# Supplementary material for: Structural variants involved in high-altitude adaptation detected using single-molecule long-read sequencing
Source: Nat Commun. 2023 Dec 13;14:8282. doi: 10.1038/s41467-023-44034-z (PMC10719358; doi:10.1038/s41467-023-44034-z)
Supplement: Supplementary file 3 — Supplementary Data 1 [file 41467_2023_44034_MOESM3_ESM.xlsx]

## Sheet: a (ONT sequencing)
			fastq stats(guppy-sup)																		bam stats (hg38)											merge SV stats
Sex	Population	Location	Sample	pass_reads	pass_bases	pass_max_length	pass_min_length	pass_reads_N50	pass_mean_qscore	fail_reads	fail_bases	fail_max_length	fail_min_length	fail_reads_N50	fail_mean_qscore	total_reads	total_bases	total_mean_qscore	fastq_depth	total_reads_N50	Sample	total_reads	mapped_reads	total_bases	mapped_bases	mapped_base_rate	bam_depth	error_rate	average_length	max_length	average_quality	Sample	DEL	INS	DUP	INV	BND	Total
male	Han	NA	201807WJ06	1946566	36510882664	303912	12	24694	13.1697	841381	10069275499	610583	1	22607	5.65414	2787947	46580158163	11.545	12.1703	24227	201807WJ06	1946566	1944454	36510882664	36506829230	0.999889	12.1689	0.0703803	18756	303912	19.7	201807WJ06	7840	11398	141	57	122	18665
male	Han	NA	201807WJ14	4015221	72102755619	223364	10	24168	13.1841	1645513	18165710166	544780	1	20741	5.81412	5660734	90268465785	11.701	24.0343	23471	201807WJ14	4015221	4009373	72102755619	72092534822	0.999858	24.0308	0.0689254	17957	223364	19.6	201807WJ14	7708	11303	206	73	103	18725
male	Han	Eastern	201807WJ40	2169586	47741694145	258709	8	28910	13.1555	1142060	15257825953	334062	0	25658	5.38183	3311646	62999520098	11.2728	15.9139	28124	201807WJ40	2169586	2164088	47741694145	47731670346	0.99979	15.9106	0.06904	22004	258709	19.7	201807WJ40	7799	11319	138	61	113	18709
male	Han	Southwest	201807WJ41	3139737	54712288206	287597	12	24751	14.0884	923467	8795198537	360259	0	21099	4.98722	4063204	63507486743	12.828	18.2374	24263	201807WJ41	3139737	3137086	54712288206	54704970718	0.999866	18.235	0.0600512	17425	287597	21.4	201807WJ41	7747	11426	204	49	105	18886
male	Han	Northwest	201807WJ46	2604991	48042050577	365941	10	25297	13.8212	808245	8245368744	422202	1	22454	5.13145	3413236	56287419321	12.5483	16.014	24893	201807WJ46	2604991	2601768	48042050577	48033328030	0.999818	16.0111	0.0609896	18442	365941	20.9	201807WJ46	7840	11529	177	58	108	19038
male	Han	Central	201807WJ47	3553029	58750343560	409220	8	22507	13.7955	1014756	10114745118	403615	1	19369	5.2114	4567785	68865088678	12.5347	19.5834	22051	201807WJ47	3553029	3548121	58750343560	58740383231	0.99983	19.5801	0.0610462	16535	409220	20.8	201807WJ47	7806	11379	223	58	110	18962
male	Han	Northwest	201807WJ53	2686281	44482148189	339316	10	22848	12.9786	981284	10584874197	509427	1	20789	5.64063	3667565	55067022386	11.5681	14.8274	22451	201807WJ53	2686281	2683828	44482148189	44477213097	0.999889	14.8257	0.0716136	16559	339316	19.2	201807WJ53	7670	11097	193	62	92	18658
male	Han	North	201807WJ54	3721108	68419290863	282673	8	24134	13.2414	1735615	20235062783	544605	1	21166	5.21249	5456723	88654353646	11.4088	22.8064	23458	201807WJ54	3721108	3716325	68419290863	68409821860	0.999862	22.8033	0.0700342	18386	282673	19.6	201807WJ54	7957	11503	210	55	117	19087
male	Han	Northwest	201807WJ55	5314649	99358711143	246172	9	24089	13.5381	1582249	16483122592	502902	0	20972	4.9835	6896898	115842000000	12.3209	33.1196	23660	201807WJ55	5314649	5307683	99358711143	99343816373	0.99985	33.1146	0.063676	18695	246172	20.6	201807WJ55	7840	11766	296	67	115	19494
male	Han	Northwest	201807WJ58	2923410	58795060545	268487	11	25355	13.9036	864411	9990187325	488278	1	22823	5.38464	3787821	68785247870	12.6663	19.5984	25002	201807WJ58	2923410	2891359	58795060545	58741624583	0.999091	19.5805	0.0591954	20111	268487	21	201807WJ58	7827	11609	176	77	113	19229
male	Han	Central	201807WJ59	2716449	58805189323	195519	11	29727	14.1381	749119	7745420865	524005	1	25487	4.76999	3465568	66550610188	13.0478	19.6017	29255	201807WJ59	2716449	2713285	58805189323	58797526004	0.99987	19.5992	0.0598028	21647	195519	21.3	201807WJ59	7882	11600	184	66	119	19238
male	Han	North	201807WJ64	4469853	69374086509	257642	10	18075	12.3401	1906126	15630453008	802690	1	17490	4.84106	6375979	85004539517	5.55533	23.1247	17547	201807WJ64	4469853	4463420	69374086509	69363923655	0.999854	23.1213	0.05969	15520	257642	21.1	201807WJ64	7792	11529	215	63	114	19211
male	Han	Northwest	201807WJ65	2427894	47256564350	286113	10	27359	14.0445	1715012	15181312558	445248	1	22215	4.56111	4142906	62437876908	11.7387	15.7522	26164	201807WJ65	2427894	2422696	47256564350	47244422167	0.999743	15.7481	0.0608153	19464	286113	21.2	201807WJ65	7737	11401	167	57	113	19041
male	Han	Eastern	201807WJ67	3044393	48483345203	304695	10	20926	13.8708	853416	8195336023	886611	1	18167	4.96442	3897809	56678681226	12.583	16.1611	20535	201807WJ67	3044393	3041422	48483345203	48477349150	0.999876	16.1591	0.0610675	15925	304695	20.7	201807WJ67	7841	11531	191	60	126	19209
male	Han	Eastern	201807WJ69	3411831	59707140951	170033	10	22157	14.2072	887788	8604368795	620435	1	18866	5.33081	4299619	68311509746	13.0892	19.9024	21756	201807WJ69	3411831	3409829	59707140951	59701948091	0.999913	19.9006	0.0587099	17500	170033	21.3	201807WJ69	7912	11551	218	59	93	19256
male	Han	Southwest	201807WJ70	3121140	58278847677	214469	12	23864	14.2257	759619	7792500537	460157	0	21425	5.04321	3880759	66071348214	13.1427	19.4263	23582	201807WJ70	3121140	3118717	58278847677	58272242648	0.999887	19.4241	0.0611253	18672	214469	21.4	201807WJ70	7864	11563	170	65	109	19251
male	Han	Eastern	201807WJ71	4589001	78464744688	380015	13	21838	13.0664	1286510	15308221738	601565	1	19842	5.18823	5875511	93772966426	11.7803	26.1549	21515	201807WJ71	4589001	4584354	78464744688	78456761532	0.999898	26.1523	0.0693588	17098	380015	19.5	201807WJ71	7773	11552	219	54	108	19280
male	Han	Eastern	201807WJ72	3873677	68563890971	393893	12	22866	13.5173	1825994	20771049207	367425	1	19895	5.07376	5699671	89334940178	11.5541	22.8546	22176	201807WJ72	3873677	3869211	68563890971	68557058841	0.9999	22.8524	0.0659411	17699	393893	20.2	201807WJ72	7866	11479	199	64	106	19198
male	Han	North	201807WJ74	2277006	42107872558	392353	10	25202	13.0353	1046484	13785572888	357014	1	22514	5.40893	3323490	55893445446	11.1543	14.036	24522	201807WJ74	2277006	2274374	42107872558	42103773733	0.999903	14.0346	0.0706094	18492	392353	19.1	201807WJ74	7722	11222	154	52	97	18886
male	Han	North	201807WJ76	2276435	45045767460	258208	11	25757	12.7917	1121451	16085238874	489242	1	23607	5.57067	3397886	61131006334	10.8916	15.0153	25185	201807WJ76	2276435	2273525	45045767460	45040307072	0.999879	15.0134	0.0734147	19787	258208	18.9	201807WJ76	7709	11057	150	65	107	18745
male	Han	Southwest	201807WJ78	4634978	77767882773	248836	10	20871	13.5601	1391882	14204167430	318288	1	18104	4.98514	6026860	91972050203	12.2358	25.9226	20451	201807WJ78	4634978	4631430	77767882773	77755233715	0.999837	25.9184	0.060868	16778	248836	20.5	201807WJ78	7808	11482	252	58	103	19267
male	Han	Southwest	201807WJ80	4294063	80159985052	206170	8	25050	13.9414	1831474	17062002377	529726	1	21440	4.78094	6125537	97221987429	12.3338	26.72	24438	201807WJ80	4294063	4289304	80159985052	80151780018	0.999898	26.7173	0.0568504	18667	206170	21.1	201807WJ80	7874	11391	226	61	100	19162
male	Han	North	201807WJ83	4220677	86184444793	441689	8	27299	14.0709	1720544	13878352706	517732	0	22687	4.33613	5941221	100063000000	12.7208	28.7281	26688	201807WJ83	4220677	4214121	86184444793	86172781924	0.999865	28.7243	0.057095	20419	441689	21.3	201807WJ83	7794	11464	247	61	118	19258
male	Han	Eastern	201807WJ86	3576997	56741453133	308170	10	19999	12.9818	2117215	21055690590	550277	0	17295	5.67064	5694212	77797143723	11.0031	18.9138	19275	201807WJ86	3576997	3573469	56741453133	56733895716	0.999867	18.9113	0.0707389	15862	308170	19.3	201807WJ86	7628	11273	179	55	99	18997
male	Han	Central	201807WJ87	3504812	68964063465	282789	9	25789	14.0374	1419489	12541120009	520306	1	22494	4.63033	4924301	81505183474	12.5899	22.988	25300	201807WJ87	3504812	3499727	68964063465	68956656238	0.999893	22.9856	0.0602458	19676	282789	21	201807WJ87	7739	11568	216	59	116	19348
male	Han	North	201807WJ91	4032826	73399143321	214903	10	23395	13.2594	1882020	21673035765	487500	1	20498	5.02779	5914846	95072179086	11.3829	24.4664	22734	201807WJ91	4032826	4028044	73399143321	73389960646	0.999875	24.4633	0.0677959	18200	214903	19.9	201807WJ91	7713	11332	212	65	110	19117
male	Han	Central	201807WJ92	5467948	94344979153	336979	8	21105	13.7075	1974916	18291275415	486123	0	18813	4.92334	7442864	112636000000	12.281	31.4483	20740	201807WJ92	5467948	5459184	94344979153	94332330860	0.999866	31.4441	0.0598059	17254	336979	20.7	201807WJ92	7801	11514	288	71	103	19384
male	Han	Northwest	201807WJ93	2476461	48956775334	180124	13	25665	13.2548	1140456	14625279303	319531	0	22923	5.13312	3616917	63582054637	11.3867	16.3189	25030	201807WJ93	2476461	2470679	48956775334	48948231072	0.999825	16.3161	0.0684836	19768	180124	19.6	201807WJ93	7775	11480	159	53	127	19208
male	Han	North	201807WJ95	3199187	49378993893	197643	10	22657	12.896	2192813	23674445978	411918	1	19000	5.24919	5392000	73053439871	10.4179	16.4597	21441	201807WJ95	3199187	3195343	49378993893	49372381117	0.999866	16.4575	0.0769139	15434	197643	18.8	201807WJ95	7828	11315	174	50	130	19064
male	Han	Central	201807ZXD04	3660888	68981947559	268989	11	27140	13.7562	1650063	14178633784	479032	0	23339	4.88796	5310951	83160581343	12.2442	22.994	26519	201807ZXD04	3660888	3655094	68981947559	68970755976	0.999838	22.9903	0.0645515	18842	268989	20.5	201807ZXD04	7822	11485	210	68	111	19292
male	Han	Eastern	201807ZXD05	3934316	58960679679	419641	8	20232	13.9521	2162709	16922130871	417867	0	16089	5.10463	6097025	75882810550	11.9791	19.6536	19329	201807ZXD05	3934316	3927934	58960679679	58948479769	0.999793	19.6495	0.0611247	14986	419641	21	201807ZXD05	7730	11475	218	64	103	19287
male	Han	Northwest	201807ZXD11	2931155	55437987228	235234	8	25508	14.1341	1475202	12539009844	456918	0	20860	4.79007	4406357	67976997072	12.4105	18.4793	24668	201807ZXD11	2931155	2926964	55437987228	55429788141	0.999852	18.4766	0.0578546	18913	235234	21.3	201807ZXD11	7758	11327	157	60	96	19078
male	Han	Northwest	201807ZXD12	3682231	51369625595	313634	12	19064	12.3666	3369986	33103825785	240335	1	15542	6.11208	7052217	84473451380	9.91558	17.1232	17638	201807ZXD12	3682231	3675274	51369625595	51351368991	0.999645	17.1171	0.0816013	13950	313634	18.3	201807ZXD12	7458	10968	182	54	96	18738
male	Han	Northwest	201807ZXD14	5399445	83793417635	290483	8	19363	13.5015	2248427	21092728588	369368	1	16670	5.67458	7647872	104886000000	11.9275	27.9311	18829	201807ZXD14	5399445	5393495	83793417635	83781916800	0.999863	27.9273	0.0654335	15518	290483	20.2	201807ZXD14	7739	11350	271	68	110	19227
male	Han	Central	201807ZXD17	2955969	48358290758	249259	9	21473	13.1233	1423520	14554688005	697284	0	19129	5.67529	4379489	62912978763	11.4002	16.1194	20931	201807ZXD17	2955969	2951762	48358290758	48350649791	0.999842	16.1169	0.0736616	16359	249259	19.5	201807ZXD17	7618	11268	178	69	98	19058
male	Han	Northwest	201807ZXD29	2389039	40777693586	197927	14	23233	13.6413	874195	9225221426	393451	0	19882	5.42332	3263234	50002915012	12.1251	13.5926	22625	201807ZXD29	2389039	2387151	40777693586	40771990039	0.99986	13.5907	0.0624485	17068	197927	20.4	201807ZXD29	7505	11020	162	48	109	18774
male	Han	Northwest	201807ZXD31	2569334	42569651276	253114	8	21099	12.5319	1525288	17466244420	562164	1	18544	6.21656	4094622	60035895696	10.6946	14.1899	20357	201807ZXD31	2569334	2565742	42569651276	42561848473	0.999817	14.1873	0.0802583	16568	253114	18.8	201807ZXD31	7544	10918	145	56	74	18663
male	Han	Central	201807ZXD34	3799096	63022925739	224161	8	23391	12.5412	2177628	25430305285	395120	1	19860	6.4056	5976724	88453231024	10.7772	21.0076	22349	201807ZXD34	3799096	3794025	63022925739	63010768681	0.999807	21.0036	0.0785078	16588	224161	18.6	201807ZXD34	7639	11202	212	58	93	19024
male	Han	Northwest	201807ZXD38	4661264	80194775919	411896	8	24177	13.4304	1942888	18708945514	439649	1	20855	5.48389	6604152	98903721433	11.9272	26.7316	23551	201807ZXD38	4661264	4653104	80194775919	80176487953	0.999772	26.7255	0.0671275	17204	411896	20.1	201807ZXD38	7750	11290	238	65	90	19150
male	Han	Northwest	201807ZXD42	2729309	44525316314	220397	8	23037	13.0419	1118230	12039533695	343517	1	20718	6.02855	3847539	56564850009	11.5492	14.8418	22541	201807ZXD42	2729309	2724879	44525316314	44513908614	0.999744	14.838	0.070744	16313	220397	19.4	201807ZXD42	7302	11125	142	52	100	18877
male	Han	Northwest	201807ZXD44	3234358	54813334710	322202	10	23236	13.2099	1541343	16488245920	354437	1	19848	5.76109	4775701	71301580630	11.4874	18.2711	22448	201807ZXD44	3234358	3231142	54813334710	54806884060	0.999882	18.269	0.0688551	16947	322202	19.7	201807ZXD44	7635	11219	188	61	107	19030
male	Han	Northwest	201807ZXD46	2860868	50903975736	292468	10	25091	13.3621	1283617	14610502618	362240	0	21818	5.49951	4144485	65514478354	11.6087	16.968	24372	201807ZXD46	2860868	2856723	50903975736	50893657274	0.999797	16.9646	0.0688864	17793	292468	19.9	201807ZXD46	7609	11063	171	63	110	18859
male	Han	Northwest	201807ZXD48	3295685	56552743483	273744	13	24797	13.5679	1167464	12046076953	308778	1	22012	5.65043	4463149	68598820436	12.1776	18.8509	24312	201807ZXD48	3295685	3291769	56552743483	56540673546	0.999787	18.8469	0.0663276	17159	273744	20.2	201807ZXD48	7872	11345	181	57	106	19147
male	Han	Northwest	201807ZXD50	2939592	55184324563	277922	8	26744	13.1918	1473188	16075374362	484420	0	22441	5.53056	4412780	71259698925	11.4635	18.3948	25782	201807ZXD50	2939592	2935377	55184324563	55174771890	0.999827	18.3916	0.0703506	18772	277922	19.6	201807ZXD50	7760	11353	173	66	112	19156
male	Han	Southwest	201807ZXD51	4177833	72824048505	322872	10	22919	13.1525	3995358	34063979687	479459	1	17527	4.82178	8173191	106888000000	10.4976	24.2747	21162	201807ZXD51	4177833	4168150	72824048505	72806916456	0.999765	24.269	0.0722241	17431	322872	19.7	201807ZXD51	7694	11359	235	65	106	19229
male	Han	Northwest	201807ZXD63	2995981	58876393886	229996	8	26194	13.5586	1411502	15083428702	512545	1	21872	5.36055	4407483	73959822588	11.8867	19.6255	25339	201807ZXD63	2995981	2992547	58876393886	58867729747	0.999853	19.6226	0.0637031	19651	229996	20.3	201807ZXD63	7825	11444	181	50	98	19245
male	Tibetan	Tibet	AL-1-103	5170543	66257999918	207683	10	17145	13.0255	3319888	27127172562	430273	0	14925	5.80561	8490431	93385172480	10.9282	22.086	16523	AL-1-103	5170543	5160713	66257999918	66240201109	0.999731	22.0801	0.0753085	12814	207683	19.5	AL-1-103	7720	11312	225	54	102	19162
male	Tibetan	Tibet	AL-1-105	2607731	40093872869	351554	8	23460	13.2396	1556644	13826084856	679789	1	20507	5.43403	4164375	53919957725	11.2381	13.3646	22723	AL-1-105	2607731	2602074	40093872869	40079631653	0.999645	13.3599	0.0713353	15375	351554	19.8	AL-1-105	7619	10790	148	56	112	18572
male	Tibetan	Tibet	AL-1-106	8043786	99718151752	346373	10	16757	13.3391	3056570	23073009266	486671	1	15035	5.4928	11100356	122791000000	11.8648	33.2394	16451	AL-1-106	8043786	8028507	99718151752	99682975460	0.999647	33.2277	0.0660232	12396	346373	20.2	AL-1-106	7826	11554	318	61	107	19512
male	Tibetan	Tibet	AL-1-107	3340634	45878724036	236951	6	17965	12.8412	1964320	18339146741	550417	1	16445	5.77189	5304954	64217870777	10.8224	15.2929	17533	AL-1-107	3340634	3334348	45878724036	45865227960	0.999706	15.2884	0.0741184	13733	236951	19.1	AL-1-107	7735	11058	174	59	132	18879
male	Tibetan	Tibet	AL-2-001	5304494	48459540844	396477	10	13079	14.3385	2633615	13931281171	1387370	1	11213	5.2232	7938109	62390822015	12.3031	16.1532	12702	AL-2-001	5304494	5297375	48459540844	48441280697	0.999623	16.1471	0.0631474	9135	396477	21.1	AL-2-001	7738	11291	235	68	129	19183
male	Tibetan	Tibet	AL-2-002	3748961	59481855433	346075	10	20750	13.7902	2063576	14456254714	954248	1	17914	5.01369	5812537	73938110147	12.0742	19.8273	20244	AL-2-002	3748961	3742279	59481855433	59465877381	0.999731	19.822	0.0684409	15866	346075	20.3	AL-2-002	7812	11412	174	64	109	19239
male	Tibetan	Tibet	AL-2-003	4579125	50294729613	784667	8	16204	13.8225	2127061	11047398651	1480220	1	13515	4.41752	6706186	61342128264	12.1287	16.7649	15783	AL-2-003	4579125	4571439	50294729613	50272962505	0.999567	16.7577	0.0620004	10983	784667	20.8	AL-2-003	7484	10970	215	51	111	18826
male	Tibetan	Tibet	AL-2-004	3026417	58441336705	678223	9	32562	14.0931	1655485	11366153835	1141587	1	26714	4.1624	4681902	69807490540	12.4762	19.4804	31685	AL-2-004	3026417	3015328	58441336705	58407019351	0.999413	19.469	0.0612843	19310	678223	21	AL-2-004	7792	11474	157	55	106	19276
male	Tibetan	Tibet	AL-2-006	4532745	79705405383	570692	10	27502	14.2335	2741875	14636816177	1294127	1	17728	4.1729	7274620	94342221560	12.6726	26.5685	25975	AL-2-006	4532745	4516065	79705405383	79651616471	0.999325	26.5505	0.0593316	17584	570692	21.2	AL-2-006	7991	11814	247	74	108	19727
male	Tibetan	Tibet	AL-2-007	5752075	53959474773	610566	8	14053	14.2528	2915696	15667589112	1774009	1	11687	5.25665	8667771	69627063885	12.2285	17.9865	13570	AL-2-007	5752075	5743427	53959474773	53936332878	0.999571	17.9788	0.0646252	9380	610566	20.9	AL-2-007	7508	11067	237	66	103	18968
male	Tibetan	Tibet	AL-2-010	2534766	45097746133	1056901	8	27984	14.2217	1860178	8206785057	1023929	1	18379	3.92262	4394944	53304531190	12.6361	15.0326	26658	AL-2-010	2534766	2522528	45097746133	45061773900	0.999202	15.0206	0.0590885	17791	1056901	21.3	AL-2-010	7800	11355	156	56	88	19167
male	Tibetan	Tibet	AL-2-014	4433134	56556557223	909208	9	17198	14.0754	1991662	13298312275	1211792	1	15098	5.12473	6424796	69854869498	12.3715	18.8522	16834	AL-2-014	4433134	4422725	56556557223	56530940445	0.999547	18.8436	0.061928	12757	909208	20.9	AL-2-014	7789	11465	225	69	111	19361
male	Tibetan	Tibet	AL-2-015	2760785	47704112359	1296251	11	21534	13.6124	1556472	12961983187	740381	1	19585	5.0756	4317257	60666095546	11.7884	15.9014	21154	AL-2-015	2760785	2756284	47704112359	47692877308	0.999764	15.8976	0.0666573	17279	1296251	20.2	AL-2-015	7725	11326	176	61	105	19169
male	Tibetan	Tibet	AL-2-016	5322127	84882017935	506587	10	19090	13.1956	1925645	20931993236	632854	1	18168	6.14627	7247772	105814000000	11.8011	28.294	18916	AL-2-016	5322127	5310151	84882017935	84862819690	0.999774	28.2876	0.07027	15948	506587	19.5	AL-2-016	7727	11284	235	65	94	19190
male	Tibetan	Tibet	AL-2-018	6158735	90384886911	425434	8	17348	13.8086	3469990	21831812833	1100670	0	15065	4.97811	9628725	112217000000	12.0906	30.1283	16968	AL-2-018	6158735	6149326	90384886911	90365374462	0.999784	30.1218	0.0656999	14675	425434	20.7	AL-2-018	7665	11330	260	56	93	19253
male	Tibetan	Tibet	AL-2-019	3393068	57219544380	756821	8	20837	13.0194	1836480	15402912985	861684	1	19375	5.05607	5229548	72622457365	11.3304	19.0732	20546	AL-2-019	3393068	3387277	57219544380	57204599396	0.999739	19.0682	0.0739676	16863	756821	19.3	AL-2-019	7784	11278	175	64	110	19125
male	Tibetan	Tibet	AL-2-020	7677654	116070000000	664003	8	17804	13.6824	3150420	24715734238	1605880	1	15617	5.23636	10828074	140786000000	12.1997	38.69	17454	AL-2-020	7677654	7670373	116070334978	116050438738	0.999829	38.6835	0.0658858	15117	664003	20.5	AL-2-020	7825	11367	331	73	105	19380
male	Tibetan	Tibet	AL-2-021	4541889	67200424125	500783	8	16535	13.4896	1818799	14800686733	800025	0	15675	5.19806	6360688	82001110858	11.9931	22.4001	16397	AL-2-021	4541889	4538544	67200424125	67192509793	0.999882	22.3975	0.092848	14795	500783	19.9	AL-2-021	7738	11070	237	69	103	18986
male	Tibetan	Tibet	AL-2-022	4696181	69156942536	347149	8	17423	12.9811	2434539	21770043439	540666	1	16022	5.78749	7130720	90926985975	11.2588	23.0523	17102	AL-2-022	4696181	4690496	69156942536	69144099894	0.999814	23.048	0.0713685	14726	347149	19.4	AL-2-022	7761	11465	239	67	113	19381
male	Tibetan	Tibet	AL-2-023	4882934	78481168336	773249	10	22237	13.3457	2599208	21035294449	1209883	0	17782	5.35811	7482142	99516462785	11.6573	26.1604	21277	AL-2-023	4882934	4863641	78481168336	78451273749	0.999619	26.1504	0.0652526	16072	773249	20.1	AL-2-023	7923	11586	256	61	104	19513
male	Tibetan	Tibet	AL-2-024	1365762	26100918870	377547	9	28186	12.1814	1333423	15478556835	444130	0	26058	6.05453	2699185	41579475705	9.90059	8.70031	27388	AL-2-024	1365762	1355447	26100918870	26090047227	0.999583	8.69668	0.0864638	19110	377547	17.8	AL-2-024	7877	11044	121	70	187	18847
male	Tibetan	Tibet	AL-2-026	4413204	70535022120	1393818	8	19353	13.1719	2258024	20777778631	1016479	1	17987	5.52534	6671228	91312800751	11.432	23.5117	19064	AL-2-026	4413204	4408677	70535022120	70525551459	0.999866	23.5085	0.0703542	15982	1393818	19.7	AL-2-026	7620	11043	214	59	101	18928
male	Tibetan	Tibet	AL-2-027	4057818	62445262490	352182	9	24558	14.2218	2552028	13135008883	602055	0	17245	4.31673	6609846	75580271373	12.5004	20.8151	23347	AL-2-027	4057818	4047702	62445262490	62429379158	0.999746	20.8098	0.0592884	15388	352182	21.4	AL-2-027	7692	11207	214	50	97	19086
male	Tibetan	Tibet	AL-2-028	2489003	37997211350	329358	8	21918	13.2043	1156397	9966142793	544340	1	18644	5.63616	3645400	47963354143	11.6318	12.6657	21224	AL-2-028	2489003	2483324	37997211350	37978235450	0.999501	12.6594	0.0700804	15266	329358	19.6	AL-2-028	7768	11380	169	65	128	19229
male	Tibetan	Tibet	AL-2-029	3044820	49776255637	314450	8	25630	13.5209	1913420	12920027510	615689	1	19472	4.65534	4958240	62696283147	11.694	16.5921	24338	AL-2-029	3044820	3037481	49776255637	49755532385	0.999584	16.5852	0.0651364	16347	314450	20.1	AL-2-029	7846	11564	166	64	135	19410
male	Tibetan	Tibet	AL-2-030	3833172	63784683859	281425	8	23737	14.242	2405928	12360301190	579734	1	17008	4.11838	6239100	76144985049	12.5987	21.2616	22682	AL-2-030	3833172	3820366	63784683859	63744716828	0.999373	21.2482	0.0584737	16640	281425	21.4	AL-2-030	7866	11373	223	63	100	19275
male	Tibetan	Tibet	AL-2-031	5238993	77389620842	1421211	8	20082	14.3086	2825207	15746293538	1185659	1	14978	4.49245	8064200	93135914380	12.649	25.7965	19213	AL-2-031	5238993	5223671	77389620842	77333224189	0.999271	25.7777	0.0595886	14771	1421211	21.5	AL-2-031	7936	11740	271	58	133	19686
male	Tibetan	Tibet	AL-2-032	2258649	41855596295	678706	13	28919	13.7801	1519795	9653641851	1763987	1	21236	4.87834	3778444	51509238146	12.1118	13.9519	27530	AL-2-032	2258649	2249001	41855596295	41832499222	0.999448	13.9442	0.0651115	18531	678706	20.4	AL-2-032	7642	11068	156	45	105	18886
male	Tibetan	Tibet	AL-2-033	2041447	36430667112	305134	10	26854	13.1628	1557408	11178510042	547471	0	20877	4.98545	3598855	47609177154	11.2427	12.1436	25457	AL-2-033	2041447	2035285	36430667112	36417029090	0.999626	12.139	0.0724688	17845	305134	19.3	AL-2-033	7811	11274	133	55	117	19079
male	Tibetan	Tibet	AL-2-035	3892309	60849496868	599683	10	19562	13.0971	2473519	19655904175	577625	1	17287	5.10844	6365828	80505401043	11.1466	20.2832	19039	AL-2-035	3892309	3886692	60849496868	60837025507	0.999795	20.279	0.073049	15633	599683	19.8	AL-2-035	7660	11118	195	65	96	18996
male	Tibetan	Tibet	AL-2-039	2794912	44440941680	397813	9	26692	12.5702	2578662	19737132598	556509	0	22223	5.16024	5373574	64178074278	10.2914	14.8136	25365	AL-2-039	2794912	2785964	44440941680	44410651050	0.999318	14.8036	0.0718658	15900	397813	19.3	AL-2-039	7682	11240	178	55	123	19092
male	Tibetan	Tibet	AL-2-040	4037409	54716549903	197866	9	17344	13.7819	2385670	16755887910	451213	1	14910	5.14407	7917997	91744473533	12.2043	18.2388	16922	AL-2-040	4037409	4032123	54716549903	54698008006	0.999661	18.2327	0.0636202	13552	197866	20.6	AL-2-040	7756	11329	221	66	95	19236
male	Tibetan	Tibet	AL-2-041	4435216	60282900761	249820	6	17872	13.8015	2314093	14758392182	487035	0	14829	4.93997	6749309	75041292943	12.0587	20.0943	17307	AL-2-041	4435216	4429339	60282900761	60267516840	0.999745	20.0892	0.187922	13591	249820	21	AL-2-041	8319	10688	239	58	83	18606
male	Tibetan	Tibet	AL-2-036	1973015	28200711584	296740	10	21182	13.5334	1398402	6737090970	618026	1	15758	4.72879	3371417	34937802554	11.8356	9.40024	20207	AL-2-036	1973015	1965154	28200711584	28180238670	0.999274	9.39341	0.0662261	14293	296740	19.9	AL-2-036	7876	11119	147	79	217	18973
male	Tibetan	Tibet	AL-2-045	3058623	51969014676	347439	10	26770	13.7185	2136166	12025596484	661106	0	17602	4.69661	5194789	63994611160	12.0231	17.323	25086	AL-2-045	3058623	3049894	51969014676	51940594088	0.999453	17.3135	0.0709886	16990	347439	20.4	AL-2-045	7564	11190	168	48	116	19035
male	Tibetan	Tibet	AL-2-046	3247809	60430715470	367139	8	22861	14.1299	1935422	14827357672	1445740	0	19046	4.5715	5183231	75258073142	12.2467	20.1436	22157	AL-2-046	3247809	3241752	60430715470	60402947071	0.99954	20.1343	0.069674	18606	367139	21.1	AL-2-046	7683	11298	161	60	98	19149
male	Tibetan	Tibet	AL-2-047	2060090	42899472790	679980	10	26244	13.185	1365493	12975944767	797372	1	23577	4.93358	3425583	55875417557	11.2688	14.2998	25649	AL-2-047	2060090	2055064	42899472790	42877757016	0.999494	14.2926	0.0784875	20824	679980	19.4	AL-2-047	7702	11129	136	56	118	18955
male	Tibetan	Tibet	AL-2-048	3064555	58325725059	273898	9	24941	13.6156	1782125	15171415636	475956	0	21207	5.48475	4846680	73497140695	11.9372	19.4419	24207	AL-2-048	3064555	3057533	58325725059	58303342031	0.999616	19.4344	0.099841	19032	273898	20.5	AL-2-048	7751	11432	172	70	98	19308
male	Tibetan	Tibet	AL-2-049	4778134	76200531794	248620	8	19972	13.493	2667826	18716502370	708157	0	17011	4.90843	7445960	94917034164	11.8002	25.4002	19413	AL-2-049	4778134	4769671	76200531794	76169289460	0.99959	25.3898	0.0978175	15947	248620	20.2	AL-2-049	7721	11227	235	53	87	19149
male	Tibetan	Tibet	AL-2-050	5564086	87105163169	328388	10	20598	13.7927	3124874	19808721456	624151	0	16797	4.63122	8688960	106914000000	12.0953	29.0351	19951	AL-2-050	5564086	5553782	87105163169	87068902194	0.999584	29.023	0.0651276	15654	328388	20.9	AL-2-050	7854	11443	254	56	99	19388
male	Tibetan	Tibet	AL-2-059	2847603	52222327977	218611	9	24707	13.6576	1848992	14158866540	774252	1	20289	4.95624	4696595	66381194517	11.8016	17.4074	23822	AL-2-059	2847603	2841998	52222327977	52210995629	0.999783	17.4037	0.0699528	18339	218611	20.1	AL-2-059	7490	10897	164	53	101	18753
male	Tibetan	Tibet	AL-2-060	3078894	62830138032	262350	6	28964	13.3216	2026832	16363381159	464177	0	23231	4.66846	5105726	79193519191	11.5336	20.9434	27835	AL-2-060	3078894	3073582	62830138032	62819304495	0.999828	20.9398	0.0682194	20406	262350	20.1	AL-2-060	7752	11138	162	67	97	19008
male	Tibetan	Tibet	AL-2-061	1821881	28550630719	171105	11	21319	12.2039	2025916	21298699590	544583	1	18623	5.95996	3847797	49849330309	9.5361	9.51688	20171	AL-2-061	1821881	1813504	28550630719	28467456287	0.997087	9.48915	0.0838885	15670	171105	17.9	AL-2-061	7824	10969	115	68	143	18793
male	Tibetan	Tibet	AL-2-062	4646032	70850919102	237822	8	21639	13.149	2000659	19377058074	609782	1	19121	5.46592	6646691	90227977176	11.499	23.617	21124	AL-2-062	4646032	4632428	70850919102	70719210932	0.998141	23.5731	0.0683345	15249	237822	19.9	AL-2-062	7617	11184	225	51	99	19102
male	Tibetan	Tibet	AL-2-063	2973614	40642741306	271417	11	17841	12.8587	2729987	17014808122	556313	1	17390	4.74303	5703601	57657549428	10.4638	13.5476	17721	AL-2-063	2973614	2965049	40642741306	40582852633	0.998526	13.5276	0.0753506	13667	271417	19.4	AL-2-063	7427	10899	166	58	90	18767
male	Tibetan	Tibet	AL-2-064	4016777	54282659162	427298	9	17199	13.1132	2135500	15505239479	534800	1	17995	5.03376	6152277	69787898641	11.3181	18.0942	17348	AL-2-064	4016777	4006714	54282659162	54255377031	0.999497	18.0851	0.0734534	13513	427298	19.5	AL-2-064	7606	11110	197	52	113	19004
male	Tibetan	Tibet	AL-2-065	2988316	47134926985	458245	8	21347	13.2411	1777564	13034523539	364973	0	20057	5.22068	4765880	60169450524	11.5036	15.7116	21094	AL-2-065	2988316	2982124	47134926985	47119358852	0.99967	15.7065	0.0713865	15773	458245	19.7	AL-2-065	7709	11275	162	51	102	19133
male	Tibetan	Tibet	AL-2-067	3243526	43434529040	313724	8	20060	12.5095	2359458	17865620852	625357	1	20163	5.45234	5602984	61300149892	10.4527	14.4782	20087	AL-2-067	3243526	3233770	43434529040	43415995500	0.999573	14.472	0.0794917	13391	313724	18.6	AL-2-067	7783	11014	179	62	108	18901
male	Tibetan	Tibet	AL-2-068	3348999	56677925241	375313	10	23307	13.5039	2264476	13080183584	617609	1	18862	4.30013	5613475	69758108825	11.7781	18.8926	22588	AL-2-068	3348999	3334763	56677925241	56535789499	0.997492	18.8453	0.0655136	16923	375313	20.2	AL-2-068	7879	11321	191	66	83	19224
male	Tibetan	Tibet	AL-2-069	4628736	65762544110	286183	8	20516	13.0134	3412562	24625871497	536656	1	17359	5.13504	8041298	90388415607	10.867	21.9208	19685	AL-2-069	4628736	4605980	65762544110	65522582487	0.996351	21.8409	0.073465	14207	286183	19.4	AL-2-069	7812	11269	233	67	92	19218
male	Tibetan	Tibet	AL-2-070	5747859	63560456439	176715	10	18574	13.3241	3230929	21242994996	614212	1	16085	5.55438	8978788	84803451435	11.3778	21.1868	17977	AL-2-070	5747859	5729469	63560456439	63423891328	0.997851	21.1413	0.0723554	11058	176715	19.5	AL-2-070	7629	11081	230	53	97	19015
male	Tibetan	Tibet	AL-2-071	6040260	77358431596	418172	8	16635	12.1877	3245974	24645594437	352838	1	14197	5.20402	9286234	102004000000	7.51993	25.7861	15008	AL-2-071	6040260	6023370	77358431596	77239306287	0.99846	25.7464	0.070223	12807	418172	20	AL-2-071	7742	11303	286	60	102	19301
male	Tibetan	Tibet	AL-2-072	5643575	59586187061	241407	10	15423	12.3242	3578673	25370103903	224747	1	12784	5.86794	9222248	84956290964	10.3962	19.8621	14631	AL-2-072	5643575	5630429	59586187061	59507728629	0.998683	19.8359	0.0833584	10558	241407	18.6	AL-2-072	7697	11286	257	55	104	19252
male	Tibetan	Tibet	AL-2-073	3417530	33579318728	351753	8	14541	13.2995	1692544	7922927166	501369	1	11567	4.94412	5110074	41502245894	11.7045	11.1931	14009	AL-2-073	3417530	3402765	33579318728	33501488453	0.997682	11.1672	0.0662136	9825	351753	20.2	AL-2-073	7529	10734	187	53	145	18629
male	Tibetan	Tibet	AL-2-074	5091250	62174234734	319930	8	18810	12.2966	3314899	30377411483	278958	1	16615	6.42594	8406149	92551646217	10.3697	20.7247	18078	AL-2-074	5091250	5082900	62174234734	62156498682	0.999715	20.7188	0.0803432	12211	319930	18.5	AL-2-074	7473	11069	227	63	97	19015
male	Tibetan	Tibet	AL-2-075	5536376	71931017376	332118	10	19051	12.969	2270193	18590926996	732363	0	16417	5.77273	7806569	90521944372	11.4911	23.977	18509	AL-2-075	5536376	5528421	71931017376	71911817804	0.999733	23.9706	0.0701	12992	332118	19.8	AL-2-075	7486	11032	264	57	109	19013
male	Tibetan	Tibet	AL-2-077	5317408	70478901661	406234	10	17443	13.0192	2513455	18666278749	514085	1	14687	5.45842	7830863	89145180410	11.436	23.493	16877	AL-2-077	5317408	5307249	70478901661	70458252453	0.999707	23.4861	0.0697485	13254	406234	20.1	AL-2-077	7654	11136	264	59	88	19120
male	Tibetan	Tibet	AL-2-078	7850635	84441673049	391205	9	15608	12.9202	3166165	21090569185	696368	1	12942	5.66039	11016800	105532000000	11.4694	28.1472	15081	AL-2-078	7850635	7840785	84441673049	84423946746	0.99979	28.1413	0.0699052	10756	391205	19.8	AL-2-078	7725	11201	304	60	100	19228
male	Tibetan	Tibet	AL-2-079	13423809	56997094763	215954	7	6787	12.8872	4747877	14405203178	304232	1	5482	6.05001	18171686	71402297941	11.5078	18.999	6524	AL-2-079	13423809	13396999	56997094763	56977312450	0.999653	18.9924	0.0649926	4245	215954	20.3	AL-2-079	7274	10499	354	54	121	18571
male	Tibetan	Tibet	AL-2-080	11667358	94911506398	231383	8	12251	13.5545	4411423	24148232883	475898	1	9920	5.99792	16078781	119060000000	12.0218	31.6372	11761	AL-2-080	11667358	11654320	94911506398	94894042342	0.999816	31.6313	0.069178	8134	231383	20.4	AL-2-080	7617	11052	352	64	109	19133
male	Tibetan	Tibet	AL-2-081	9578530	92372655124	216344	10	14984	13.1433	3428033	21911861479	585523	0	12021	5.52923	13006563	114285000000	11.6835	30.7909	14412	AL-2-081	9578530	9568492	92372655124	92356884634	0.999829	30.7856	0.0653461	9643	216344	20.2	AL-2-081	7570	11046	309	61	100	19082
male	Tibetan	Tibet	AL-2-082	3711183	58999711779	216180	11	23456	12.949	1706280	18876731079	261718	1	20872	5.71698	5417463	77876442858	11.196	19.6666	22833	AL-2-082	3711183	3706806	58999711779	58983850156	0.999731	19.6613	0.0748208	15897	216180	19.1	AL-2-082	7796	11363	205	65	101	19301
male	Tibetan	Tibet	AL-2-083	5409166	86627983222	243474	6	21583	13.314	1810833	16837939109	303312	0	18077	5.44082	7219999	103466000000	12.0328	28.876	21023	AL-2-083	5409166	5404147	86627983222	86613855649	0.999837	28.8713	0.0660018	16015	243474	20.1	AL-2-083	7828	11452	278	59	118	19459
male	Tibetan	Tibet	AL-2-084	3747086	65268882960	232969	10	22423	13.3064	2128328	22006114836	429972	0	20038	5.19169	5875414	87274997796	11.2603	21.7563	21831	AL-2-084	3747086	3742058	65268882960	65256991644	0.999818	21.7523	0.0693347	17418	232969	19.8	AL-2-084	7710	11286	201	67	113	19224
male	Tibetan	Tibet	AL-2-085	4512518	76968851659	362892	8	20690	13.438	1979925	20985893143	681175	0	18695	5.25027	6492443	97954744802	11.6839	25.6563	20279	AL-2-085	4512518	4508269	76968851659	76956022169	0.999833	25.652	0.0645355	17056	362892	20.2	AL-2-085	7750	11490	242	61	100	19464
male	Tibetan	Tibet	AL-2-086	5839157	81098871672	250649	12	19324	13.2877	1884373	16089734736	391895	1	16269	5.59732	7723530	97188606408	12.0146	27.033	18819	AL-2-086	5839157	5832510	81098871672	81081027635	0.99978	27.027	0.0661398	13888	250649	20.2	AL-2-086	7681	11174	293	59	113	19198
male	Tibetan	Tibet	AL-2-087	3556692	68216695082	387035	10	23532	13.5389	1233119	13008679421	478185	1	21860	5.14548	4789811	81225374503	12.1946	22.7389	23277	AL-2-087	3556692	3552297	68216695082	68201880507	0.999783	22.734	0.0686426	19179	387035	20.1	AL-2-087	7911	11591	220	55	99	19540
male	Tibetan	Tibet	AL-2-088	4630911	80993446996	179615	11	22646	12.1591	2799503	37680033535	309567	1	20713	6.20011	7430414	118673000000	10.267	26.9978	22022	AL-2-088	4630911	4624672	80993446996	80980262899	0.999837	26.9934	0.0818838	17489	179615	18	AL-2-088	7751	11026	213	64	94	18981
male	Tibetan	Tibet	AL-2-089	6157489	80546000160	281725	10	17931	13.9391	2095021	15776148232	554391	1	15395	5.15876	8252510	96322148392	12.501	26.8487	17531	AL-2-089	6157489	6150908	80546000160	80530203186	0.999804	26.8434	0.0615682	13080	281725	21.4	AL-2-089	7746	11239	281	53	103	19254
male	Tibetan	Tibet	AL-2-090	5421070	80125143772	255924	8	19142	13.5175	2157876	17524393850	374499	1	16469	5.20356	7578946	97649537622	12.0255	26.7084	18673	AL-2-090	5421070	5413525	80125143772	80107095057	0.999775	26.7024	0.064978	14780	255924	20.6	AL-2-090	7737	11123	263	59	115	19126
male	Tibetan	Tibet	AL-2-091	1689326	29733586615	295960	11	25690	12.8816	1596842	17646763638	847694	1	22042	5.27531	3286168	47380350253	10.0486	9.9112	24310	AL-2-091	1689326	1686487	29733586615	29727476567	0.999795	9.90916	0.0725498	17600	295960	19.3	AL-2-091	8026	11172	127	61	170	19041
male	Tibetan	Tibet	AL-2-092	5325070	76143854604	231311	8	19131	13.0807	2951026	26293151984	487705	1	15995	5.79344	8276096	102437000000	11.2102	25.3813	18343	AL-2-092	5325070	5318736	76143854604	76129042668	0.999805	25.3763	0.0718369	14299	231311	19.6	AL-2-092	7600	11378	245	70	112	19375
male	Tibetan	Tibet	AL-2-095	6982209	82987352555	420564	8	16347	13.4635	2808530	18727302200	476744	1	13458	5.31454	9790739	101715000000	11.9632	27.6625	15829	AL-2-095	6982209	6972625	82987352555	82969309754	0.999783	27.6564	0.0615182	11885	420564	21	AL-2-095	7684	11407	286	58	108	19434
male	Tibetan	Tibet	AL-2-097	3488819	57772001915	222864	8	23695	13.3827	1520508	14816862222	282353	0	22299	5.50298	5009327	72588864137	11.7743	19.2573	23424	AL-2-097	3488819	3483849	57772001915	57761600911	0.99982	19.2539	0.0685507	16559	222864	19.9	AL-2-097	7846	11306	202	62	114	19253
male	Tibetan	Tibet	AL-2-099	5046276	62886188687	341303	8	17121	12.5203	3544490	30991600487	342634	1	14723	6.34881	8590766	93877789174	10.4829	20.9621	16330	AL-2-099	5046276	5040259	62886188687	62872892149	0.999789	20.9576	0.0791825	12461	341303	18.6	AL-2-099	7663	10990	220	58	98	18951
male	Tibetan	Tibet	AL-7-024	4490624	84524367410	246673	10	25231	15.0532	2568917	25439803123	1089635	1	21846	4.43629	9294479	149783000000	13.2499	28.1748	24671	AL-7-024	4490624	4472486	84524367410	84342314301	0.997846	28.1141	0.053466	18822	246673	22.8	AL-7-024	7805	11837	215	79	180	19815
male	Tibetan	Tibet	AL-7-025	4308233	78195609324	218014	10	23851	13.7789	1078474	11605525892	456205	1	22086	5.48839	5386707	89801135216	12.7075	26.0652	23638	AL-7-025	4308233	4293252	78195609324	78039638029	0.998005	26.0132	0.0577089	18150	218014	21.6	AL-7-025	7773	11773	233	61	113	19751
male	Tibetan	Tibet	AL-7-026	2567153	52302117186	229204	8	25309	14.3168	1276751	13789767078	241542	1	22553	5.75506	6884173	125632000000	13.3771	17.434	25008	AL-7-026	2567153	2558842	52302117186	52213593109	0.998307	17.4045	0.0535352	20373	229204	22.5	AL-7-026	7608	11429	171	61	103	19345
male	Tibetan	Tibet	AL-7-027	1629426	26865809918	203027	10	23558	12.5028	1038809	12080056861	217360	1	22035	6.47532	2668235	38945866779	10.6332	8.95527	23093	AL-7-027	1629426	1621587	26865809918	26806017038	0.997774	8.93534	0.0701113	16487	203027	19.4	AL-7-027	7656	11170	117	55	158	19026
male	Tibetan	Tibet	AL-7-028	3935738	57679939284	335879	8	23979	14.8317	977672	8331362400	431565	1	20739	5.03952	4913410	66011301684	13.5958	19.2266	23547	AL-7-028	3935738	3930716	57679939284	57676730938	0.999944	19.2256	0.0548145	14655	335879	22.8	AL-7-028	7747	11782	211	63	118	19742
male	Tibetan	Tibet	AL-7-029	8651348	143705000000	312674	8	24973	14.5571	2342048	19900882009	1400841	1	20630	4.82931	10993396	163606000000	13.3739	47.9017	24442	AL-7-029	8651348	8617764	143705080293	143547957344	0.998907	47.8493	0.0536268	16610	312674	22.6	AL-7-029	7803	11836	389	68	113	19980
male	Tibetan	Tibet	AL-7-030	7160785	140171000000	634654	8	26018	14.9086	2050922	21484567039	1373583	1	23202	4.91533	9211707	161656000000	13.5805	46.7237	25652	AL-7-030	7160785	7130543	140171360006	139866955983	0.997828	46.6223	0.0551174	19574	634654	22.3	AL-7-030	7876	11961	349	77	115	20077
male	Han	Tibet	DWH02	2105002	33807262885	198971	11	22365	13.8658	578998	5550999917	277316	1	19476	5.35399	2684000	39358262802	12.6653	11.2691	21962	DWH02	2105002	2102598	33807262885	33797693004	0.999717	11.2659	0.0607834	16060	198971	20.9	DWH02	7698	11015	150	54	125	18910
female	Han	Tibet	DWH05	3244503	52397049570	210635	11	20800	13.8291	675497	7009068640	267431	1	17829	5.35565	3920000	59406118210	12.8294	17.4657	20454	DWH05	3244503	3240785	52397049570	52374494804	0.99957	17.4582	0.0627287	16149	210635	20.6	DWH05	7686	11196	168	52	95	19108
female	Han	Tibet	DWH08	3839683	57927965742	312592	11	20167	13.155	2666867	23430701123	323443	1	17323	5.23913	6506550	81358666865	10.8753	19.3093	19354	DWH08	3839683	3833917	57927965742	57904433962	0.999594	19.3015	0.0719629	15086	312592	19.6	DWH08	7744	11584	233	58	122	19567
female	Han	Tibet	DWH09	3835663	62100556727	192866	6	21048	13.2602	1475239	15935580060	619002	1	19137	5.77585	5310902	78036136787	11.7318	20.7002	20656	DWH09	3835663	3830406	62100556727	62087297861	0.999786	20.6958	0.0693796	16190	192866	19.7	DWH09	7757	11327	192	71	94	19283
male	Han	Tibet	DWH14	5211044	80245814512	336285	10	20524	13.1693	2017813	18096064395	422936	1	17536	5.47428	7228857	98341878907	11.7533	26.7486	19983	DWH14	5211044	5203562	80245814512	80228485271	0.999784	26.7428	0.0701704	15399	336285	20.1	DWH14	7615	11204	240	58	105	19196
male	Han	Tibet	DWH16	4477888	58598933663	378840	10	17290	13.2979	1803270	13535710757	603497	0	15051	5.38274	6281158	72134644420	11.8126	19.533	16850	DWH16	4477888	4468436	58598933663	58554669301	0.999245	19.5182	0.0620082	13086	378840	20.1	DWH16	7455	11066	214	66	117	19041
male	Han	Tibet	DWH17	4252877	73129111411	219118	8	23014	13.7744	2104207	17309218381	391473	0	18465	5.2231	6759668	97304032280	12.2532	24.3764	22226	DWH17	4252877	4245379	73129111411	73110784727	0.999749	24.3703	0.0621519	17195	219118	21	DWH17	7766	11525	248	67	107	19536
female	Han	Tibet	DWH19	1753894	37235515974	295155	9	28865	13.5382	1544580	14379881371	518889	0	24045	4.62563	3298474	51615397345	11.0552	12.4118	27578	DWH19	1753894	1750833	37235515974	37228974624	0.999824	12.4097	0.0577977	21230	295155	20.8	DWH19	7856	11251	125	58	113	19131
male	Han	Tibet	DWH20	2458120	41643207726	290910	10	23470	13.4774	2049538	16544084508	605223	0	18576	4.68113	4507658	58187292234	10.9764	13.8811	22099	DWH20	2458120	2453832	41643207726	41632938840	0.999753	13.8776	0.0639065	16941	290910	20.6	DWH20	7621	11027	148	55	92	18928
male	Han	Tibet	DWH21	2255187	38095150089	199832	10	23215	13.7784	1494970	12016537634	524841	0	18318	4.91053	3750157	50111687723	11.6519	12.6984	22056	DWH21	2255187	2251750	38095150089	38086561789	0.999775	12.6955	0.0620554	16892	199832	21	DWH21	7891	11435	153	59	121	19346
male	Han	Tibet	DWH22	5209675	88657266871	254394	8	21982	13.795	2003482	15028098791	576989	0	18159	5.1054	7213157	103685000000	12.5356	29.5524	21445	DWH22	5209675	5201612	88657266871	88641464533	0.999822	29.5472	0.0607763	17017	254394	21.1	DWH22	7895	11479	286	76	97	19543
male	Han	Tibet	DWH30	3780214	62459626370	251701	10	23660	12.9169	1693811	16600251636	530099	1	20192	5.66021	5474025	79059878006	11.3932	20.8199	22926	DWH30	3780214	3774440	62459626370	62447390103	0.999804	20.8158	0.0728213	16522	251701	19.3	DWH30	7670	11213	226	69	88	19216
male	Han	Tibet	DWH32	3362592	52632460151	287118	10	23593	13.247	2011064	17872493864	343514	1	19108	5.21065	5373656	70504954015	11.2098	17.5442	22460	DWH32	3362592	3357831	52632460151	52621796220	0.999797	17.5406	0.0671064	15652	287118	19.9	DWH32	7617	11153	175	65	90	19101
male	Han	Tibet	DWH39	3650643	59061760901	261979	11	22906	13.9931	1451595	11323669786	383585	0	18704	4.81738	5102238	70385430687	12.5169	19.6873	22238	DWH39	3650643	3644595	59061760901	59041610784	0.999659	19.6805	0.0574552	16178	261979	21.3	DWH39	7743	11554	199	61	110	19523
male	Han	Tibet	DWH41	2204701	39016935113	458590	12	23031	12.5964	1677601	18615355201	453494	0	19769	5.48519	3882302	57632290314	10.2995	13.0056	21958	DWH41	2204701	2200836	39016935113	39004423460	0.999679	13.0015	0.0756877	17697	458590	18.8	DWH41	7726	11280	155	61	129	19205
male	Han	Tibet	DWH42	1131685	20892279329	178104	12	24520	11.8889	1714324	21706147433	549315	0	21727	5.79355	2846009	42598426762	8.78298	6.96409	23100	DWH42	1131685	1129786	20892279329	20888096898	0.9998	6.9627	0.0881408	18461	178104	17.8	DWH42	7191	10084	103	60	165	17957
male	Han	Tibet	DWH44	4438183	78032970776	271637	10	22426	13.3382	1766769	18294184225	496874	1	19855	5.38553	6204952	96327155001	11.8279	26.011	21944	DWH44	4438183	4430815	78032970776	78017014912	0.999796	26.0057	0.0662291	17582	271637	20.1	DWH44	7804	11489	246	65	102	19513
male	Han	Tibet	DWH47	2569430	41268557381	174382	9	23083	12.7676	1349252	14860913925	777048	0	19822	5.98455	3918682	56129471306	10.9717	13.7562	22206	DWH47	2569430	2565546	41268557381	41257689449	0.999737	13.7526	0.0766247	16061	174382	19	DWH47	7428	10958	174	69	95	18915
male	Han	Tibet	DWH48	3187907	71514425204	379677	10	29600	12.8251	1368930	17654894414	382163	0	26096	5.95379	4556837	89169319618	11.4646	23.8381	28918	DWH48	3187907	3181874	71514425204	71489584505	0.999653	23.8299	0.0712052	22433	379677	19.4	DWH48	7778	11267	175	73	89	19234
male	Han	Tibet	DWH55	5487980	82951086852	252929	9	22983	13.621	1976460	17098917873	502772	0	19396	5.24777	7464440	100050000000	12.19	27.6504	22379	DWH55	5487980	5479903	82951086852	82924973369	0.999685	27.6417	0.0587186	15115	252929	21.2	DWH55	7666	11331	241	78	95	19370
female	Han	Tibet	DWH62	2811541	47921349022	335593	8	23793	13.9185	1196684	11329331246	639867	1	20634	5.09539	4008225	59250680268	12.2314	15.9738	23197	DWH62	2811541	2806124	47921349022	47892052980	0.999389	15.964	0.0619864	17044	335593	21	DWH62	7813	11261	177	62	101	19221
female	Tibetan	Tibet	DWZ03	2114868	38597999581	319587	10	25114	12.6787	1712038	19153803158	296469	0	22027	5.74129	3826906	57751802739	10.3778	12.866	24103	DWZ03	2114868	2110564	38597999581	38590324306	0.999801	12.8634	0.0707758	18250	319587	18.9	DWZ03	7966	11342	136	44	93	19244
male	Tibetan	Tibet	DWZ04	8656849	67699284812	254155	9	11934	13.1536	4890381	25048309743	415209	1	9518	5.54946	13547230	92747594555	11.1	22.5664	11270	DWZ04	8656849	8633432	67699284812	67672264252	0.999601	22.5574	0.0629376	7820	254155	20.9	DWZ04	7708	11293	314	63	106	19392
female	Tibetan	Tibet	DWZ06	2616785	39056841395	201478	11	20877	13.2279	2216148	19211024007	642632	1	16498	5.15426	4832933	58267865402	10.566	13.0189	19424	DWZ06	2616785	2612194	39056841395	39047506008	0.999761	13.0158	0.0594508	14925	201478	20.3	DWZ06	7800	11361	195	61	102	19339
male	Tibetan	Tibet	DWZ12	2685147	41108284177	214287	8	19278	13.9556	798853	7366024428	334017	1	16754	5.17277	3484000	48474308605	12.621	13.7028	18902	DWZ12	2685147	2683216	41108284177	41103777237	0.99989	13.7013	0.0587715	15309	214287	21.2	DWZ12	7598	11083	174	61	110	19042
male	Tibetan	Tibet	DWZ13	2528249	42922243335	198256	14	20980	14.228	883751	8611225736	478384	0	16941	5.05718	3412000	51533469071	12.6956	14.3074	20322	DWZ13	2528249	2526504	42922243335	42916774392	0.999873	14.3056	0.057671	16977	198256	21.5	DWZ13	7562	11217	187	52	103	19181
female	Tibetan	Tibet	DWZ27	6129117	66049042563	185250	12	16263	13.5917	2542883	16776377618	349630	1	13777	5.26015	8672000	82825420181	11.9042	22.0163	15776	DWZ27	6129117	6123691	66049042563	66036170893	0.999805	22.0121	0.0608189	10776	185250	20.9	DWZ27	7806	11417	279	62	111	19483
male	Tibetan	Tibet	DWZ31	2060606	42658594283	238144	8	25416	13.2603	603394	7628622413	223079	1	23155	5.38669	2664000	50287216696	12.0659	14.2195	25102	DWZ31	2060606	2057699	42658594283	42647868547	0.999749	14.216	0.0696551	20701	238144	19.8	DWZ31	7756	11254	127	57	91	19164
female	Tibetan	Tibet	DWZ33	4200324	60652773891	323446	11	18080	13.7039	2246413	18726241085	491439	1	14919	5.18867	6446737	79379014976	11.6951	20.2176	17342	DWZ33	4200324	4195822	60652773891	60639916355	0.999788	20.2133	0.0640109	14440	323446	21	DWZ33	7557	11127	219	61	96	19134
male	Tibetan	Tibet	DWZ49	3716511	57793052362	261178	11	19492	13.7517	1784171	15545491549	544984	0	16677	5.22246	5500682	73338543911	11.9437	19.2644	18902	DWZ49	3716511	3711559	57793052362	57778250980	0.999744	19.2594	0.0627063	15550	261178	21	DWZ49	7661	11414	216	49	116	19409
female	Tibetan	Tibet	DWZ50	3941975	58709482775	221277	10	18800	13.6756	1030406	9828743984	552425	0	16839	5.39685	4972381	68538226759	12.4884	19.5698	18525	DWZ50	3941975	3939098	58709482775	58700331637	0.999844	19.5668	0.0643884	14893	221277	20.6	DWZ50	7824	11367	226	49	99	19372
male	Tibetan	Tibet	DWZ56	1593679	20083429542	233303	12	17467	13.3375	3330418	29915631722	314439	0	15559	4.87564	4924097	49999061264	8.27458	6.69448	16315	DWZ56	1593679	1590789	20083429542	20079442356	0.999801	6.69315	0.0676274	12601	233303	20.1	DWZ56	7306	10022	141	51	205	17944
male	Tibetan	Tibet	DWZ68	3081951	57054392074	214246	9	23554	13.3789	1410049	14869132173	403421	1	21536	5.20198	4492000	71923524247	11.6884	19.0181	23163	DWZ68	3081951	3076920	57054392074	57041150956	0.999768	19.0137	0.0665452	18512	214246	20.1	DWZ68	7808	11379	177	56	125	19345
female	Tibetan	Tibet	DWZ69	2887964	40692580667	178188	11	17203	12.1874	2900036	28213617697	343283	1	14947	5.52654	5788000	68906198364	9.46013	13.5642	16275	DWZ69	2887964	2883686	40692580667	40684474896	0.999801	13.5615	0.0836746	14090	178188	18	DWZ69	7404	10894	157	58	112	18844
female	Tibetan	Tibet	DWZ7037	6285613	113437000000	236915	8	24698	14.8097	1523809	13960091289	389395	0	21463	4.70361	7809422	127397000000	13.7023	37.8123	24360	DWZ7037	6285613	6260441	113436887173	113187761313	0.997804	37.7293	0.0504879	18047	236915	22.8	DWZ7037	7814	11820	292	60	96	19907
female	Tibetan	Tibet	DWZ7038	6115046	121453000000	268925	8	24723	14.9021	1373383	13118500703	847481	1	21637	5.52306	7488429	134571000000	13.9878	40.4843	24434	DWZ7038	6115046	6089410	121452948653	121148217692	0.997491	40.3827	0.0529929	19861	268925	22.9	DWZ7038	7929	11789	308	75	115	19909
male	Tibetan	Tibet	DWZ7042	4902895	104586000000	246226	10	26953	15.3991	1034507	10498954649	236857	0	24238	4.43954	5937402	115085000000	14.3993	34.862	26706	DWZ7042	4902895	4887991	104586234029	104420074524	0.998411	34.8067	0.0501254	21331	246226	23.5	DWZ7042	7900	11947	237	71	116	19992
male	Tibetan	Tibet	DWZ7044	3585587	76805747939	243841	8	27527	14.0066	1614393	18216873775	617246	1	24017	5.86537	7813341	143759000000	12.975	25.6019	27080	DWZ7044	3585587	3573132	76805747939	76654358942	0.998029	25.5515	0.0594476	21420	231357	21.8	DWZ7044	7829	11849	208	62	104	19857
female	Tibetan	Tibet	DWZ7055	3152991	56298814981	225565	8	24185	14.5258	509194	5096386835	472229	0	22567	5.01233	3662185	61395201816	13.7361	18.7663	24064	DWZ7055	3152991	3150625	56298814981	56297199935	0.999971	18.7657	0.0560516	17855	225565	21.9	DWZ7055	7690	11620	183	51	108	19592
female	Tibetan	Tibet	DWZ7056	4221317	91870005528	296699	10	27740	13.6441	1119985	15119249610	1348648	0	25801	5.82012	5341302	106989000000	12.5384	30.6233	27472	DWZ7056	4221317	4208478	91870005528	91723654454	0.998407	30.5746	0.0599685	21763	296699	21.3	DWZ7056	7695	11609	210	68	91	19626
female	Tibetan	Tibet	DWZ7057	7724744	150516000000	229652	10	26205	13.0867	3336835	46151000336	2217264	1	24257	6.7783	11061579	196667000000	11.6064	50.172	25745	DWZ7057	7724744	7707154	150516178530	150372400347	0.999045	50.1241	0.0663912	19484	229652	20.7	DWZ7057	7954	11686	341	82	96	19848
male	Tibetan	Tibet	DWZ7063	3806480	82218151261	245264	8	28755	12.4895	2526287	39958817718	239903	0	26401	6.85973	6332767	122177000000	10.6483	27.4061	27971	DWZ7063	3806480	3793275	82218151261	82118525659	0.998788	27.3728	0.077466	21599	245264	19.1	DWZ7063	7543	11307	189	70	104	19305
female	Tibetan	Tibet	DWZ7069	4435945	82248385822	316227	10	24094	14.4382	887258	9191052096	457456	1	21247	5.02675	5323203	91439437918	13.4923	27.4161	23807	DWZ7069	4435945	4431004	82248385822	82245171177	0.999961	27.4151	0.0542207	18541	316227	22.2	DWZ7069	7651	11852	243	65	105	19902
female	Tibetan	Tibet	DWZ7070	2455320	55661070549	273323	8	29100	14.4295	550553	6530592059	825583	1	26681	5.14421	3005873	62191662608	13.4545	18.5537	28857	DWZ7070	2455320	2448690	55661070549	55579232557	0.99853	18.5264	0.0531896	22669	273323	22.8	DWZ7070	7839	11709	168	64	117	19683
male	Tibetan	Tibet	DWZ7072	4136640	85480451561	276884	10	27918	13.124	1544815	21900770925	200802	0	26471	5.87288	5681455	107381000000	11.6451	28.4935	27632	DWZ7072	4136640	4117478	85480451561	85258723049	0.997406	28.4196	0.0683998	20664	276884	20.2	DWZ7072	7664	11623	228	63	96	19656
female	Tibetan	Tibet	DWZ7074	2432732	52667461818	235319	8	27725	13.8291	1669416	19231370333	348023	1	24120	5.17827	7782401	150269000000	12.722	17.5558	27273	DWZ7074	2432732	2422588	52667461818	52562465433	0.998006	17.5208	0.0619055	21649	233273	21.1	DWZ7074	7646	11280	155	57	110	19235
female	Tibetan	Tibet	DWZ70	4167719	63585839165	217041	8	19905	12.3911	2188225	23277115484	457561	0	18073	5.78539	6355944	86862954649	10.621	21.1953	19428	DWZ70	4167719	4161935	63585839165	63571052426	0.999767	21.1904	0.0811222	15256	217041	18.3	DWZ70	7610	11268	201	62	101	19275
female	Tibetan	Tibet	DWZ71	3969935	57625404281	199247	12	19423	12.5486	2098065	21939763738	301204	1	17733	5.87643	6068000	79565168019	10.7088	19.2085	18956	DWZ71	3969935	3964089	57625404281	57603651593	0.999623	19.2012	0.0797845	14515	199247	18.6	DWZ71	7699	11264	202	55	90	19265
female	Tibetan	Tibet	DWZ72	4299319	62717376266	235767	10	19422	13.3393	1752681	16230396642	503343	1	17204	5.37991	6052000	78947772908	11.703	20.9058	18975	DWZ72	4299319	4295025	62717376266	62708422958	0.999857	20.9028	0.0651103	14587	235767	20.2	DWZ72	7564	11450	218	59	113	19471
male	Tibetan	Tibet	DWZ73	2570542	39923559022	212069	12	19952	12.7893	1489458	16284713203	379256	1	18330	5.82603	4060000	56208272225	10.7719	13.3079	19498	DWZ73	2570542	2567455	39923559022	39911568819	0.9997	13.3039	0.0760321	15531	212069	19	DWZ73	7811	11256	175	60	121	19235
male	Tibetan	Tibet	DWZ75	3062610	44000381820	208533	10	17851	12.9495	3549390	30127254391	375471	1	14488	4.97497	6612000	74127636211	9.70848	14.6668	16496	DWZ75	3062610	3058518	44000381820	43987870163	0.999716	14.6626	0.0695188	14366	208533	19.6	DWZ75	7602	11136	164	53	123	19099
male	Tibetan	Tibet	DWZ77	3520877	54158113169	266739	8	20067	12.9556	2155123	22212398352	397321	0	17358	5.48652	5676000	76370511521	10.7832	18.0527	19285	DWZ77	3520877	3516724	54158113169	54140098749	0.999667	18.0467	0.0720219	15381	266739	19.4	DWZ77	7693	11186	181	53	101	19166
male	Han	North	HT-009	3883803	63819336510	574801	9	20935	13.2025	1896905	15535948510	1651893	1	18562	5.18414	5780708	79355285020	11.6327	21.2731	20497	HT-009	3883803	3874597	63819336510	63787758803	0.999505	21.2626	0.0678697	16432	574801	19.7	HT-009	7724	11207	211	54	102	19218
male	Han	Southwest	HT-010	4344235	67414673102	978888	8	20097	12.7122	2462210	22904518119	2234472	1	18009	5.98299	6806445	90319191221	11.0057	22.4716	19586	HT-010	4344235	4319628	67414673102	67268202853	0.997827	22.4227	0.0748675	15518	978888	19	HT-010	7630	11314	208	54	100	19323
male	Han	Southwest	HT-011	3565970	54861750623	410126	10	19272	13.065	2194097	18242209989	535301	0	16653	5.53594	6414606	83232194615	11.4148	18.2873	18734	HT-011	3565970	3557078	54861750623	54808983562	0.999038	18.2697	0.0926301	15384	410126	19.5	HT-011	7607	11069	197	55	114	19068
male	Han	Southwest	HT-023	5319154	83006970058	505256	8	19886	13.4412	2391239	18115026858	1304839	1	17082	5.21738	7710393	101122000000	11.968	27.669	19417	HT-023	5319154	5295791	83006970058	82878020982	0.998447	27.626	0.0690229	15605	505256	20.2	HT-023	7733	11272	250	52	91	19322
male	Han	Southwest	HT-024	5256981	86492888232	651882	8	20606	12.8197	3078150	28862785784	1045861	1	18251	5.76001	8335131	115356000000	11.0534	28.831	20041	HT-024	5256981	5235975	86492888232	86379349728	0.998687	28.7931	0.074064	16452	651882	19.1	HT-024	7645	11319	250	55	106	19374
male	Han	Southwest	HT-037	4262236	50664539399	245343	10	15859	12.6681	3556869	24134504406	418719	0	12751	5.79527	7819105	74799043805	10.4505	16.8882	14895	HT-037	4262236	4255059	50664539399	50650192183	0.999717	16.8834	0.159434	11886	245343	19.2	HT-037	9282	10549	177	61	95	18537
male	Han	Southwest	HT-038	2059609	38907761900	681026	12	24541	13.7254	1160952	8011201112	1620866	1	21173	4.60862	3220561	46918963012	12.1688	12.9693	24021	HT-038	2059609	2050983	38907761900	38850447377	0.998527	12.9501	0.0647953	18890	681026	20.2	HT-038	7930	11587	147	64	114	19549
male	Han	Southwest	HT-051	5490524	95805625846	491248	11	23153	12.8649	2695547	26996687442	1516531	1	20773	5.80381	8186071	122802000000	11.3126	31.9352	22648	HT-051	5490524	5470927	95805625846	95683495089	0.998725	31.8945	0.0761389	17449	491248	19	HT-051	7842	11419	271	63	105	19504
male	Han	Southwest	HT-052	3176040	57247505541	458179	10	22344	13.8021	1685398	14468469833	1326425	0	19601	4.93256	4861438	71715975374	12.0127	19.0825	21828	HT-052	3176040	3172243	57247505541	57236935611	0.999815	19.079	0.067433	18024	458179	20.3	HT-052	7641	11279	184	63	105	19278
male	Han	Northwest	HT-053	1880059	41141364988	284290	8	28037	13.1979	1000632	10520157199	358439	1	24639	4.54192	2880691	51661522187	11.4352	13.7138	27383	HT-053	1880059	1873992	41141364988	41123967405	0.999577	13.708	0.0690668	21883	284290	19.6	HT-053	7655	10966	118	64	97	18902
male	Han	North	HT-060	3100584	58832972827	591633	8	31113	13.0544	1994981	15415818838	808692	0	24990	4.61149	5095565	74248791665	11.3014	19.611	29863	HT-060	3100584	3091302	58832972827	58811918858	0.999642	19.604	0.0701938	18974	591633	19.6	HT-060	7742	11425	156	64	106	19401
male	Han	North	HT-061	2444560	38704044512	964784	9	25135	14.3395	1653262	6525323583	1742562	1	14928	3.76156	4097822	45229368095	12.8134	12.9013	23741	HT-061	2444560	2434233	38704044512	38682240617	0.999437	12.8941	0.0573118	15832	964784	21.6	HT-061	7863	11413	170	55	118	19394
male	Han	Southwest	HT-062	4286793	75616753863	1128600	8	30418	13.3953	1845857	14345758153	1166288	1	24081	4.64912	6132650	89962512016	12.0006	25.2056	29422	HT-062	4286793	4270148	75616753863	75587548026	0.999614	25.1958	0.0666886	17639	1128600	20.2	HT-062	7722	11307	204	67	92	19335
male	Han	Southwest	HT-063	2505728	47069796345	419327	8	30725	14.0371	1810732	10396305859	1997886	1	20846	3.91702	4316460	57466102204	12.2062	15.6899	29020	HT-063	2505728	2498926	47069796345	47057143480	0.999731	15.6857	0.062811	18784	419327	21	HT-063	7874	11354	172	57	109	19341
male	Han	Southwest	HT-065	5032794	70265386894	670654	10	16250	13.7883	2225984	16401037975	796265	0	14717	5.19996	7258778	86666424869	12.163	23.4218	15977	HT-065	5032794	5025611	70265386894	70251617473	0.999804	23.4172	0.0888905	13961	670654	20.5	HT-065	7388	10709	255	56	106	18778
male	Han	Northwest	HT-067	1872806	39455258280	227478	10	25942	13.5415	687871	6654985278	456015	0	23272	4.22557	2560677	46110243558	12.1969	13.1518	25584	HT-067	1872806	1869384	39455258280	39444612144	0.99973	13.1482	0.0647279	21067	227478	20.2	HT-067	7962	11523	144	71	135	19498
male	Han	North	HT-073	5674337	78380304801	565723	7	15053	14.0933	2023095	14137549400	1262864	0	13742	4.98553	7697432	92517854201	12.7016	26.1268	14877	HT-073	5674337	5669930	78380304801	78369599230	0.999863	26.1232	0.0826995	13813	565723	21.1	HT-073	7552	11305	294	72	98	19432
male	Han	Southwest	HT-074	4123953	62683686540	713833	8	17592	14.2472	1978313	14909132708	1367595	1	15420	4.87029	6102266	77592819248	12.4455	20.8946	17194	HT-074	4123953	4119970	62683686540	62673871789	0.999843	20.8913	0.0794981	15199	713833	21.5	HT-074	7634	11108	207	57	107	19138
male	Han	Southwest	HT-075	5143030	76455321680	417878	10	18201	12.7602	2538139	23613496358	1074862	0	16126	6.32261	7681169	100069000000	11.2411	25.4851	17719	HT-075	5143030	5136526	76455321680	76438597287	0.999781	25.4795	0.0767117	14865	417878	18.9	HT-075	7570	11218	262	61	95	19309
male	Han	Southwest	HT-076	4737700	79800906029	521916	10	23264	13.5215	2503054	18056906613	1263661	1	18329	4.95756	7240754	97857812642	11.9412	26.6003	22374	HT-076	4737700	4729574	79800906029	79782265382	0.999766	26.5941	0.0641205	16843	521916	20.3	HT-076	7838	11565	262	61	113	19656
male	Han	Southwest	HT-086	3733391	56626505885	530432	9	21384	13.4906	2006104	13039850972	460830	1	16903	4.85142	5739495	69666356857	11.8735	18.8755	20501	HT-086	3733391	3726543	56626505885	56611806474	0.99974	18.8706	0.067298	15167	530432	20.1	HT-086	7634	11416	202	60	114	19450
male	Han	Southwest	HT-087	2843930	44131172276	214360	10	19910	13.2054	2148278	16256271531	525913	1	16871	5.03548	4992208	60387443807	11.006	14.7104	19125	HT-087	2843930	2837649	44131172276	44112133094	0.999569	14.704	0.0690804	15517	214360	19.9	HT-087	7722	11001	166	61	109	19001
male	Han	Southwest	HT-088	1965158	38112433822	269689	9	30307	13.4969	1462960	10937473737	705588	1	24552	4.87375	3428118	49049907559	11.574	12.7041	29062	HT-088	1965158	1958964	38112433822	38089055247	0.999387	12.6964	0.0694748	19394	269689	19.8	HT-088	7742	11494	147	70	115	19484
male	Han	Northwest	HT-091	2889616	54456771311	188122	10	23092	14.0948	1045806	9308689906	731955	1	20955	4.582	3935422	63765461217	12.7061	18.1523	22800	HT-091	2889616	2884471	54456771311	54443300691	0.999753	18.1478	0.0583894	18845	188122	21.1	HT-091	7754	11464	171	54	119	19463
male	Han	North	HT-097	5777773	64617040182	208874	8	13762	13.4352	2506203	16183688924	459204	1	11850	5.59904	8283976	80800729106	11.8657	21.539	13405	HT-097	5777773	5766233	64617040182	64590067138	0.999583	21.53	0.114764	11183	208874	20	HT-097	7069	11123	234	62	102	19194
male	Han	Southwest	HT-098	5475590	80483687492	489576	8	19898	14.0784	2337335	14648020217	542355	1	16821	4.70208	7812925	95131707709	12.6346	26.8279	19459	HT-098	5475590	5463436	80483687492	80444712168	0.999516	26.8149	0.0600312	14698	489576	21.1	HT-098	7590	11053	267	64	92	19161
male	Han	Southwest	HT-099	4366831	66717063862	216732	10	19084	13.4799	2195096	15461782453	592217	1	16230	5.07517	6561927	82178846315	11.8986	22.239	18589	HT-099	4366831	4358909	66717063862	66694284237	0.999659	22.2314	0.063758	15278	216732	20.6	HT-099	7672	11318	228	59	110	19383
male	Han	North	HT-107	2814345	47936071002	541818	9	26075	13.4471	1662877	13225155110	669130	0	21282	5.06907	4477222	61161226112	11.6355	15.9787	25055	HT-107	2814345	2807872	47936071002	47913350108	0.999526	15.9711	0.0643797	17032	541818	20.3	HT-107	7893	11502	176	48	126	19506
male	Han	North	HT-110	2057995	39550990784	522687	8	29506	14.2077	1433607	9294944230	587719	1	21778	4.60347	3491602	48845935014	12.3801	13.1837	28103	HT-110	2057995	2051564	39550990784	39531063549	0.999496	13.177	0.0622051	19218	522687	21	HT-110	7965	11310	151	56	110	19298
male	Han	Southwest	HT-116	4562855	86897480509	280745	8	23667	13.3764	1623929	18280208611	352910	0	21099	5.04668	6186784	105178000000	11.9287	28.9658	23233	HT-116	4562855	4555021	86897480509	86877130157	0.999766	28.959	0.0636601	19044	280745	20.2	HT-116	7946	11560	241	63	113	19646
male	Han	Southwest	HT-121	3900405	53895913147	289957	12	18169	13.5513	2219726	16497072325	510379	1	15005	5.30238	7545839	90113410711	12.0411	17.9653	17615	HT-121	3900405	3894924	53895913147	53883716031	0.999774	17.9612	0.0872645	13818	289957	20.2	HT-121	7610	11106	206	59	117	19153
male	Han	Northwest	HT-123	6283931	77670468937	331228	6	17614	12.941	3529509	26480793217	637108	0	15322	6.0391	9813440	104151000000	11.1862	25.8902	17034	HT-123	6283931	6272300	77670468937	77642450477	0.999639	25.8808	0.0757888	12360	331228	20	HT-123	7768	11292	272	70	113	19417
male	Han	North	HT-124	3534432	53438795567	239175	10	20872	13.9313	1751138	10816975216	778659	0	17072	4.52417	5285570	64255770783	12.3477	17.8129	20282	HT-124	3534432	3527100	53438795567	53413649589	0.999529	17.8045	0.191149	15119	239175	21	HT-124	8494	10825	162	62	101	18833
male	Han	Southwest	HT-134	4152331	55582164119	243741	10	19135	13.5839	2211698	15557743675	548849	0	15461	5.2932	6364029	71139907794	11.7708	18.5274	18353	HT-134	4152331	4143568	55582164119	55557202490	0.999551	18.5191	0.181407	13385	243741	20.2	HT-134	8200	10829	187	50	105	18850
male	Han	Southwest	HT-135	2392695	55405988152	508194	8	36683	13.9073	1937883	11165282160	1361380	1	25520	3.74018	4330578	66571270312	12.202	18.4687	34951	HT-135	2392695	2384680	55405988152	55372407287	0.999394	18.4575	0.060749	23156	508194	20.7	HT-135	7687	11580	135	63	107	19563
male	Han	North	HT-136	2273734	44566045022	333737	5	31596	13.7404	2028990	11259401412	508763	1	21370	4.34422	4302724	55825446434	11.8453	14.8553	29634	HT-136	2273734	2265786	44566045022	44539542518	0.999405	14.8465	0.0691862	19600	333737	20.2	HT-136	7714	11339	155	66	110	19347
male	Han	Southwest	HT-137	1990841	42987838278	229164	10	28253	12.526	1364713	20821817662	462301	1	25913	5.44961	3355554	63809655940	10.2169	14.3293	27483	HT-137	1990841	1986641	42987838278	42979591709	0.999808	14.3265	0.0744471	21592	229164	18.5	HT-137	7645	11296	135	57	109	19277
male	Han	Southwest	HT-148	2848945	50280004231	337383	10	28857	13.5597	1943254	11756950623	495008	0	21173	4.00797	4792199	62036954854	11.7495	16.76	27448	HT-148	2848945	2838729	50280004231	50242918178	0.999262	16.7476	0.0770922	17648	337383	19.9	HT-148	7590	11075	167	45	107	19076
male	Han	Northwest	HT-151	4696835	69439887746	243733	8	21217	13.2509	2642942	19352999392	537747	1	18502	5.11133	7339777	88792887138	11.4768	23.1466	20660	HT-151	4696835	4690156	69439887746	69426916616	0.999813	23.1423	0.0686584	14784	243733	19.8	HT-151	7772	11302	241	57	116	19391
male	Han	Southwest	HT-158	4735606	60535497240	311097	8	19496	13.417	2293245	13947176261	663995	1	16384	4.83849	7028851	74482673501	11.8107	20.1785	18971	HT-158	4735606	4727473	60535497240	60522378386	0.999783	20.1741	0.066496	12783	311097	20	HT-158	7562	10966	211	56	103	19025
male	Han	Southwest	HT-184	3087676	53449884421	238398	8	23573	13.9012	2940645	17553266318	605223	0	19195	4.38888	7899772	103385000000	12.2862	17.8166	22907	HT-184	3087676	3081692	53449884421	53437490352	0.999768	17.8125	0.0614422	17310	213252	20.9	HT-184	7571	11118	159	59	94	19128
male	Han	North	HT-185	6398607	89272680917	457287	8	18863	14.0994	3082056	18482816795	574711	0	15164	4.87749	9480663	107755000000	12.5176	29.7576	18275	HT-185	6398607	6384216	89272680917	89208128082	0.999277	29.736	0.0640525	13951	457287	21.1	HT-185	7746	11531	288	65	111	19678
male	Han	North	HT-187	3228912	58411218455	317624	9	25404	13.29	1738830	14665932449	483482	0	22239	4.98737	4967742	73077150904	11.6237	19.4704	24799	HT-187	3228912	3223450	58411218455	58397534766	0.999766	19.4658	0.174078	18090	317624	19.9	HT-187	8649	11028	185	72	106	19081
male	Han	Southwest	HT-190	4036723	79547365133	390772	9	25821	14.0595	1458923	15597422825	560064	1	22417	4.91708	5495646	95144787958	12.5608	26.5158	25264	HT-190	4036723	4030492	79547365133	79531529478	0.999801	26.5105	0.0614122	19705	390772	21.1	HT-190	7899	11632	211	65	115	19707
male	Han	Southwest	HT-193	4245342	66271982804	445585	8	24471	13.1649	2474552	18808025581	609098	0	20586	4.96246	6719894	85080008385	11.3517	22.0907	23662	HT-193	4245342	4238215	66271982804	66256238083	0.999762	22.0854	0.156567	15610	445585	19.7	HT-193	7365	10896	202	68	104	18966
male	Han	Northwest	HT-196	3092120	54353011739	247184	10	24802	12.9132	1911406	16886274351	378864	0	21734	5.25208	5003526	71239286090	11.0972	18.1177	24084	HT-196	3092120	3086148	54353011739	54337276826	0.999711	18.1124	0.176425	17577	247184	19.3	HT-196	7784	10754	167	63	91	18784
male	Han	North	HT-108	1642369	25455101558	268711	8	23714	14.1857	1444659	6242148501	592329	1	15526	4.45591	3087028	31697250059	12.2696	8.48503	22287	HT-108	1642369	1637415	25455101558	25444283861	0.999575	8.48143	0.0580022	15499	268711	21.3	HT-108	7862	11110	117	92	217	19120
male	Han	North	HT-198	7060497	64633132088	245182	7	13305	12.4938	3765374	25153794485	298158	0	11960	6.55445	10825871	89786926573	10.8299	21.5444	12924	HT-198	7060497	7052675	64633132088	64619879467	0.999795	21.54	0.156596	9154	245182	18.4	HT-198	7207	10588	254	53	97	18697
male	Han	Southwest	HT-210	3342865	53192530965	209408	10	21781	13.965	2388758	14323330284	546161	1	16890	4.70191	5731623	67515861249	11.9999	17.7308	20821	HT-210	3342865	3338080	53192530965	53183169561	0.999824	17.7277	0.065864	15912	209408	20.7	HT-210	7544	11263	201	59	107	19325
male	Han	Southwest	HT-211	3731086	46927721498	238779	11	18715	12.9193	1943271	14610214708	459573	1	17247	5.70167	5674357	61537936206	11.2057	15.6426	18380	HT-211	3731086	3713953	46927721498	46918526729	0.999804	15.6395	0.0792393	12577	238779	18.9	HT-211	7578	11163	177	54	93	19197
male	Han	Southwest	HT-212	3634750	60048398416	391740	8	22583	13.7515	1807581	12478986461	942096	0	18179	4.97117	5442331	72527384877	12.2408	20.0161	21860	HT-212	3634750	3627692	60048398416	60035817426	0.99979	20.0119	0.0659755	16520	391740	20.4	HT-212	7456	11121	210	71	91	19205
male	Han	Southwest	HT-316	4354560	80200162018	244264	10	23308	13.7956	1363820	12492968784	614376	0	20252	5.01474	5718380	92693130802	12.6121	26.7334	22913	HT-316	4354560	4348227	80200162018	80182570494	0.999781	26.7275	0.0601657	18417	244264	21	HT-316	7671	11288	215	65	95	19372
male	Han	Northwest	HT-362	4243620	78287024379	214906	8	22008	13.1076	1984158	21863604475	582223	0	19294	5.03649	6227778	100151000000	11.3456	26.0957	21436	HT-362	4243620	4238481	78287024379	78271575327	0.999803	26.0905	0.067033	18448	214906	19.7	HT-362	7805	11467	220	66	98	19558
male	Han	Northwest	HT-384	3784426	71747846720	383126	10	24389	14.2564	2248776	20706454149	421806	1	19860	4.63976	6033202	92454300869	12.1026	23.9159	23417	HT-384	3784426	3778226	71747846720	71730628951	0.99976	23.9102	0.0554694	18958	383126	21.8	HT-384	7606	11462	223	76	92	19566
male	Han	Southwest	HT-412	3066446	60444447566	260908	8	24872	13.1668	1399359	19364659597	510405	0	22573	5.56727	4465805	79809107163	11.3229	20.1481	24315	HT-412	3066446	3061670	60444447566	60434509728	0.999836	20.1448	0.070163	19711	260908	19.3	HT-412	7634	11174	179	49	94	19208
male	Han	Central	HT-470	3130733	59330278266	198398	8	22929	13.1848	2118899	25446948817	441809	1	20064	5.04029	5249632	84777227083	10.7402	19.7768	22078	HT-470	3130733	3126560	59330278266	59322694812	0.999872	19.7742	0.0708175	18950	198398	19.4	HT-470	7781	11502	176	65	114	19549
male	Han	Southwest	HT-497	3580191	64053286153	214018	11	21694	13.1799	1914873	24751342778	171277	1	19595	5.76273	5495064	88804628931	11.1126	21.3511	21094	HT-497	3580191	3576323	64053286153	64046518589	0.999894	21.3488	0.0712414	17891	214018	19.4	HT-497	7674	11357	190	66	110	19421
male	Han	Southwest	HT-509	2754470	55344046690	423370	10	24027	13.3577	1079861	13886006314	370646	0	22260	5.05574	3834331	69230053004	11.6925	18.448	23678	HT-509	2754470	2751074	55344046690	55339014346	0.999909	18.4463	0.0675792	20092	423370	19.8	HT-509	7696	11081	177	68	100	19134
male	Han	Southwest	HT-556	1717391	35626109488	305016	9	27277	12.8401	872284	11068906148	690870	1	24717	5.54603	2589675	46695015636	11.111	11.8754	26700	HT-556	1717391	1715765	35626109488	35623337215	0.999922	11.8744	0.0705578	20744	305016	19.3	HT-556	7746	11000	153	69	119	19031
male	Han	Northwest	LBAL024	3889705	63387438070	440707	10	21207	12.9479	1625051	16474075385	283883	1	19122	5.8285	5514756	79861513455	11.4793	21.1291	20780	LBAL024	3889705	3883862	63387438070	63365748458	0.999658	21.1219	0.0691737	16296	440707	19.7	LBAL024	7684	11228	200	61	97	19299
male	Han	Central	LBAL027	3550767	54086403772	284280	8	20597	13.4509	2008297	18230124072	642101	1	17260	5.3338	5559064	72316527844	11.4047	18.0288	19774	LBAL027	3550767	3545518	54086403772	54074081341	0.999772	18.0247	0.0670884	15232	284280	20	LBAL027	7616	11353	227	61	130	19452
male	Han	Northwest	LBAL034	3870205	58063025810	240108	6	20133	13.1336	2113230	18078403419	309871	0	16598	5.46652	5983435	76141429229	11.3132	19.3543	19327	LBAL034	3870205	3863149	58063025810	58031621068	0.999459	19.3439	0.0702902	15002	240108	20.2	LBAL034	7780	11468	214	55	107	19548
male	Han	Northwest	LBAL045	4848470	72394653782	395047	8	21381	12.8984	2195304	19420765832	327405	1	18953	5.78107	7043774	91815419614	11.393	24.1316	20877	LBAL045	4848470	4840020	72394653782	72367171373	0.99962	24.1224	0.0704821	14931	395047	19.6	LBAL045	7612	11335	227	69	88	19443
male	Han	Northwest	LBAL048	2401176	36928969463	250583	10	21956	12.7033	1522907	16319600663	940989	1	19157	6.17769	3924083	53248570126	10.7033	12.3097	21074	LBAL048	2401176	2397273	36928969463	36918295105	0.999711	12.3061	0.0764323	15379	250583	18.7	LBAL048	7758	11170	137	59	117	19178
male	Han	Eastern	LBAL050	4757307	55742836078	349164	12	17817	13.2328	2317208	17231420528	614579	1	14585	5.51674	7074515	72974256606	11.4108	18.5809	17061	LBAL050	4757307	4749819	55742836078	55724154511	0.999665	18.5747	0.0650332	11717	349164	20.2	LBAL050	7530	11195	219	52	98	19279
male	Han	Northwest	LBAL051	1991754	31761723836	222556	10	22858	13.5434	617011	6024056196	266051	1	19470	5.28041	2608765	37785780032	12.2261	10.5872	22337	LBAL051	1991754	1990081	31761723836	31755413501	0.999801	10.5851	0.0623736	15946	222556	20.4	LBAL051	7649	10889	147	61	97	18910
male	Han	Central	LBAL053	4364656	66630339505	283868	8	21451	13.2536	1911875	17218159763	379621	1	18573	5.21236	6276531	83848499268	11.6023	22.2101	20871	LBAL053	4364656	4358812	66630339505	66614455585	0.999762	22.2048	0.0663792	15265	283868	20	LBAL053	7646	11319	230	61	96	19424
male	Han	North	LBAL056	2894645	45082398466	190600	8	22653	13.2676	1026193	10984338481	788591	0	20257	5.7027	3920838	56066736947	11.7855	15.0275	22193	LBAL056	2894645	2891006	45082398466	45068414003	0.99969	15.0228	0.0675751	15574	190600	19.8	LBAL056	7681	11123	186	53	104	19176
male	Han	Northwest	LBAL067	1997360	33270095814	427756	8	24918	13.0347	1102180	11703953897	487346	1	24396	5.29675	3099540	44974049711	11.021	11.09	24793	LBAL067	1997360	1993643	33270095814	33260900710	0.999724	11.087	0.0728645	16657	427756	19.4	LBAL067	7803	10895	145	60	110	18918
male	Han	Northwest	LBAL080	3091440	48714724502	316076	8	21817	13.4752	1176063	11524355979	419358	1	20981	5.39254	4267503	60239080481	11.9289	16.2382	21665	LBAL080	3091440	3085452	48714724502	48700248595	0.999703	16.2334	0.0670078	15757	316076	20.1	LBAL080	7785	11509	191	54	124	19572
male	Han	Northwest	LBAL081	4235999	68863039545	372520	9	21077	13.4396	1807932	16873279028	501041	1	18211	5.39043	6043931	85736318573	11.8555	22.9543	20521	LBAL081	4235999	4229709	68863039545	68850178517	0.999813	22.9501	0.0664697	16256	372520	20.1	LBAL081	7777	11575	229	61	114	19685
male	Han	Northwest	LBAL082	3681994	63585995907	226931	9	23335	13.8617	1603879	14086044600	736666	1	20382	5.12086	5285873	77672040507	12.2765	21.1953	22818	LBAL082	3681994	3677217	63585995907	63570318889	0.999753	21.1901	0.0604003	17269	226931	21.3	LBAL082	7683	11368	215	63	109	19468
male	Han	Southwest	LBAL083	3450423	62713273279	258845	8	23915	13.7615	1549226	12759070864	526056	1	19963	5.0417	4999649	75472344143	12.2874	20.9044	23279	LBAL083	3450423	3443699	62713273279	62696892721	0.999739	20.899	0.0628275	18175	258845	21	LBAL083	7589	11299	200	72	103	19395
male	Han	Central	LBAL086	3520880	68113017320	265174	10	25895	13.7583	1459496	12473402776	413542	0	22529	5.00977	4980376	80586420096	12.4042	22.7043	25397	LBAL086	3520880	3513742	68113017320	68089948356	0.999661	22.6966	0.0611446	19345	265174	21	LBAL086	7789	11463	189	67	100	19543
male	Han	Central	LBAL088	3483555	62032247472	382508	10	24760	13.7169	1638400	14242665186	630117	0	20596	4.96318	5121955	76274912658	12.0823	20.6774	24003	LBAL088	3483555	3478687	62032247472	62021319195	0.999824	20.6738	0.0620921	17807	382508	21	LBAL088	7692	11112	206	46	94	19189
male	Han	Central	LBAL098	2498324	45785484272	321623	11	25181	13.9494	685319	6795045410	425805	1	21963	5.06869	3183643	52580529682	12.8018	15.2618	24774	LBAL098	2498324	2495994	45785484272	45779963250	0.999879	15.26	0.0585129	18326	321623	21.1	LBAL098	7730	11316	178	59	117	19378
male	Han	Northwest	LBAL109	4012435	66731614943	248902	8	23191	13.8466	1848605	14919682536	664117	0	18788	5.13784	5861040	81651297479	12.2553	22.2439	22426	LBAL109	4012435	4005826	66731614943	66715440799	0.999758	22.2385	0.0621029	16631	248902	21	LBAL109	7641	11531	220	56	107	19633
male	Han	Eastern	YC1q256	3009278	62958991981	234874	10	28073	13.2322	1369715	17164499372	260665	1	24843	5.96834	4382880	80209765217	11.6777	20.9863	27367	YC1q256	3009278	2989442	62958991981	62760175820	0.996842	20.9201	0.0639412	20921	234874	20.9	YC1q256	7615	11487	171	70	107	19555
male	Han	Eastern	YC1q535	5662820	104849000000	202774	8	24608	13.5357	1712025	19515106110	241626	0	21939	5.72577	7374845	124364000000	12.3101	34.9497	24188	YC1q535	5662820	5644880	104848624783	104713665292	0.998713	34.9046	0.0630351	18515	202774	20.9	YC1q535	7818	11793	251	65	96	19937
male	Han	Eastern	YC1q547	4095532	88512543227	253365	8	28333	13.6519	1133477	15081362086	292199	1	26541	5.44838	5229009	103594000000	12.4576	29.5042	28084	YC1q547	4095532	4075981	88512543227	88313219976	0.997748	29.4377	0.066144	21611	253365	20.8	YC1q547	7850	11728	214	65	102	19835
male	Han	Northwest	YC1q560	2541513	43234030487	236475	10	24589	12.3092	3679751	26531033325	222111	0	20497	5.9122	6221264	69765063812	9.87647	14.4113	23057	YC1q560	2541513	2526748	43234030487	43168643533	0.998488	14.3895	0.0814849	17011	236475	18.6	YC1q560	7319	11016	146	60	89	19051
male	Han	Northwest	YC1q565	3298070	69160509262	258919	8	28673	14.6622	1395071	18530243130	1481438	0	25745	5.33996	4693141	87690752392	12.6922	23.0535	28038	YC1q565	3298070	3284192	69160509262	69038290329	0.998233	23.0128	0.0616301	20969	258919	21.5	YC1q565	7730	11721	167	64	107	19790
male	Han	Northwest	YC1q577	4287074	89012052689	269034	8	28103	13.2029	1284535	16791575858	450978	0	25669	6.29682	5571609	105804000000	12.1068	29.6707	27721	YC1q577	4287074	4270998	89012052689	88841642575	0.998086	29.6139	0.066246	20762	269034	20.4	YC1q577	7802	11808	227	75	103	19949
male	Han	Northwest	YC1q599	3757005	69310412785	311572	8	24829	15.3257	913990	6812236943	282228	0	20165	4.82549	4670995	76122649728	14.386	23.1035	24418	YC1q599	3757005	3746159	69310412785	69215396260	0.998629	23.0718	0.0519241	18448	311572	23.5	YC1q599	7810	11943	226	75	125	20084
male	Han	Northwest	YC1q634	2167245	44599892328	280523	8	31417	13.6304	842477	11377909608	1250026	0	26909	5.14024	3009722	55977801936	11.9047	14.8666	30370	YC1q634	2167245	2162122	44599892328	44595100213	0.999893	14.865	0.0674194	20579	280523	20.4	YC1q634	7592	11337	130	55	92	19362
male	Han	Northwest	YC1q661	5350077	100932000000	265260	10	24719	14.0787	1273843	13038213852	219252	0	21934	5.89629	6623920	113971000000	13.1426	33.644	24413	YC1q661	5350077	5342711	100932416315	100927130595	0.999948	33.6424	0.060318	18865	265260	21.5	YC1q661	7735	11573	257	52	96	19722
male	Han	North	YC1q708	6122756	128950000000	255393	8	28048	13.657	1607246	18978613669	291466	0	25173	5.6996	7730002	147929000000	12.6361	42.9833	27686	YC1q708	6122756	6113640	128950150539	128944768794	0.999958	42.9816	0.0622004	21060	255393	21.1	YC1q708	7900	11865	302	76	113	20084
male	Han	Northwest	YC1q714	4626954	98947808245	274652	8	27686	14.7956	935048	8987802188	444466	0	24780	4.6442	5562002	107936000000	13.9503	32.9826	27451	YC1q714	4626954	4620593	98947808245	98943660896	0.999958	32.9812	0.0544809	21385	274652	22.7	YC1q714	7872	11880	232	74	121	20028
male	Han	Eastern	YC1q718	6130583	119114789785	339072	8	24324	14.4922	1683118	16051126638	215226	1	21492	5.13822	7813701	135166000000	13.3858	39.7049	23994	YC1q718	6130583	6121469	119114789785	119108465204	0.999947	39.7028	0.0582472	19429	339072	22.3	YC1q718	7969	11998	297	75	107	20216
male	Han	Eastern	YC1q721	2759151	51641040652	271304	8	25467	14.6138	1581913	14532118770	841864	1	22849	4.82873	8074615	140817000000	13.604	17.2137	25204	YC1q721	2759151	2754370	51641040652	51638106065	0.999943	17.2127	0.0538667	18716	259511	22.6	YC1q721	7534	11425	162	68	109	19501
male	Han	Northwest	YC1q731	5764445	118617000000	248352	8	26724	14.9862	1531775	14174395343	681632	0	23560	4.66195	7296220	132792000000	13.8842	39.539	26398	YC1q731	5764445	5755337	118617368624	118611249668	0.999948	39.5371	0.0509539	20577	248352	23.1	YC1q731	7953	11965	274	65	113	20154
male	Han	Northwest	YC1q744	2798758	56485252195	212902	8	24620	14.8037	469748	4550067163	394338	0	21385	4.77018	3268506	61035319358	14.0558	18.8284	24383	YC1q744	2798758	2795701	56485252195	56483016418	0.99996	18.8277	0.0528146	20182	212902	22.8	YC1q744	7612	11800	178	74	138	19906
male	Han	Eastern	YC1q746	2493250	48080212874	280017	8	28212	14.7228	1201428	12601491621	2686920	0	25682	4.60429	6261975	111998000000	13.5843	16.0267	27939	YC1q746	2493250	2488848	48080212874	48077266363	0.999939	16.0258	0.0532691	19284	280017	23.1	YC1q746	7516	11652	170	80	117	19757
male	Han	Eastern	YC1q755	2561359	43523507097	266003	13	20865	14.1879	560508	6144862433	536903	0	21617	5.04968	3121867	49668369530	13.0573	14.5078	20948	YC1q755	2561359	2559560	43523507097	43521382349	0.999951	14.5071	0.0638397	16992	266003	20.8	YC1q755	7525	11306	174	53	107	19389
male	Han	Northwest	YC1q760	2266072	48173387281	223482	8	27990	13.7839	1387911	17414748957	286887	1	25709	5.48986	6457325	126431000000	12.6415	16.0578	27682	YC1q760	2266072	2260400	48173387281	48170691137	0.999944	16.0569	0.0624744	21258	208825	21.1	YC1q760	7684	11531	146	62	115	19601
male	Han	Eastern	YC1q763	5267019	115225000000	480980	10	30939	14.8432	1327378	12422534936	609917	0	27529	4.68196	6594397	127647000000	13.8543	38.4083	30616	YC1q763	5267019	5257492	115224547226	115218072547	0.999944	38.406	0.051526	21876	480980	23.2	YC1q763	7997	12004	274	80	106	20221
male	Han	Northwest	YC1q767	2158486	47674023087	246708	8	28861	13.8675	1064819	11611090156	368310	0	25746	5.61301	5366132	104646000000	12.9516	15.8913	28520	YC1q767	2158486	2154908	47674023087	47671201525	0.999941	15.8904	0.0600886	22086	214059	21.3	YC1q767	7774	11646	152	58	98	19720
male	Han	Northwest	YC1q778	5889819	108089000000	262669	8	23144	13.5724	1900828	20423420441	300570	0	21140	5.09826	7790647	128513000000	12.2257	36.0297	22831	YC1q778	5889819	5875933	108089108670	108078572849	0.999903	36.0262	0.0626923	18351	262669	21	YC1q778	7791	11618	275	69	96	19828
male	Han	Northwest	YC1q780	2022243	40230520140	241053	12	25684	14.0609	405073	4493571141	215818	1	24313	5.98646	2427316	44724091281	13.2496	13.4102	25552	YC1q780	2022243	2018866	40230520140	40227846942	0.999934	13.4093	0.0553744	19894	241053	22.5	YC1q780	7367	11193	130	61	116	19250
male	Han	Northwest	YC1q785	5045609	94975820106	290370	8	25448	12.6012	2046547	25128627721	426450	1	23890	5.23563	7092156	120104000000	11.6882	31.6586	25291	YC1q785	5045609	5034955	94975820106	94968729366	0.999925	31.6562	0.0710502	18823	290370	19.8	YC1q785	7683	11644	248	65	113	19823
male	Han	Northwest	YC1q799	2631994	49258304286	217043	9	25612	14.438	749790	8104546295	271281	0	24455	4.8596	3381784	57362850581	13.0847	16.4194	25467	YC1q799	2631994	2627034	49258304286	49253993565	0.999912	16.418	0.0590143	18715	217043	21.7	YC1q799	7744	11730	169	56	104	19827
male	Han	North	YC1q806	2378745	43587680686	230034	10	26667	13.3708	1136934	14293340236	274599	0	25493	5.90412	3515679	57881020922	11.527	14.5292	26384	YC1q806	2378745	2373887	43587680686	43583159052	0.999896	14.5277	0.0684234	18323	230034	20.1	YC1q806	7538	11446	140	67	104	19525
male	Han	North	YC1q813	3123529	58248129123	250306	8	26050	14.2727	772480	8241339621	193786	1	24397	5.15158	3896009	66489468744	13.1421	19.416	25862	YC1q813	3123529	3118848	58248129123	58243051892	0.999913	19.4144	0.057656	18648	250306	21.7	YC1q813	7809	11783	199	76	114	19932
male	Han	Northwest	YC1q821	2796152	52652740596	222125	10	26449	13.6432	796283	9624430527	778031	1	25256	5.3842	3592435	62277171123	12.3668	17.5509	26274	YC1q821	2796152	2791353	52652740596	52648872616	0.999927	17.5496	0.0625514	18830	222125	20.8	YC1q821	7511	11351	149	57	97	19431
male	Han	Northwest	YC1q822	3200618	54605983049	186356	10	21536	14.4841	775784	7454366985	152047	0	20691	5.0939	3976402	62060350034	13.3562	18.202	21446	YC1q822	3200618	3196268	54605983049	54601929681	0.999926	18.2006	0.0544979	17061	186356	22.4	YC1q822	7579	11610	196	58	117	19740
male	Han	Northwest	YCLL052	2175387	45480814864	266728	12	27400	12.2993	1639898	27486227581	785416	1	25827	5.84917	3815285	72967042445	9.86956	15.1603	26809	YCLL052	2175387	2172782	45480814864	45475088981	0.999874	15.1584	0.0831915	20906	266728	18	YCLL052	7644	11033	127	58	98	19094
male	Han	Central	YCLL062	1810028	38667350732	269057	12	27856	12.7445	989150	14335482081	288483	1	25466	5.20315	2799178	53002832813	10.7048	12.8891	27217	YCLL062	1810028	1807431	38667350732	38661854293	0.999858	12.8873	0.070535	21362	269057	18.9	YCLL062	7814	11330	133	62	118	19402
male	Han	Northwest	YCLL083	1432468	32802237314	321889	10	29899	12.9725	718722	10194679832	804721	1	27705	4.76689	2151190	42996917146	11.0269	10.9341	29371	YCLL083	1432468	1429691	32802237314	32798094051	0.999874	10.9327	0.0675974	22899	321889	19.3	YCLL083	7719	10988	114	51	116	19032
male	Han	Northwest	YCLL087	1301275	25217044071	272862	8	24358	11.7638	1439855	23099508243	388509	1	23151	5.97246	2741130	48316552314	8.99501	8.40568	23782	YCLL087	1301275	1300232	25217044071	25215726601	0.999948	8.40524	0.0848264	19378	272862	17.3	YCLL087	7744	10557	106	55	188	18600
male	Han	Southwest	YCLL089	2027235	45488274180	364595	10	29249	12.4776	993446	16578782403	303337	1	27375	5.42948	3020681	62067056583	10.595	15.1628	28747	YCLL089	2027235	2024591	45488274180	45482973992	0.999883	15.161	0.0797531	22438	364595	18.3	YCLL089	7818	11114	128	57	101	19184
male	Han	Northwest	YCLL092	1693997	36823385055	248884	10	28427	13.1319	928368	12334019896	542483	0	24995	4.89543	2622365	49157404951	11.0653	12.2745	27565	YCLL092	1693997	1692043	36823385055	36818784131	0.999875	12.2729	0.0712985	21737	248884	19.6	YCLL092	7855	11206	136	55	128	19288
male	Han	Northwest	YCLL093	1097596	22895421319	254892	10	29272	11.7644	2069368	35785429322	334553	0	26944	5.86834	3166964	58680850641	8.1688	7.63181	27815	YCLL093	1097596	1095568	22895421319	22891380268	0.999823	7.63046	0.088684	20859	254892	17.4	YCLL093	7475	10303	96	64	213	18356
male	Han	Southwest	YCLL106	1029172	21316254812	188499	12	28013	11.3963	2222751	36353362190	772162	0	26134	5.93821	3251923	57669617002	7.95567	7.10542	26812	YCLL106	1029172	1027057	21316254812	21312903686	0.999843	7.1043	0.0988724	20712	188499	16.6	YCLL106	7143	9798	73	58	139	17824
male	Han	Northwest	YCLL122	3468688	65833713911	335657	12	25758	13.2556	1441689	18839812451	259367	1	22734	5.19099	4910377	84673526362	11.4613	21.9446	25083	YCLL122	3468688	3465510	65833713911	65827751874	0.999909	21.9426	0.0709933	18979	335657	19.5	YCLL122	7744	11381	190	57	100	19527
male	Han	Northwest	YCLM011	1581409	30434108657	238911	9	24482	12.42	1307652	17519806554	221715	1	21305	5.61178	2889061	47953915211	9.93265	10.1447	23307	YCLM011	1581409	1579298	30434108657	30431732934	0.999922	10.1439	0.0786774	19244	238911	18.2	YCLM011	7416	10601	114	39	109	18654
male	Han	Northwest	YCLM029	2329823	46971666930	224928	9	25970	13.6819	990360	9968666689	652136	0	23327	4.47379	3320183	56940333619	12.0698	15.6572	25532	YCLM029	2329823	2324470	46971666930	46963810548	0.999833	15.6546	0.0635725	20161	224928	20.5	YCLM029	7866	11357	140	60	120	19457
male	Han	Northwest	YCLM037	1518454	33062851242	224746	12	30014	13.4801	920937	10052405002	609069	1	24501	4.68727	2439391	43115256244	11.43	11.021	28757	YCLM037	1518454	1516159	33062851242	33059201757	0.99989	11.0197	0.0649723	21774	224746	20	YCLM037	7681	11079	125	50	112	19161
male	Han	Northwest	YCLM038	1668601	34695679204	260431	8	27862	13.5414	923272	9314938719	346071	1	23005	4.76133	2591873	44010617923	11.6831	11.5652	26857	YCLM038	1668601	1665726	34695679204	34690677464	0.999856	11.5636	0.0621595	20793	260431	20.5	YCLM038	7813	11255	136	66	131	19368
male	Han	Northwest	YCLM048	1844039	35974009640	241268	12	27892	12.7211	1104240	15006579165	744083	0	25536	5.28415	2948279	50980588805	10.532	11.9913	27185	YCLM048	1844039	1840784	35974009640	35968549118	0.999848	11.9895	0.0758229	19508	241268	18.7	YCLM048	7739	11328	128	61	148	19429
male	Han	Northwest	YCLM085	2941563	63320644973	347990	8	27176	13.6191	983876	10416203370	413065	1	23845	4.64695	3925439	73736848343	12.3517	21.1069	26715	YCLM085	2941563	2937380	63320644973	63313188263	0.999882	21.1044	0.0624969	21526	347990	20.4	YCLM085	7678	11328	160	64	109	19475
male	Han	Southwest	YCLM088	2219714	46463095695	349145	8	25144	13.095	830543	10028932659	533259	1	23224	4.70928	3050257	56492028354	11.6063	15.4877	24817	YCLM088	2219714	2215726	46463095695	46456751973	0.999863	15.4856	0.0697783	20932	349145	19.4	YCLM088	7782	11031	146	63	121	19169
male	Han	Northwest	YCLM120	1871579	42015681344	283898	9	29576	13.4934	798811	7700888572	418260	1	24946	4.36783	2670390	49716569916	12.0799	14.0052	28909	YCLM120	1871579	1867500	42015681344	42011034428	0.999889	14.0037	0.0671303	22449	283898	20.2	YCLM120	7616	11129	145	67	107	19271
male	Han	Eastern	YCLM144	2407704	50688463072	243889	10	26148	13.5088	1147153	12947465265	537237	1	22070	4.82228	3554857	63635928337	11.7414	16.8962	25333	YCLM144	2407704	2404717	50688463072	50682995556	0.999892	16.8943	0.0645098	21052	243889	20.2	YCLM144	7589	11054	154	56	110	19200
male	Han	Northwest	YCLM151	1629822	32007789470	199727	14	24268	12.1245	1543117	22786502896	320831	1	21446	5.57192	3172939	54794292366	9.3996	10.6693	23058	YCLM151	1629822	1628600	32007789470	32004880843	0.999909	10.6683	0.0826979	19638	199727	17.8	YCLM151	7610	10706	124	49	102	18825
male	Han	Northwest	YCLS005	1671512	31813608484	213692	10	24823	12.8431	1155777	13925541486	573275	1	21839	5.02152	2827289	45739149970	10.4618	10.6045	23922	YCLS005	1671512	1668731	31813608484	31805826490	0.999755	10.6019	0.0723171	19032	213692	19	YCLS005	7534	10881	136	44	97	19009
male	Han	Northwest	YCLS006	2270656	41519178800	251070	9	24224	13.3794	1300870	13345597956	432064	1	20833	4.73001	3571526	54864776756	11.2755	13.8397	23415	YCLS006	2270656	2265854	41519178800	41509349194	0.999763	13.8364	0.0658566	18285	251070	19.7	YCLS006	7652	10978	145	60	107	19136
male	Han	Northwest	YCLS010	3452392	60580600102	191298	12	21091	13.4106	976119	11621408049	313254	1	19147	5.19175	4428511	72202008151	12.0877	20.1935	20782	YCLS010	3452392	3449520	60580600102	60573047233	0.999875	20.191	0.067104	17547	191298	19.9	YCLS010	7668	11158	201	63	93	19376
male	Han	North	YCLS033	1971211	33797581675	201179	8	22264	13.0454	1295204	13992055537	526545	0	18807	5.03622	3266415	47789637212	10.7004	11.2659	21242	YCLS033	1971211	1968461	33797581675	33791609916	0.999823	11.2639	0.0710632	17145	201179	19.4	YCLS033	7684	10919	128	63	145	19067
male	Han	Southwest	YCLS044	3501015	66223205874	333282	8	22852	14.0598	1029232	10455987566	581007	1	19999	5.22215	4530247	76679193440	12.8547	22.0744	22469	YCLS044	3501015	3497144	66223205874	66213721634	0.999857	22.0712	0.0604617	18915	333282	21.1	YCLS044	7748	11447	210	63	118	19682
male	Han	Northwest	HT-111	1739372	21408681553	437768	8	19573	13.043	1386344	5801036808	648035	1	14374	4.75401	3125716	27209718361	11.2758	7.13623	18535	HT-111	1739372	1733059	21408681553	21394750131	0.999349	7.13158	0.0715613	12308	437768	19.2	HT-111	7558	10305	119	85	169	18474
male	Han	Eastern	YCLS047	3325343	60533048000	211472	11	21566	13.5459	1494060	14862060819	582262	1	18896	4.94932	4819403	75395108819	11.8513	20.1777	21068	YCLS047	3325343	3320782	60533048000	60516876237	0.999733	20.1723	0.0657632	18203	211472	20.2	YCLS047	7588	11091	172	55	104	19284
male	Han	North	YCLS097	1908176	40389259124	224438	12	26825	12.4867	1197344	19358736592	383114	1	25418	5.59863	3105520	59747995716	10.2549	13.4631	26366	YCLS097	1908176	1904782	40389259124	40380223493	0.999776	13.4601	0.0769192	21166	224438	18.3	YCLS097	7453	10865	129	53	93	19016
male	Han	South	YCLS121	1619453	33797750078	256621	10	27000	13.0326	875298	10762648093	507909	1	24146	4.9447	2494751	44560398171	11.0791	11.2659	26332	YCLS121	1619453	1616950	33797750078	33790833082	0.999795	11.2636	0.0701451	20869	256621	19.3	YCLS121	7787	11063	135	55	120	19244
male	Han	Northwest	YCLS125	2223269	45852816165	397573	8	25945	12.8387	1054603	13355428762	685651	0	24251	4.88395	3277872	59208244927	11.0444	15.2843	25575	YCLS125	2223269	2218422	45852816165	45841530542	0.999754	15.2805	0.0741844	20624	397573	18.9	YCLS125	7820	11155	126	58	115	19336
male	Tibetan	Tibet	ZangLBAL055	2774200	38276408498	212821	8	17214	13.6686	1165800	10054370155	188053	1	14900	5.05477	3940000	48330778653	11.8766	12.7588	16751	ZangLBAL055	2774200	2772744	38276408498	38273557846	0.999926	12.7579	0.0615475	13797	212821	20.8	ZangLBAL055	7885	11385	203	56	101	19670
male	Tibetan	Tibet	ZangLBAL066	2406168	46065007356	307215	13	25111	13.7274	617832	7106005162	281821	0	22015	5.2973	3024000	53171012518	12.6008	15.355	24718	ZangLBAL066	2406168	2403087	46065007356	46053219490	0.999744	15.3511	0.0623106	19144	307215	20.7	ZangLBAL066	7802	11405	167	66	120	19838
male	Tibetan	Tibet	ZangLBAL070	3695160	59508228914	248420	10	19792	12.6221	2573644	28814604315	372899	1	17160	5.69907	6268804	88322833229	10.3635	19.8361	18919	ZangLBAL070	3695160	3691625	59508228914	59497251041	0.999816	19.8324	0.0799944	16104	248420	18.6	ZangLBAL070	7782	11296	211	61	107	19887
male	Tibetan	Tibet	ZangLBAL071	4028701	65202483566	415511	8	20537	13.0349	2137279	22329101957	319608	1	18518	5.58909	6165980	87531585523	11.1355	21.7342	20038	ZangLBAL071	4028701	4020678	65202483566	65158158020	0.99932	21.7194	0.0732832	16184	415511	19.4	ZangLBAL071	7691	11363	216	63	99	20136
male	Tibetan	Tibet	ZangLBAL092	4651542	88707806759	464933	8	26185	13.6054	2539163	26416625834	498626	1	23102	4.59831	7190705	115124000000	11.5386	29.5693	25508	ZangLBAL092	4651542	4643617	88707806759	88675484894	0.999636	29.5585	0.0641127	19070	464933	20.1	ZangLBAL092	7948	11622	210	69	114	20550
male	Tibetan	Tibet	ZangLBAL105	4328029	63984763138	369051	12	18954	13.1772	1793766	17713336209	527486	1	17793	5.56199	6121795	81698099347	11.5261	21.3283	18712	ZangLBAL105	4328029	4321891	63984763138	63957123148	0.999568	21.319	0.0709898	14783	369051	19.7	ZangLBAL105	7907	11263	207	48	101	20800

## Sheet: b (Manual curation FST>0.1)
Fst	Chr	Start	End	SVtype	SVID	SVlength	Result
0.102308	chr4	49709080	49709081	INS	INS-chr4-49709081-dbsv100450	16958	F/Centromere
0.134055	chr4	98980405	98980406	INS	INS-chr4-98980406-dbsv101061	69	T
0.105112	chr4	134001194	134001195	INS	INS-chr4-134001195-dbsv101452	307	T
0.104494	chr4	134209114	134209115	INS	INS-chr4-134209115-dbsv101454	323	T
0.107022	chr4	167275840	167275841	INS	INS-chr4-167275841-dbsv101918	1114	T
0.11649	chr4	178333677	178333678	INS	INS-chr4-178333678-dbsv102066	137	T
0.155186	chr4	179431992	179431993	INS	INS-chr4-179431993-dbsv102088	817	T
0.112155	chr1	2994972	2995287	DEL	DEL-chr1-2994973-dbsv1030	314	T
0.101371	chr5	12769543	12769598	DEL	DEL-chr5-12769544-dbsv104514	54	T
0.112646	chr5	76139842	76139961	DEL	DEL-chr5-76139843-dbsv105643	118	T
0.158609	chr5	156931847	156932017	DEL	DEL-chr5-156931848-dbsv106846	169	T
0.122119	chr5	32338478	32338479	INS	INS-chr5-32338479-dbsv108510	287	T
0.124539	chr5	39938355	39938356	INS	INS-chr5-39938356-dbsv108626	325	T
0.142098	chr5	78430146	78430147	INS	INS-chr5-78430147-dbsv109147	378	T
0.108341	chr5	96896897	96896898	INS	INS-chr5-96896898-dbsv109375	98	T
0.127919	chr5	98137212	98137213	INS	INS-chr5-98137213-dbsv109391	316	T
0.17313	chr6	22050709	22054116	DEL	DEL-chr6-22050710-dbsv111257	3406	T
0.10415	chr6	3181536	3181608	DEL	DEL-chr6-3181537-dbsv111668	71	T
0.117998	chr6	29396122	29396266	DEL	DEL-chr6-29396123-dbsv112113	143	T
0.109083	chr6	32594180	32596833	DEL	DEL-chr6-32594181-dbsv112327	2652	T
0.11069	chr6	32592278	32592584	DEL	DEL-chr6-32592279-dbsv112329	305	T
0.15108	chr6	32647177	32647487	DEL	DEL-chr6-32647178-dbsv112341	309	T
0.142094	chr6	32654735	32655060	DEL	DEL-chr6-32654736-dbsv112345	324	T
0.141791	chr6	32655741	32656816	DEL	DEL-chr6-32655742-dbsv112346	1074	T
0.135006	chr6	32657118	32658082	DEL	DEL-chr6-32657119-dbsv112347	963	T
0.196466	chr6	32694039	32694155	DEL	DEL-chr6-32694040-dbsv112353	115	T
0.10439	chr6	48318558	48318613	DEL	DEL-chr6-48318559-dbsv112617	54	T
0.10366	chr6	128655201	128655419	DEL	DEL-chr6-128655202-dbsv113810	217	T
0.143109	chr6	162431187	162431261	DEL	DEL-chr6-162431188-dbsv114457	73	T
0.155922	chr6	32569266	32569267	INS	INS-chr6-32569267-dbsv116183	308	T
0.224186	chr6	32645670	32645671	INS	INS-chr6-32645671-dbsv116210	413	T
0.144053	chr6	32663136	32663137	INS	INS-chr6-32663137-dbsv116214	85	T
0.201843	chr6	32694522	32694523	INS	INS-chr6-32694523-dbsv116224	804	T
0.14645	chr6	32690165	32690166	INS	INS-chr6-32690166-dbsv116225	312	T
0.107761	chr6	54120540	54120541	INS	INS-chr6-54120541-dbsv116530	333	T
0.137003	chr6	85158988	85158989	INS	INS-chr6-85158989-dbsv116927	60	T
0.12765	chr6	85220082	85220083	INS	INS-chr6-85220083-dbsv116929	99	T
0.105922	chr6	143630229	143630230	INS	INS-chr6-143630230-dbsv117628	312	T
0.120018	chr6	170377481	170377482	INS	INS-chr6-170377482-dbsv118544	336	F/Telemore
0.235806	chr7	1145431	1148021	DEL	DEL-chr7-1145432-dbsv119143	2589	T
0.115277	chr7	599750	600023	DEL	DEL-chr7-599751-dbsv119573	272	T
0.107186	chr7	739106	739174	DEL	DEL-chr7-739107-dbsv119623	67	T
0.107036	chr7	768063	768122	DEL	DEL-chr7-768064-dbsv119632	58	T
0.154708	chr7	909160	909330	DEL	DEL-chr7-909161-dbsv119651	169	T
0.10613	chr7	915870	915924	DEL	DEL-chr7-915871-dbsv119657	53	T
0.112509	chr7	1078933	1078992	DEL	DEL-chr7-1078934-dbsv119724	58	T
0.2274	chr7	1156121	1156341	DEL	DEL-chr7-1156122-dbsv119761	219	T
0.205308	chr7	2691069	2691657	DEL	DEL-chr7-2691070-dbsv119979	587	T
0.109898	chr7	4284132	4284276	DEL	DEL-chr7-4284133-dbsv120041	143	T
0.133499	chr7	132480513	132480610	DEL	DEL-chr7-132480514-dbsv122344	96	T
0.137887	chr7	135446905	135447215	DEL	DEL-chr7-135446906-dbsv122385	309	T
0.111391	chr7	135504451	135504786	DEL	DEL-chr7-135504452-dbsv122387	334	T
0.114766	chr7	142893672	142893988	DEL	DEL-chr7-142893673-dbsv122557	315	T
0.101684	chr7	598246	598247	INS	INS-chr7-598247-dbsv123921	200	T
0.157125	chr7	1117279	1117280	INS	INS-chr7-1117280-dbsv124021	189	T
0.237754	chr7	1146590	1146591	INS	INS-chr7-1146591-dbsv124029	186	T
0.100583	chr7	1940966	1940967	INS	INS-chr7-1940967-dbsv124105	68	T
0.143933	chr7	39710098	39710099	INS	INS-chr7-39710099-dbsv124746	326	T
0.106149	chr7	44043557	44043558	INS	INS-chr7-44043558-dbsv124796	164	T
0.176086	chr10	43236119	43236201	DEL	DEL-chr10-43236120-dbsv12566	81	T
0.118397	chr7	129476192	129476193	INS	INS-chr7-129476193-dbsv126201	88	T
0.125775	chr8	107567265	107567488	DEL	DEL-chr8-107567266-dbsv130562	222	T
0.100615	chr8	125324559	125324877	DEL	DEL-chr8-125324560-dbsv130782	317	T
0.110738	chr10	77376556	77376640	DEL	DEL-chr10-77376557-dbsv13090	83	T
0.103575	chr8	108791894	108791895	INS	INS-chr8-108791895-dbsv133413	1379	T
0.106023	chr8	128826091	128826092	INS	INS-chr8-128826092-dbsv133672	380	T
0.11179	chr8	138691743	138691744	INS	INS-chr8-138691744-dbsv133814	80	T
0.108307	chr8	144356291	144356292	INS	INS-chr8-144356292-dbsv134167	58	T
0.110859	chr8	144398242	144398243	INS	INS-chr8-144398243-dbsv134176	162	T
0.11533	chr8	144767575	144767576	INS	INS-chr8-144767576-dbsv134208	251	T
0.106117	chr9	8081801	8082496	DEL	DEL-chr9-8081802-dbsv134954	694	T
0.113134	chr9	133760072	133761142	DEL	DEL-chr9-133760073-dbsv136832	1069	T
0.116161	chr9	83614594	83614595	INS	INS-chr9-83614595-dbsv138495	929	T
0.127007	chr10	130360294	130360600	DEL	DEL-chr10-130360295-dbsv13884	305	T
0.104125	chrX	144547163	144556242	DEL	DEL-chrX-144547164-dbsv140222	9078	T
0.10477	chrX	2845037	2845417	DEL	DEL-chrX-2845038-dbsv141589	379	T
0.106436	chrX	39776713	39776837	DEL	DEL-chrX-39776714-dbsv142123	123	T
0.109123	chrX	144327165	144327259	DEL	DEL-chrX-144327166-dbsv143402	93	T
0.120227	chrX	1491618	1491619	INS	INS-chrX-1491619-dbsv144143	149	T
0.109784	chrX	1491659	1491660	INS	INS-chrX-1491660-dbsv144144	147	T
0.101004	chrX	31982957	31982958	INS	INS-chrX-31982958-dbsv144610	314	T
0.105347	chrX	6219008	6220351	INV	INV-chrX-6219009-dbsv146185	1342	T
0.167267	chrY	3127783	3127845	DEL	DEL-chrY-3127784-dbsv146256	61	T
0.131212	chrY	10616857	10618563	DEL	DEL-chrY-10616858-dbsv146321	1705	T
0.146366	chrY	10619238	10620093	DEL	DEL-chrY-10619239-dbsv146322	854	T
0.145536	chrY	11023345	11024267	DEL	DEL-chrY-11023346-dbsv146384	921	T
0.346805	chrY	14421380	14421450	DEL	DEL-chrY-14421381-dbsv146798	69	T
0.392843	chrY	14566717	14566821	DEL	DEL-chrY-14566718-dbsv146802	103	T
0.107105	chrY	20348276	20348525	DEL	DEL-chrY-20348277-dbsv147270	248	T
0.152282	chrY	10615808	10615809	INS	INS-chrY-10615809-dbsv147466	339	T
0.40435	chrY	11023022	11023023	INS	INS-chrY-11023023-dbsv147518	100	T
0.392843	chrY	19450108	19450109	INS	INS-chrY-19450109-dbsv147668	328	T
0.157018	chrY	20277233	20277234	INS	INS-chrY-20277234-dbsv147719	119	T
0.373913	chrY	21374876	21374877	INS	INS-chrY-21374877-dbsv147766	328	T
0.120366	chrY	21670918	21670919	INS	INS-chrY-21670919-dbsv147770	289	T
0.136092	chr10	3526820	3526821	INS	INS-chr10-3526821-dbsv14879	313	T
0.101092	chr10	21430551	21430552	INS	INS-chr10-21430552-dbsv15258	112	T
0.124774	chr10	130450515	130450516	INS	INS-chr10-130450516-dbsv17118	435	T
0.106673	chr10	132935942	132935943	INS	INS-chr10-132935943-dbsv17424	404	T
0.151571	chr1	34635820	34646375	DEL	DEL-chr1-34635821-dbsv1845	10554	T
0.131689	chr11	58399511	58400679	DEL	DEL-chr11-58399512-dbsv19718	1167	T
0.110538	chr11	58453136	58453464	DEL	DEL-chr11-58453137-dbsv19719	327	T
0.102137	chr11	67732025	67732180	DEL	DEL-chr11-67732026-dbsv19911	154	T
0.113252	chr11	27567669	27567670	INS	INS-chr11-27567670-dbsv21965	268	T
0.123305	chr11	58397887	58397888	INS	INS-chr11-58397888-dbsv22369	193	T
0.132542	chr11	58404367	58404368	INS	INS-chr11-58404368-dbsv22370	1496	T
0.162178	chr11	69733612	69733613	INS	INS-chr11-69733613-dbsv22582	292	T
0.125806	chr11	71773190	71773191	INS	INS-chr11-71773191-dbsv22649	90	T
0.102456	chr11	88646599	88646600	INS	INS-chr11-88646600-dbsv22868	310	T
0.103397	chr12	87746668	87750130	DEL	DEL-chr12-87746669-dbsv26398	3461	T
0.12407	chr12	112323964	112324041	DEL	DEL-chr12-112323965-dbsv26758	76	T
0.145839	chr12	112634186	112634395	DEL	DEL-chr12-112634187-dbsv26761	208	T
0.106389	chr12	48572132	48572133	INS	INS-chr12-48572133-dbsv28862	66	T
0.11545	chr12	78003156	78003157	INS	INS-chr12-78003157-dbsv29236	327	T
0.102399	chr12	102441945	102441946	INS	INS-chr12-102441946-dbsv29553	159	T
0.120951	chr12	120621962	120621963	INS	INS-chr12-120621963-dbsv29822	315	T
0.126914	chr1	111529925	111530053	DEL	DEL-chr1-111529926-dbsv2985	127	T
0.103223	chr13	21290318	21290319	INS	INS-chr13-21290319-dbsv33917	234	T
0.109963	chr13	108016667	108016668	INS	INS-chr13-108016668-dbsv35192	319	T
0.105904	chr14	100557068	100557138	DEL	DEL-chr14-100557069-dbsv37702	69	T
0.141598	chr14	105521092	105521199	DEL	DEL-chr14-105521093-dbsv38050	106	T
0.169307	chr14	105589593	105589728	DEL	DEL-chr14-105589594-dbsv38066	134	T
0.11942	chr14	105715357	105715427	DEL	DEL-chr14-105715358-dbsv38107	69	T
0.160585	chr14	106014667	106014979	DEL	DEL-chr14-106014668-dbsv38163	311	T
0.10822	chr14	22413265	22413266	INS	INS-chr14-22413266-dbsv38326	583	T
0.14602	chr14	70813550	70813551	INS	INS-chr14-70813551-dbsv38967	128	T
0.101076	chr14	105597060	105597061	INS	INS-chr14-105597061-dbsv39677	308	T
0.153174	chr14	105745104	105745105	INS	INS-chr14-105745105-dbsv39700	78	T
0.132071	chr15	56110541	56110973	DEL	DEL-chr15-56110542-dbsv40992	431	T
0.156661	chr15	71593136	71593475	DEL	DEL-chr15-71593137-dbsv41270	338	T
0.104574	chr1	189025820	189026155	DEL	DEL-chr1-189025821-dbsv4181	334	T
0.119485	chr15	39931826	39931827	INS	INS-chr15-39931827-dbsv42559	66	T
0.20495	chr1	198335523	198341149	DEL	DEL-chr1-198335524-dbsv4289	5625	T
0.110763	chr1	198492647	198492755	DEL	DEL-chr1-198492648-dbsv4290	107	T
0.115651	chr16	16840510	16846562	DEL	DEL-chr16-16840511-dbsv43867	6051	T
0.108086	chr16	884769	884921	DEL	DEL-chr16-884770-dbsv44075	151	T
0.107005	chr1	206064459	206064547	DEL	DEL-chr1-206064460-dbsv4429	87	T
0.112157	chr16	36026342	36026856	DEL	DEL-chr16-36026343-dbsv45278	513	T
0.113623	chr16	69944769	69944859	DEL	DEL-chr16-69944770-dbsv45798	89	T
0.161537	chr1	220329602	220330242	DEL	DEL-chr1-220329603-dbsv4614	639	T
0.141317	chr16	29843574	29843575	INS	INS-chr16-29843575-dbsv47690	426	T
0.123027	chr1	231047437	231047583	DEL	DEL-chr1-231047438-dbsv4816	145	T
0.101375	chr16	89934079	89934080	INS	INS-chr16-89934080-dbsv48921	241	T
0.11219	chr1	235294437	235294591	DEL	DEL-chr1-235294438-dbsv4900	153	T
0.12029	chr17	658004	658096	DEL	DEL-chr17-658005-dbsv49966	91	T
0.15684	chr17	49274427	49275731	DEL	DEL-chr17-49274428-dbsv51358	1303	T
0.10306	chr17	74396975	74397110	DEL	DEL-chr17-74396976-dbsv51751	134	T
0.112407	chr17	80600870	80600937	DEL	DEL-chr17-80600871-dbsv52053	66	T
0.118858	chr17	80601548	80602475	DEL	DEL-chr17-80601549-dbsv52054	926	T
0.126427	chr17	49295411	49295412	INS	INS-chr17-49295412-dbsv53773	210	T
0.13742	chr17	81056880	81056881	INS	INS-chr17-81056881-dbsv54342	187	T
0.150124	chr18	4022750	4022978	DEL	DEL-chr18-4022751-dbsv55346	227	T
0.114985	chr18	49080284	49080462	DEL	DEL-chr18-49080285-dbsv56141	177	T
0.104613	chr18	78621496	78621579	DEL	DEL-chr18-78621497-dbsv56923	82	T
0.101781	chr18	11489188	11489189	INS	INS-chr18-11489189-dbsv57591	410	T
0.111224	chr18	38399797	38399798	INS	INS-chr18-38399798-dbsv57924	146	T
0.107764	chr19	31242737	31242857	DEL	DEL-chr19-31242738-dbsv60917	119	T
0.10202	chr19	50603823	50605711	DEL	DEL-chr19-50603824-dbsv61454	1887	T
0.11008	chr1	9512312	9512313	INS	INS-chr1-9512313-dbsv6153	311	T
0.111501	chr19	56963536	56964240	DEL	DEL-chr19-56963537-dbsv61948	703	T
0.107803	chr19	1166089	1166090	INS	INS-chr19-1166090-dbsv62281	204	T
0.176034	chr19	1166026	1166027	INS	INS-chr19-1166027-dbsv62282	474	T
0.192265	chr2	40655355	40655419	DEL	DEL-chr2-40655356-dbsv66138	63	T
0.240109	chr2	40751000	40751333	DEL	DEL-chr2-40751001-dbsv66139	332	T
0.120343	chr2	42605296	42605599	DEL	DEL-chr2-42605297-dbsv66164	302	T
0.803324	chr2	46467134	46470542	DEL	DEL-chr2-46467135-dbsv66240	3407	T
0.150662	chr2	46682999	46683317	DEL	DEL-chr2-46683000-dbsv66244	317	T
0.158816	chr2	46799219	46799274	DEL	DEL-chr2-46799220-dbsv66245	54	T
0.11278	chr1	42535702	42535703	INS	INS-chr1-42535703-dbsv6755	132	T
0.322719	chr2	108415440	108415562	DEL	DEL-chr2-108415441-dbsv67555	121	T
0.118531	chr2	108415571	108415632	DEL	DEL-chr2-108415572-dbsv67556	60	T
0.195597	chr2	108694097	108695654	DEL	DEL-chr2-108694098-dbsv67563	1556	T
0.110475	chr2	166689505	166690579	DEL	DEL-chr2-166689506-dbsv68595	1073	T
0.128964	chr2	225174876	225175343	DEL	DEL-chr2-225174877-dbsv69435	466	T
0.117137	chr2	239176282	239176366	DEL	DEL-chr2-239176283-dbsv70059	83	T
0.10667	chr2	239281289	239281390	DEL	DEL-chr2-239281290-dbsv70072	100	T
0.140217	chr1	63053831	63053832	INS	INS-chr1-63053832-dbsv7042	76	T
0.146312	chr2	6658148	6658149	INS	INS-chr2-6658149-dbsv71086	2201	T
0.117613	chr2	9400232	9400233	INS	INS-chr2-9400233-dbsv71135	1129	T
0.108463	chr2	44598701	44598702	INS	INS-chr2-44598702-dbsv71630	315	T
0.12765	chr2	44796087	44796088	INS	INS-chr2-44796088-dbsv71632	329	T
0.131908	chr2	46191812	46191813	INS	INS-chr2-46191813-dbsv71653	119	T
0.127526	chr1	78141372	78141373	INS	INS-chr1-78141373-dbsv7203	316	T
0.10983	chr1	81058439	81058440	INS	INS-chr1-81058440-dbsv7245	316	T
0.103081	chr1	82666351	82666352	INS	INS-chr1-82666352-dbsv7264	79	T
0.13296	chr2	162936956	162936957	INS	INS-chr2-162936957-dbsv73343	923	T
0.100198	chr2	172657432	172657433	INS	INS-chr2-172657433-dbsv73483	145	T
0.114523	chr2	241264044	241264045	INS	INS-chr2-241264045-dbsv74613	292	T
0.104272	chr1	104562283	104562284	INS	INS-chr1-104562284-dbsv7509	107	T
0.108876	chr20	7418063	7422947	DEL	DEL-chr20-7418064-dbsv75494	4883	T
0.115178	chr20	5032341	5037141	DEL	DEL-chr20-5032342-dbsv75719	4799	T
0.123559	chr20	15777528	15777582	DEL	DEL-chr20-15777529-dbsv75872	53	T
0.118459	chr1	112449375	112449376	INS	INS-chr1-112449376-dbsv7607	313	T
0.112713	chr20	55911864	55911937	DEL	DEL-chr20-55911865-dbsv77086	72	T
0.124335	chr20	63535799	63535872	DEL	DEL-chr20-63535800-dbsv77596	72	T
0.153586	chr20	1565570	1565571	INS	INS-chr20-1565571-dbsv77868	317	T
0.116294	chr20	5042370	5042371	INS	INS-chr20-5042371-dbsv77951	152	T
0.10392	chr20	5744591	5744592	INS	INS-chr20-5744592-dbsv77967	2926	T
0.163549	chr20	7719012	7719013	INS	INS-chr20-7719013-dbsv77991	289	T
0.149876	chr20	12562939	12562940	INS	INS-chr20-12562940-dbsv78044	326	T
0.148397	chr20	55864536	55864537	INS	INS-chr20-55864537-dbsv79041	74	T
0.100237	chr21	24391896	24392215	DEL	DEL-chr21-24391897-dbsv80600	318	T
0.10131	chr21	41030958	41031280	DEL	DEL-chr21-41030959-dbsv80885	321	T
0.112744	chr21	44409678	44410271	DEL	DEL-chr21-44409679-dbsv81144	592	T
0.127005	chr21	22445028	22445029	INS	INS-chr21-22445029-dbsv82099	332	T
0.121051	chr1	174363865	174363866	INS	INS-chr1-174363866-dbsv8383	322	T
0.112348	chr22	42112658	42112718	DEL	DEL-chr22-42112659-dbsv84171	59	T
0.105874	chr22	47405565	47405804	DEL	DEL-chr22-47405566-dbsv84485	238	T
0.119016	chr22	40498275	40498276	INS	INS-chr22-40498276-dbsv85662	93	T
0.12598	chr22	41326375	41326376	INS	INS-chr22-41326376-dbsv85680	51	T
0.188126	chr22	41835232	41835233	INS	INS-chr22-41835233-dbsv85684	135	T
0.141275	chr22	41908856	41908857	INS	INS-chr22-41908857-dbsv85685	91	T
0.106136	chr22	50547919	50547920	INS	INS-chr22-50547920-dbsv86162	70	T
0.107719	chr1	196810061	196810062	INS	INS-chr1-196810062-dbsv8659	128	T
0.106082	chr1	196811786	196811787	INS	INS-chr1-196811787-dbsv8660	151	T
0.106409	chr3	50405951	50407402	DEL	DEL-chr3-50405952-dbsv87692	1450	T
0.148636	chr3	194357238	194357303	DEL	DEL-chr3-194357239-dbsv89970	64	T
0.105986	chr3	194400436	194401194	DEL	DEL-chr3-194400437-dbsv89975	757	T
0.111194	chr3	196470092	196470167	DEL	DEL-chr3-196470093-dbsv90424	74	T
0.163473	chr3	5169356	5169357	INS	INS-chr3-5169357-dbsv90854	2689	T
0.112784	chr3	14287588	14287589	INS	INS-chr3-14287589-dbsv91021	205	T
0.118432	chr3	27282580	27282581	INS	INS-chr3-27282581-dbsv91183	78	T
0.163132	chr3	27489081	27489082	INS	INS-chr3-27489082-dbsv91185	1660	T
0.115533	chr3	40562281	40562282	INS	INS-chr3-40562282-dbsv91349	278	T
0.275808	chr1	231391076	231391077	INS	INS-chr1-231391077-dbsv9138	132	T
0.103885	chr3	70899127	70899128	INS	INS-chr3-70899128-dbsv91694	2341	T
0.103649	chr3	71539185	71539186	INS	INS-chr3-71539186-dbsv91710	328	T
0.113986	chr1	235309370	235309371	INS	INS-chr1-235309371-dbsv9200	84	T
0.132607	chr3	93470362	93470363	INS	INS-chr3-93470363-dbsv92027	16687	F/Centromere
0.102233	chr3	124687664	124687665	INS	INS-chr3-124687665-dbsv92421	314	T
0.12658	chr3	191390412	191390413	INS	INS-chr3-191390413-dbsv93348	74	T
0.205507	chr3	194421144	194421145	INS	INS-chr3-194421145-dbsv93402	189	T
0.163754	chr3	195103393	195103394	INS	INS-chr3-195103394-dbsv93426	447	T
0.10783	chr3	93470362	93470800	DUP	DUP-chr3-93470363-dbsv93787	437	T
0.114852	chr4	38807771	38807953	DEL	DEL-chr4-38807772-dbsv95772	181	T
0.110798	chr4	54711648	54711723	DEL	DEL-chr4-54711649-dbsv96154	74	T
0.107739	chr4	65145338	65145439	DEL	DEL-chr4-65145339-dbsv96375	100	T
0.101781	chr4	97189496	97189822	DEL	DEL-chr4-97189497-dbsv96868	325	T
0.101871	chr4	97212227	97212541	DEL	DEL-chr4-97212228-dbsv96870	313	T
0.172988	chr4	113064771	113065202	DEL	DEL-chr4-113064772-dbsv97115	430	T

## Sheet: c (PCR validaliton)
Singletons																	Sample ID	DEL-chr10-43236120-dbsv12566	INS-chr14-70813551-dbsv38967	INS-chr20-5042371-dbsv77951	INS-chr22-41835233-dbsv85684	DEL-chr10-43236120-dbsv12566	INS-chr14-70813551-dbsv38967	INS-chr20-5042371-dbsv77951	INS-chr22-41835233-dbsv85684
Primer ID	Sample with SVs	F-Sequence	R-Sequence	Product size-negtive	Product length-postive	PCR-sample1	PCR-sample2	PCR-sample3	SV-chr	SV-pos	SV type	SV size	Result	SVID				Bioinformation result				PCR validation
Primer-1	AL-2-033	GGATCACAGACACCTACTTCTCC	CCATTCGCTAATTGGGTCTTTGT	247	306	AL-2-033	YC1q721	Water	chr2	70584672	INS	59	T	dbsv71943			AL-2-084	0	1	0	1	0	1	0	1
Primer-2	AL-2-033	AGCAAGTATGTGTGTCCCTGTAT	CATGCTCCTGTAGTCTTGGTTAGT	486	557	AL-2-033	YC1q721	Water	chr15	74991175	INS	71	T	dbsv43019			DWZ13	0	1	1	1	1	1	1	1
Primer-3	YC1q721	GAGGGAGACAGAGGAGACACAG	CGGCTCTGAGTACCACCAATG	558	507	YC1q721	AL-7-029	Water	chr16	1011377	DEL	51	T	dbsv44142			AL-2-086	0	1	0	1	0	1	0	1
Primer-4	YC1q721	TCTCTCCTCCTTCCTTCCCAATA	GCAAAGTGAGCAAGAAGGAAACA	204	151	YC1q721	AL-7-029	Water	chr5	57598923	DEL	53	T	dbsv105406			DWZ31	0	1	0	1	1	1	0	1
Primer-5	YC1q721	TGCTAGGTGGCTTTAACAACAGT	CTTCTCTGCCATGTGAGGATGC	348	401	YC1q721	AL-7-029	Water	chr18	77965493	INS	53	T	dbsv58582			AL-2-087	1	1	1	1	1	1	1	1
Primer-6	YC1q721	CTGCGAGGAGAAGAAATCAACAC	TTTCCTAATGCGTGATGGAGACC	159	213	YC1q721	AL-7-029	Water	chr13	112455483	INS	54	T	dbsv35404			DWZ33	0	0	1	1	0	0	1	1
Primer-7	YC1q721	ACAGTCCAGTGTTACAGCATCC	GCAAAGGAGCAGTGAATGAAACT	433	377	YC1q721	AL-7-029	Water	chr16	541918	DEL	56	T	dbsv44016			AL-2-089	0	0	1	1	0	0	1	1
Primer-8	YC1q721	GGAGGAGGGAGGGATAGCATTAG	CCACTTCTGCCATAACCAAACAA	503	559	YC1q721	AL-7-029	Water	chr2	116039863	INS	56	T	dbsv72731			DWZ49	0	1	1	1	0	0	1	1
Primer-9	YC1q721	CAGAGTGGCCTTGACTGGTAATT	TCATCACCTCTATCAGTAGCCATAA	170	112	YC1q721	AL-7-029	Water	chr15	73460835	DEL	58	T	dbsv41298			AL-2-090	0	1	1	1	0	1	1	1
Primer-10	YC1q721	TGGCCGTCACTGTTACCAC	CCAGCACCACTCCCTAAATTCC	524	583	YC1q721	AL-7-029	Water	chr7	157840401	INS	59	T	dbsv126879			DWZ70	1	1	0	1	1	1	0	1
Primer-11	YC1q721	GCTCCGTGTAGAAACCATTGAAG	TGGTCTCTGTAGCTGAACACTTC	256	193	YC1q721	AL-7-029	Water	chr10	133279937	DEL	63	T	dbsv14471			AL-2-095	0	0	1	1	0	0	1	1
Primer-12	YC1q721	GCCAACCATGAAGTACCTATTAGC	CTGAGTGACTGAATGGTGGAGAG	305	369	YC1q721	AL-7-029	Water	chr9	121447680	INS	64	T	dbsv139011			DWZ71	0	0	1	1	0	0	1	1
Primer-13	YC1q721	TAGCATTTCTAGCACACGGTCTT	TGGTGGTTAAAGTGCTCGGATTC	539	473	Water	YC1q721	AL-7-029	chr15	101334390	DEL	66	T	dbsv41968			DWZ73	0	0	0	1	0	0	0	1
Primer-14	YC1q721	GGGATTAGCAGCTCTGAACGAC	CCAAGAGCAGCCCAGGTTTG	424	344	Water	YC1q721	AL-7-029	chr17	1023071	DEL	80	T	dbsv50098			AL-2-099	0	1	0	1	0	1	0	1
Primer-15	YC1q721	TCACCAGAGTAGCTAGACACAGA	TCCCATCGACCACCCAAGG	283	202	Water	YC1q721	AL-7-029	chr12	42610708	DEL	81	T	dbsv25686			DWZ77	0	1	1	1	0	1	1	1
Primer-16	YC1q721	AAACATTAGCCATTGACGGTTGC	TTCTGCATTTGTTGGCTGGAATT	260	178	YC1q721	AL-7-029	Water	chr2	215583888	DEL	82	T	dbsv69267			AL-1-103	0	0	1	1	0	0	1	1
Primer-17	YC1q721	TTGGAGTTGTGATGGGCTGTTAT	ACTAACGTGCGGAAACATTTGAA	451	359	YC1q721	AL-7-029	Water	chr5	662979	DEL	92	T	dbsv103821			AL-1-105	0	0	0	1	0	0	0	1
Primer-18	YC1q721	GCTAGGCCATTCACAGGGTAAAC	GAAGATTCAGGAGAGCGTCAGTA	229	137	YC1q721	AL-7-029	Water	chr8	140099133	DEL	92	T	dbsv131101			DWZ03	0	0	1	1	0	0	0	1
Primer-19	YC1q721	AGGCAGACTCAAGACTAGAATGT	ACCTCAGTGAAGCCTTAATACGG	372	269	Water	YC1q721	AL-7-029	chr2	112834274	DEL	103	T	dbsv67652			ZangLBAL105	0	0	0	1	0	0	0	1
Primer-20	YC1q721	AATGAGGAAACGGCACACATAAT	GGGAAGCATTGTCTGTAGCAAATT	207	326	YC1q721	AL-7-029	Water	chr8	49704949	INS	119	T	dbsv132716			DWZ12	0	0	1	1	0	0	1	1
Primer-21	YC1q721	TCCCTTCCATTCACTATTCCTAGA	ACACTCCTACCTTCCTGTTTAAGAA	504	384	YC1q721	AL-7-029	Water	chr7	82099462	DEL	120	T	dbsv121681			DWH05	0	0	0	1	0	0	0	1
Primer-22	YC1q721	ACTTGAGGTCAGGAGTTCGAAAC	CCTGGCATGAAGTAAGCTCTAGA	377	243	YC1q721	AL-7-029	Water	chr6	35425223	DEL	134	T	dbsv112436			LBAL045	0	0	0	0	0	0	0	0
Primer-23	YC1q721	GGCCTTCTTAGAAATCGGGAGG	GAACAAAGGAGGAAGGGAAGGG	401	262	YC1q721	AL-7-029	Water	chrX	2928614	DEL	139	T	dbsv141602			DWH16	0	0	0	0	0	0	1	1
Primer-24	YC1q721	AGTACCTTGCCTTGCTGAGAATT	CCCGGCCTTGCTTTGTTTATTAA	111	449	YC1q721	AL-7-029	Water	chr12	31758788	INS	338	F	dbsv28615			LBAL053	0	0	0	0	0	0	0	0
Primer-25	YC1q721	CACATGAGGAATCCGGGCATAC	CCTCGTTGTCACTTATCCAGAGT	154	480	Water	YC1q721	AL-7-029	chr13	95232296	INS	326	T	dbsv35022			DWH17	0	0	0	0	0	0	0	0
Primer-26	YC1q721	ATTTCGGTGAGCAGTGGTTTGTA	ACTTCAGCGAACTCTCAGGATAC	205	716	Water	YC1q721	AL-7-029	chr15	45754342	INS	511	F	dbsv42633			LBAL081	0	0	0	1	0	0	0	1
Primer-27	YC1q721	TCGAGGAAGAATACCAACCAGTTT	CCCTTCTGGCTTTCATGGTTACT	195	717	YC1q721	AL-7-029	Water	chr18	73510130	INS	522	T	dbsv58427			DWH22	0	0	0	1	0	0	0	1
Primer-28	YC1q721	CCAACCTGCTCTATTTAAACCAAGG	GGAGGTTGCAGGGATCTAAGATC	252	569	YC1q721	AL-7-029	Water	chr20	50772146	INS	317	T	dbsv78946			LBAL082	0	0	0	1	0	0	0	1
Primer-29	AL-7-029	TCAAGCCACCACCAGTAAATAGA	GGAAGAGTAATGCCCACCTTGTT	631	692	AL-7-029	YC1q721	Water	chr7	157826384	INS	61	T	dbsv126871			DWH20	0	0	0	1	0	0	0	1
Primer-30	AL-7-029	GCACAGGTTTCCTCTCAGAAGAA	CCTCTCTCGTCTTTCTGGCTTAC	238	303	AL-7-029	YC1q721	Water	chr15	91805512	INS	65	T	dbsv43279			201807ZXD05	0	0	0	1	0	0	0	1
Primer-31	AL-7-029	AAGAAAGCCACCCAGTGTCTAAA	TGGGCCAGTTACTGTAGATCATAG	306	371	AL-7-029	YC1q721	Water	chr18	10357100	INS	65	T	dbsv57575			DWH39	0	0	0	0	0	0	0	0
Primer-32	AL-7-029	CTCCCAAGATCATCATTGCATCTG	ACCCACAGTGAGCAACAGATC	267	190	AL-7-029	YC1q721	Water	chr22	48366013	DEL	77	T	dbsv84537			LBAL088	0	0	0	1	0	0	0	1
Primer-33	AL-7-029	TAGATGGGTGGGACTCAGTAGAT	AAGGGCAGTGGTTGTAACTCTAG	267	165	AL-7-029	YC1q721	Water	chr1	150309974	DEL	102	T	dbsv3570			DWH30	0	0	0	1	0	0	0	1
Primer-34	AL-7-029	TGGCCACAAAGTATGATGACCTT	TCCACTGCTCAATCTCATCTCAG	491	378	AL-7-029	YC1q721	Water	chr10	1780339	DEL	113	T	dbsv11270			201807ZXD34	0	0	0	1	0	0	0	1
Primer-35	AL-7-029	CTGGCGAGATGGAGATGTCTTTG	GGAGCTATGAGGAAAGACGGATT	643	530	AL-7-029	YC1q721	Water	chr19	2333243	DEL	113	T	dbsv59896			DWH55	0	0	1	1	0	0	1	1
Primer-36	AL-7-029	GAGAGAGACACGAAGGATGGAAA	CCTTCTTCCCTTCTCCCTTTCTTT	154	282	AL-7-029	YC1q721	Water	chr3	81140808	INS	128	T	dbsv91849			201807ZXD44	0	0	0	1	0	0	0	1
Primer-37	AL-7-029	ATGCAGAGAAGTGTCGTGGTTTC	GAGCAGAGCCCTTCGATTCAG	723	579	AL-7-029	YC1q721	Water	chr12	132436286	DEL	144	T	dbsv27780			DWH47	0	0	0	1	0	0	0	1
Primer-38	AL-7-029	GTGGAACCAGTGCTGTTGAATTT	GGAATAAGCACAACTCCCAACAG	396	248	AL-7-029	YC1q721	Water	chr3	180306474	DEL	148	T	dbsv89642			201807ZXD46	0	0	0	1	0	0	0	1
Primer-39	AL-7-029	TCATCCTGGCTAACATGGTGAAA	CCACTGGGCCTATTTACCACAAT	370	209	AL-7-029	YC1q721	Water	chr2	26434743	DEL	161	T	dbsv65919			LBAL024	0	0	0	0	0	0	0	0
Primer-40	AL-7-029	CTGTGGCTGTGTTGTGAGAATTT	AGGTATGCTGTCAGGTTGGAAAT	205	368	AL-7-029	YC1q721	Water	chr2	76384237	INS	163	T	dbsv72013			201807ZXD48	0	0	1	1	0	0	1	1
Primer-41	AL-7-029	GATCACAGGCCATGAAAGCTAGA	TGTGGATTCAGCTTGTGGATTGT	270	607	AL-7-029	YC1q721	Water	chr11	56133119	INS	337	T	dbsv22342			DWH62	0	0	0	0	0	0	0	0
Primer-42	AL-7-029	AGGCCTCTATCATGATTTACCTTGT	TCAAGTATGAGCCTGCCAATAAA	217	555	AL-7-029	YC1q721	Water	chr2	163217734	INS	338	T	dbsv73345			201807ZXD50	0	0	0	1	0	0	0	1
Primer-43	AL-7-029	TGTCAAGTGGTAGCTCTGGTTTAA	CAGATGCTGGTGAGGCTGTAAAG	131	461	AL-7-029	YC1q721	Water	chr2	208921861	INS	330	T	dbsv73890			LBAL027	0	0	0	0	0	0	0	0
Primer-44	AL-7-029	GCTACATCCGATGCAATGCTATAC	GAACTCTTCGGGCTTGTGAAATG	206	537	AL-7-029	YC1q721	Water	chr2	74131858	INS	331	T	dbsv71984			201807ZXD63	0	0	0	0	0	0	0	0
Primer-45	AL-7-029	CTCCTGGCACCTTTAGCACTTT	GGGATGTTTGGAAGAGCAGAAAT	208	543	AL-7-029	YC1q721	Water	chr4	80770536	INS	335	T	dbsv100858			201807WJ06	0	0	0	1	0	0	0	1
Primer-46	AL-7-029	ACTTGAGTGCTTGTGAGGTGTAT	AAGGCGGACACAAGAGACATAAT	316	631	Water	AL-7-029	YC1q721	chr5	173029266	INS	315	T	dbsv110285			201807WJ64	0	0	0	1	0	0	0	1
Primer-47	AL-7-029	GCTCTGCAACTCATAGTGTAAGC	CTGTGGTCTCTAAGGCTTTCACT	216	566	AL-7-029	YC1q721	Water	chr5	53965387	INS	350	T	dbsv108843			201807WJ14	0	1	0	0	0	1	0	0
Primer-48	AL-7-029	GAGACGTGACCATGCCTGATG	GTCGGTACCTCCTGTCCTGATTT	591	201	AL-7-029	YC1q721	Water	chr8	8822455	DEL	390	T	dbsv129036			201807WJ65	0	0	1	1	0	0	1	1
																	201807WJ41	0	0	1	1	0	0	1	1
																	201807WJ67	0	0	0	1	0	0	0	1
																	201807WJ53	0	0	1	1	0	0	1	1
																	201807WJ69	0	0	0	1	0	0	0	1
																	201807WJ58	0	0	0	1	0	0	0	1
																	201807WJ70	0	0	0	0	0	0	0	1
																	201807WJ59	0	0	0	1	0	0	0	1
																	201807WJ74	0	0	0	0	0	0	0	1
																	201807WJ83	0	0	0	1	0	0	0	1

## Sheet: d (PacBio HiFi sequencing)
Run_well	Total_polymerase_Bases	Total_polymerase_reads	Mean_polymerase_reads_length	Polymerase_reads_N50	Mean_insert_length	Total_subreads_bases	Total_subreads	Mean_subreads_length	Subreads_N50_length	Total_HiFi_bases
20190418-54148_C02	27017273015	636374	42455	88667	11933	26903782188	2665336	10094	14241	1430142875
20190422-54148_F02	25040836736	592808	42241	90304	11973	24936314683	2378802	10482.7	14236	1310692490
20190424-54148_H02	33532847655	490541	68359	134560	12759	33393518702	3227916	10345.2	14176	2349252388
20190425-54143_C01	32842252758	478684	68609	138084	12729	32709414032	3158561	10355.8	14264	2347324742
20190425-54143_D01	31036054119	568998	54545	112887	12305	30913477286	3016297	10248.8	14227	1995586162
20190425-54152_C01	31590361873	573366	55096	110749	12234	31464882311	3094603	10167.7	14080	2175232368
20190425-54152_D01	30463170138	506807	60108	116475	12494	30348715265	2863051	10600.1	14125	2381070046
20190426-54148_A01	35146818537	523520	67136	135297	12660	35001899578	3450850	10143	14242	2441684435
20190426-54148_B01	31882221990	543859	58622	121736	12419	31753678162	3107428	10218.6	14214	2040403592
20190430-54152_A02	25713680180	393865	65286	121866	12569	25614295181	2469204	10373.5	14047	2006339604
20190430-54152_B02	24270449460	369579	65671	123372	12715	24172645670	2358249	10250.2	14157	1831870464
20190430-54152_C02	24681097373	493097	50053	98621	12658	24584764742	2244146	10955.1	14386	1467490568
20190530-54143_F02	33477741008	663648	50445	103111	12621	33357176735	3134136	10643.2	14339	2004159396
20190601-54143_G02	33145984396	617200	53704	110024	12703	33026382296	3086581	10700	14363	2076154204
20190601-54143_H02	33952103684	633871	53563	111660	12506	33831235584	3194607	10590.1	14352	2190829294
Total	453,792,892,922	8,086,217	-	-	-	452,012,182,415	43,449,767	-	-	30048232628

## Sheet: e (Hotspots)
chr	start	end	width
chr1	1	289658	289658
chr1	4895178	5269872	374695
chr1	7142500	7619225	476726
chr1	8289096	8321503	32408
chr1	11058517	11748018	689502
chr1	12527024	12787800	260777
chr1	13457672	13706027	248356
chr1	23785574	24064692	279119
chr1	24264693	24475075	210383
chr1	26722587	27412088	689502
chr1	29659600	29703138	43539
chr1	30842880	31817607	974728
chr1	36512630	37202131	689502
chr1	44834167	45034166	200000
chr1	45813171	46013170	200000
chr1	48260682	48460681	200000
chr1	55746017	55803214	57198
chr1	91336873	91536872	200000
chr1	108469449	108641383	171935
chr1	120707004	121886007	1179004
chr1	124623021	125312522	689502
chr1	142734601	143411801	677201
chr1	144081672	145382111	1300440
chr1	152035143	152235142	200000
chr1	154972156	155172155	200000
chr1	182873780	183073779	200000
chr1	201964364	202145614	181251
chr1	205880382	206080381	200000
chr1	223502460	223759657	257198
chr1	223959658	224191961	232304
chr1	235740014	235976290	236277
chr1	239656032	240345533	689502
chr1	244061551	245530194	1468644
chr2	3796903	5225653	1428751
chr2	7406986	7606985	200000
chr2	9312053	9344142	32090
chr2	11370097	11417118	47022
chr2	86943501	86947188	3688
chr2	88060166	88096033	35868
chr2	89324833	89686119	361287
chr2	90342608	92382432	2039825
chr2	94087499	94763764	676266
chr2	96945098	97621364	676267
chr2	112254056	112385627	131572
chr2	113138161	113423521	285361
chr2	116948293	117148292	200000
chr2	117900826	118100825	200000
chr2	118853360	119053359	200000
chr2	122663492	123339757	676266
chr2	128378691	128487642	108952
chr2	129807490	129857107	49618
chr2	132339551	132388822	49272
chr2	169337614	169537613	200000
chr2	206010139	206210138	200000
chr2	221250668	221450667	200000
chr2	232310533	233023509	712977
chr2	233223510	234849463	1625954
chr2	235049464	235738664	689201
chr2	236491198	237444027	952830
chr3	1	91078	91078
chr3	1071565	1851639	780075
chr3	3602821	3802820	200000
chr3	6334476	6534475	200000
chr3	7895421	8085554	190134
chr3	8656154	8875893	219740
chr3	11407549	11997784	590236
chr3	15309912	15509911	200000
chr3	48089766	48289765	200000
chr3	66821111	67021110	200000
chr3	71113711	71703946	590236
chr3	76967256	77016932	49677
chr3	82430565	83020801	590237
chr3	89845056	91606000	1760945
chr3	95698601	95898600	200000
chr3	105844746	106044745	200000
chr3	124576092	124776091	200000
chr3	128478455	129458927	980473
chr3	150721927	150921926	200000
chr3	175306818	175966812	659995
chr3	176166813	176287289	120477
chr3	181160363	181360362	200000
chr3	183111545	184490585	1379041
chr3	185061185	185652962	591778
chr3	190916272	191116271	200000
chr3	193647926	194432093	784168
chr4	2131534	3054688	923155
chr4	4377845	4379996	2152
chr4	5678181	5783963	105783
chr4	14667289	15241834	574546
chr4	37140057	37714602	574546
chr4	39761880	40336425	574546
chr4	45005526	45205525	200000
chr4	48750988	50074625	1323638
chr4	60361918	60561917	200000
chr4	62983741	63183740	200000
chr4	102311086	102312552	1467
chr4	134522054	134722053	200000
chr4	149878446	150452991	574546
chr4	166733022	166933021	200000
chr4	180965775	181096915	131141
chr4	181296916	181540320	243405
chr4	182089414	182516453	427040
chr4	183781108	184162143	381036
chr4	185200646	185754606	553961
chr4	187077763	188000917	923155
chr4	190072843	190214555	141713
chr5	2728393	3243316	514924
chr5	3800778	4158122	357345
chr5	6102893	6349542	246650
chr5	6887525	7363487	475963
chr5	10943305	10949895	6591
chr5	14324513	14461102	136590
chr5	17184207	17840918	656712
chr5	18040919	18099130	58212
chr5	46138608	47410993	1272386
chr5	49355764	50270687	914924
chr5	78667627	78867626	200000
chr5	92251173	92451172	200000
chr5	168747986	168947985	200000
chr5	174109913	174309912	200000
chr5	175897221	175897288	68
chr5	181459214	181538259	79046
chr6	1930318	3075561	1145244
chr6	3275562	3625030	349469
chr6	8805796	9005795	200000
chr6	19231028	19431027	200000
chr6	23602899	23649564	46666
chr6	23849565	24139196	289632
chr6	29656260	29670453	14194
chr6	29870454	30192557	322104
chr6	30665154	30938008	272855
chr6	31771787	32205564	433778
chr6	33039343	33219237	179895
chr6	61559342	61804551	245210
chr6	66985317	67063341	78025
chr6	67580231	67857912	277682
chr6	149714579	150250876	536298
chr6	154086451	154524673	438223
chr6	155041563	155295343	253781
chr6	158527340	159594895	1067556
chr6	163166492	163366491	200000
chr6	165856874	166186417	329544
chr6	170758461	170805979	47519
chr7	2658007	2972049	314043
chr7	3714429	4028640	314212
chr7	4542767	6427439	1884673
chr7	14080600	14280599	200000
chr7	55545287	55888398	343112
chr7	57855466	58258297	402832
chr7	60571310	62970193	2398884
chr7	63745692	63912573	166882
chr7	100465364	100654115	188752
chr7	101443138	101607742	164605
chr7	142380208	142758302	378095
chr7	149783211	149837501	54291
chr7	150725590	150925589	200000
chr7	154160660	154495351	334692
chr7	156265986	157008365	742380
chr8	3586095	4158715	572621
chr8	6386449	7019564	633116
chr8	25987253	26187252	200000
chr8	43724516	43924515	200000
chr8	137345015	137474274	129260
chr8	140317406	140621207	303802
chr9	875533	1148146	272614
chr9	6407402	6606794	199393
chr9	6806795	6880364	73570
chr9	25241831	25441830	200000
chr9	35341452	36087376	745925
chr9	39708855	40329971	621117
chr9	41290645	43457370	2166726
chr9	60181060	60926985	745926
chr9	62910688	63657282	746595
chr9	63857283	64202537	345255
chr9	64548464	65840314	1291851
chr9	76558824	76758823	200000
chr9	86112520	86312519	200000
chr9	87477333	87491708	14376
chr9	88198824	88223258	24435
chr9	110133240	110311903	178664
chr9	110765461	110879165	113705
chr9	125965079	126165078	200000
chr9	128148780	128348779	200000
chr9	128694706	129328732	634027
chr9	129528733	129986556	457824
chr9	132516184	132878540	362357
chr9	138391846	138394717	2872
chr10	1	103418	103418
chr10	3473102	3737022	263921
chr10	5121873	5280449	158577
chr10	5725019	6014156	289138
chr10	7926139	7963289	37151
chr10	12253698	12372947	119250
chr10	12817517	12981980	164464
chr10	38497250	39924429	1427180
chr10	41309280	42454920	1145641
chr10	122400768	122864908	464141
chr10	123985618	124140928	155311
chr10	127275756	127355316	79561
chr10	129796734	130060401	263668
chr10	133694225	133797422	103198
chr11	2258789	2858295	599507
chr11	3591301	4124303	533003
chr11	50029158	51028663	999506
chr11	54559693	55559198	999506
chr11	64153766	64620267	466502
chr11	65752778	66219280	466503
chr11	68282332	68576102	293771
chr11	69269874	69810530	540657
chr11	70010531	70483312	472782
chr11	70816317	71044958	228642
chr11	72232501	72348827	116327
chr11	119852693	120319194	466502
chr11	121185204	121385203	200000
chr11	128913763	129113762	200000
chr11	131045779	132045284	999506
chr11	133177796	133977418	799623
chr12	2668005	2930865	262861
chr12	5625197	5771883	146687
chr12	6940801	6989413	48613
chr12	8406943	8456405	49463
chr12	9045769	9180966	135198
chr12	9624473	9772010	147538
chr12	11329015	11613856	284842
chr12	31296504	31347927	51424
chr12	34305379	34768499	463121
chr12	36936588	38189071	1252484
chr12	40094040	40557160	463121
chr12	59564989	59764988	200000
chr12	82982753	83445873	463121
chr12	111136693	111336692	200000
chr12	113504782	113888530	383749
chr12	114088531	114231023	142493
chr12	120609047	120950203	341157
chr12	121150204	121437215	287012
chr12	121880722	122124651	243930
chr12	123503377	123872275	368899
chr12	124802794	125333311	530518
chr12	125533312	125545223	11912
chr12	133175629	133175730	102
chr13	16084859	16284858	200000
chr13	17448526	18581346	1132821
chr13	20955101	21111398	156298
chr13	21492117	21934338	442222
chr13	22708388	22737861	29474
chr13	29331917	29424427	92511
chr13	29624428	29726726	102299
chr13	45111501	45146895	35395
chr13	46280359	46675168	394810
chr13	48423265	48623264	200000
chr13	49397314	49792123	394810
chr13	51735030	51935029	200000
chr13	60696275	61091084	394810
chr13	62059943	62454752	394810
chr13	63960852	64013229	52378
chr13	98294543	98689352	394810
chr13	104528453	104728452	200000
chr13	109009076	109328287	319212
chr13	109718809	110090372	371564
chr14	15877096	16257197	380102
chr14	18218424	19598039	1379616
chr14	20624645	20759751	135107
chr14	22540876	22740875	200000
chr14	23801591	23896385	94795
chr14	24096386	24361794	265409
chr14	33707210	33815646	108437
chr14	34842252	35167924	325673
chr14	36164820	36428640	263821
chr14	41811808	42552113	740306
chr14	45774056	45974055	200000
chr14	48655690	49035791	380102
chr14	65225090	65425089	200000
chr14	70267951	70648052	380102
chr14	72969483	73889891	920409
chr14	76391424	76468466	77043
chr14	76668467	77311832	643366
chr14	85756737	86497043	740307
chr14	88638372	89032862	394491
chr14	89563505	89738882	175378
chr14	91159802	91539903	380102
chr14	92420517	93160823	740307
chr14	94221539	94781742	560204
chr14	94941948	95502151	560204
chr14	96562867	96942969	380103
chr14	99624604	99944049	319446
chr14	102108241	102957783	849543
chr14	103157784	103426647	268864
chr14	103766954	103832402	65449
chr14	107006107	107028690	22584
chr15	16637957	17681200	1043244
chr15	19504987	20716879	1211893
chr15	20854177	21391474	537298
chr15	22203368	22486576	283209
chr15	23575169	23752558	177390
chr15	25056156	25448550	392395
chr15	26092847	27225734	1132888
chr15	27573834	27800130	226297
chr15	27937428	27966227	28800
chr15	29054821	29149320	94500
chr15	29792565	29891510	98946
chr15	30091511	30329862	238352
chr15	34534472	34546083	11612
chr15	45345676	45676906	331231
chr15	60599842	60855300	255459
chr15	69087743	69456391	368649
chr15	74484505	75190451	705947
chr15	77520184	77888832	368649
chr15	79375321	79743969	368649
chr15	85615328	86152625	537298
chr15	88482358	89427184	944827
chr15	89775283	89862899	87617
chr15	90506144	90874792	368649
chr15	91349388	91796763	447376
chr15	91996764	92055334	58571
chr15	92529930	93235876	705947
chr15	94216418	94416417	200000
chr15	99444532	99636730	192199
chr16	1834815	2551637	716823
chr16	2888296	3446067	557772
chr16	4140498	4340497	200000
chr16	7002674	7381558	378885
chr16	10590140	10780392	190253
chr16	21313551	21395311	81761
chr16	21595312	21871322	276011
chr16	34992912	35108883	115972
chr16	35803314	36539971	736658
chr16	45999814	46915357	915544
chr16	81598121	81798120	200000
chr16	84996955	85127762	130808
chr16	86400477	86736833	336357
chr16	87115620	87451976	336357
chr16	90333764	90338345	4582
chr17	1901309	3517110	1615802
chr17	4047257	4233904	186648
chr17	13873790	13970552	96763
chr17	21589229	22386977	797749
chr17	26477704	27172787	695084
chr17	42980497	43079803	99307
chr17	43570952	43675580	104629
chr17	44795805	44972269	176465
chr17	77141280	77144194	2915
chr17	78072067	78166418	94352
chr17	79121615	79285587	163973
chr17	79815734	79945879	130146
chr17	81466463	81926754	460292
chr18	786315	945012	158698
chr18	15165611	15769036	603426
chr18	20191582	21188572	996991
chr18	48564445	49242638	678194
chr18	61794488	62153885	359398
chr18	73111753	73311752	200000
chr18	74068142	74121453	53312
chr18	74461302	75383927	922626
chr18	75980919	76140266	159348
chr18	80325180	80373285	48106
chr19	3376768	3877357	500590
chr19	4077358	4833922	756565
chr19	7562159	7756305	194147
chr19	8140783	8336002	195220
chr19	9022925	9042154	19230
chr19	16229375	16289665	60291
chr19	21466851	21783745	316895
chr19	27194722	27628512	433791
chr19	38650465	38850464	200000
chr19	50456894	50503470	46577
chr19	51093009	51241369	148361
chr19	52677905	52994799	316895
chr19	53496172	53619244	123073
chr19	56504840	57203031	698192
chr19	58405776	58605775	200000
chr20	898791	1483117	584327
chr20	26393471	26592527	199057
chr20	28186057	31588787	3402731
chr20	48042988	48075733	32746
chr20	60853912	60979384	125473
chr21	5004998	5540543	535546
chr21	7102162	7469934	367773
chr21	7605481	9315438	1709958
chr21	9367098	11160942	1793845
chr22	10476033	11081921	605889
chr22	11856055	12786654	930600
chr22	15265520	15535861	270342
chr22	17051431	17520823	469393
chr22	23675708	24313894	638187
chr22	37995291	38520001	524711
chr22	42947134	42953142	6009
chr22	45448255	45582465	134211
chr22	47694999	47774264	79266
chr22	47980154	48142519	162366
chrX	6527731	6588054	60324
chrX	44538965	44738964	200000
chrX	62383746	62891413	507668
chrX	71613805	71813804	200000
chrX	115302750	115502749	200000
chrX	146684951	146884950	200000
chrX	153145992	153345991	200000
chrY	10075917	12111912	2035996
chrY	19579898	20859895	1279998
chrY	26275885	27015883	739999
chrY	56407826	57227415	819590

## Sheet: f (NGS sequencing)
Sample	sex	Population	Altitude(m)	Raw reads	Raw bases (Mb)	Clean reads	Clean bases (Mb)	Clean data rate (%)	Clean read1 Q20 (%)	Clean read2 Q20 (%)	Clean read1 Q30 (%)	Clean read2 Q30 (%)	GC content (%)	Mapping rate	Average sequencing depth (X)	Overlap with ONT sequencing	used in SV-SNP-GWAS
20180703TWDJ	M	Chinese Han	1400	913671656	137051	907053786	136058	99.28	96.89	96.55	89.5	89.01	40.75	0.9991	44.59	N	N
20180703TWDS	M	Chinese Han	1400	918472602	137771	910596624	136589	99.14	96.99	96.26	89.38	87.91	40.52	0.9991	44.64	N	N
201807WJ40	M	Chinese Han	3700	636968616	95545.3	630061888	94509.3	98.92	96.42	96.59	88.22	89.11	41.24	0.9987	30.96	Y	Y
201807WJ46	M	Chinese Han	3700	655477376	98321.6	646870676	97030.6	98.69	96.35	96.63	88.04	89.18	41.05	0.9984	31.76	Y	Y
201807ZXD29	M	Chinese Han	3700	652262558	97839.4	643864870	96579.7	98.71	96.27	96.54	87.86	89	41.08	0.9983	31.65	Y	Y
201807ZXD31	M	Chinese Han	3700	606089418	90913.4	598986670	89848	98.83	96.17	96.19	87.55	88.05	41.11	0.9984	29.47	Y	Y
AL-1-105	M	Tibetan	4300	638686026	95802.9	631921306	94788.2	98.94	95	95.46	86.74	86.39	41.08	0.9984	31.07	Y	Y
AL-1-106	M	Tibetan	4300	636515924	95477.4	628490310	94273.6	98.74	96.18	96.15	87.44	87.91	41.06	0.9983	30.88	Y	Y
AL-1-107	M	Tibetan	4300	647804352	97170.6	640783006	96117.4	98.92	96.15	96.24	87.37	88.11	41.06	0.9983	31.46	Y	Y
AL-2-001	M	Tibetan	4300	605605248	90840.8	598840908	89826.1	98.88	95.72	94.62	86.67	84.82	40.91	0.9973	29.41	Y	Y
AL-2-002	M	Tibetan	4300	641835596	96275.3	635266842	95290	98.98	95.78	95	86	85.69	40.83	0.9979	31.35	Y	Y
AL-2-003	M	Tibetan	4300	653251778	97987.8	646575470	96986.3	98.98	95.6	94.47	86.4	84.5	40.45	0.9971	31.74	Y	Y
AL-2-004	M	Tibetan	4300	645077534	96761.6	637961610	95694.2	98.9	95.81	94.67	86.94	85.01	40.91	0.9962	31.29	Y	Y
AL-2-006	M	Tibetan	4300	639457242	95918.6	631829728	94774.5	98.81	95.96	95.23	87.31	86.31	40.85	0.996	30.96	Y	Y
AL-2-007	M	Tibetan	4300	651376742	97706.5	645527076	96829.1	99.1	94.93	94.9	85.19	85.47	41.45	0.9964	31.38	Y	Y
AL-2-010	M	Tibetan	4300	630986500	94648	624619710	93693	98.99	94.57	94.19	84.3	83.77	41.35	0.9964	30.55	Y	Y
AL-2-014	M	Tibetan	4300	636041020	95406.1	629593598	94439	98.99	94.89	94.86	85.07	85.32	41.55	0.9967	30.75	Y	Y
AL-2-015	M	Tibetan	4300	641982822	96297.4	635172638	95275.9	98.94	94.54	94.18	84.23	83.76	41.38	0.9977	31.1	Y	Y
AL-2-016	M	Tibetan	4300	602286836	90343	596296204	89444.4	99.01	95.11	95.19	85.6	86.15	41.41	0.9975	29.13	Y	Y
AL-2-018	M	Tibetan	4300	638679358	95801.9	631348522	94702.3	98.85	95.01	94.89	85.29	85.33	41.29	0.998	30.73	Y	Y
AL-2-019	M	Tibetan	4300	642681216	96402.2	636073758	95411.1	98.97	94.93	94.94	85.1	85.39	41.23	0.9975	30.96	Y	Y
AL-2-020	M	Tibetan	4300	619975476	92996.3	612717848	91907.7	98.83	94.88	94.7	84.97	84.87	41.32	0.998	29.82	Y	Y
AL-2-021	M	Tibetan	4300	650947980	97642.2	644115002	96617.2	98.95	95.01	94.74	85.31	84.98	41.25	0.9982	31.34	Y	Y
AL-2-022	M	Tibetan	4300	624418014	93662.7	617820916	92673.1	98.94	94.87	94.76	84.98	85.03	41.23	0.9979	30.16	Y	Y
AL-2-023	M	Tibetan	4300	610983764	91647.6	605421442	90813.2	99.09	94.51	94.56	84.27	84.63	41.44	0.9981	29.69	Y	Y
AL-2-024	M	Tibetan	4300	640559016	96083.9	634241826	95136.3	99.01	94.73	94.98	84.8	85.62	41.33	0.9977	30.83	Y	Y
AL-2-026	M	Tibetan	4300	624831176	93724.7	619104166	92865.6	99.08	94.55	94.7	84.39	84.93	41.45	0.998	30.3	Y	Y
AL-2-027	M	Tibetan	4300	644996832	96749.5	636211704	95431.8	98.64	96.41	96.4	88.41	88.88	40.86	0.9984	31.27	Y	N
AL-2-028	M	Tibetan	4300	632319624	94847.9	625554648	93833.2	98.93	94.45	94.53	84.14	84.55	41.45	0.9978	30.52	Y	Y
AL-2-029	M	Tibetan	4300	609091334	91363.7	602529102	90379.4	98.92	94.61	94.74	84.54	85.08	41.41	0.9979	29.4	Y	Y
AL-2-030	M	Tibetan	4300	648212392	97231.9	640956102	96143.4	98.88	94.9	94.99	85.16	85.62	41.39	0.9976	31.11	Y	Y
AL-2-031	M	Tibetan	4300	628150614	94222.6	621890718	93283.6	99	94.61	94.67	84.47	84.84	41.27	0.9979	30.33	Y	Y
AL-2-032	M	Tibetan	4300	622312304	93346.9	616555858	92483.4	99.07	94.68	94.66	84.64	84.86	41.37	0.9972	30.07	Y	Y
AL-2-033	M	Tibetan	4300	639262168	95889.3	632621994	94893.3	98.96	95.71	95.28	86.54	85.93	40.97	0.9985	31.31	Y	N
AL-2-035	M	Tibetan	4300	650613518	97592	643736462	96560.5	98.94	94.91	94.85	85.19	85.32	41.31	0.9976	31.29	Y	Y
AL-2-039	M	Tibetan	4300	652663096	97899.5	645266794	96790	98.87	95.02	94.91	85.29	85.41	41.08	0.997	31.6	Y	Y
AL-2-040	M	Tibetan	4300	646977910	97046.7	641682494	96252.4	99.18	96.43	96.45	88.33	88.81	41.12	0.9974	31.38	Y	Y
AL-2-041	M	Tibetan	4300	648839862	97326	642198490	96329.8	98.98	96.3	96.17	87.96	88.08	41.16	0.9978	31.39	Y	Y
AL-2-044	M	Tibetan	4300	629411812	94411.8	622720594	93408.1	98.94	95.62	95.08	86.29	85.42	40.77	0.9985	30.77	N	N
AL-2-045	M	Tibetan	4300	646001710	96900.3	639700458	95955.1	99.02	96.23	96.08	87.78	87.83	40.99	0.9972	31.25	Y	Y
AL-2-046	M	Tibetan	4300	647507190	97126.1	641264020	96189.6	99.04	96.16	95.92	87.58	87.44	41.03	0.9974	31.31	Y	Y
AL-2-047	M	Tibetan	4300	651950480	97792.6	646045760	96906.9	99.09	96.18	95.95	87.65	87.52	40.98	0.9971	31.71	Y	Y
AL-2-048	M	Tibetan	4300	640234596	96035.2	633072042	94960.8	98.88	96.16	95.96	87.53	87.46	41.03	0.9972	30.93	Y	Y
AL-2-049	M	Tibetan	4300	652094012	97814.1	643997324	96599.6	98.76	96.26	96.25	87.84	88.22	41.17	0.9968	31.41	Y	Y
AL-2-050	M	Tibetan	4300	638750444	95812.6	626412978	93961.9	98.07	96.02	95.42	86.83	86.27	40.91	0.9984	30.87	Y	N
AL-2-059	M	Tibetan	4300	653993976	98099.1	647284226	97092.6	98.97	96.37	96.43	88.11	88.67	41.09	0.998	31.42	Y	Y
AL-2-060	M	Tibetan	4300	603154710	90473.2	596289500	89443.4	98.86	96.27	96.01	87.83	87.61	41.08	0.9984	29.11	Y	Y
AL-2-061	M	Tibetan	4300	650476222	97571.4	642623300	96393.5	98.79	96.25	96.15	87.82	88.02	41.33	0.9955	31.32	Y	Y
AL-2-062	M	Tibetan	4300	648538292	97280.7	643228264	96484.2	99.18	95.56	94.93	86.3	85.35	41.08	0.9962	31.4	Y	Y
AL-2-063	M	Tibetan	4300	641852256	96277.8	634941298	95241.2	98.92	95.7	95.45	86.78	86.67	41.32	0.9969	30.84	Y	Y
AL-2-064	M	Tibetan	4300	636431914	95464.8	630371030	94555.6	99.05	95.72	95.48	86.81	86.7	41.22	0.998	30.72	Y	Y
AL-2-065	M	Tibetan	4300	642050822	96307.6	635661654	95349.2	99	95.53	95.19	86.38	86.05	41.11	0.9976	31	Y	Y
AL-2-067	M	Tibetan	4300	647429798	97114.5	641254928	96188.2	99.05	95.81	95.7	87.07	87.28	41.3	0.998	31.26	Y	Y
AL-2-068	M	Tibetan	4300	619883556	92982.5	614991052	92248.7	99.21	95.66	95.33	86.69	86.3	41.14	0.9954	30.07	Y	Y
AL-2-069	M	Tibetan	4300	648036310	97205.4	642553826	96383.1	99.15	95.79	95.75	87.03	87.3	41.19	0.9936	31.22	Y	Y
AL-2-070	M	Tibetan	4300	638872372	95830.9	632047868	94807.2	98.93	95.57	95.18	86.46	85.93	41.21	0.9954	30.77	Y	Y
AL-2-071	M	Tibetan	4300	635682768	95352.4	630028020	94504.2	99.11	95.82	95.46	87.08	86.63	41.05	0.9958	30.64	Y	Y
AL-2-072	M	Tibetan	4300	646717620	97007.6	640177292	96026.6	98.99	95.6	95.32	86.53	86.3	41.03	0.9966	31.15	Y	Y
AL-2-073	M	Tibetan	4300	643805536	96570.8	633802784	95070.4	98.45	96.5	96.52	88.2	89.1	41	0.9979	31.11	Y	N
AL-2-074	M	Tibetan	4300	651799458	97769.9	637687984	95653.2	97.83	96.28	95.93	87.59	87.65	41.06	0.9981	31.34	Y	N
AL-2-075	M	Tibetan	4300	600101230	90015.2	590300098	88545	98.37	96.31	96.06	87.63	87.9	41.22	0.9979	29.09	Y	N
AL-2-077	M	Tibetan	4300	646247220	96937.1	636332620	95449.9	98.47	96.46	96.56	88.09	89.21	41.12	0.9977	31.04	Y	N
AL-2-078	M	Tibetan	4300	568641638	85296.2	563062702	84459.4	99.02	95.56	95.08	86.1	85.4	41.11	0.9985	27.75	Y	Y
AL-2-079	M	Tibetan	4300	642202904	96330.4	635761358	95364.2	99	95.65	95.27	86.35	85	41.24	0.9986	31.12	Y	Y
AL-2-080	M	Tibetan	4300	646080568	96912.1	639473322	95921	98.98	95.64	95.3	86.32	85.95	41.16	0.9985	31.29	Y	Y
AL-2-081	M	Tibetan	4300	646527760	96979.2	640941474	96141.2	99.14	95.89	95.75	86.96	87.08	41.27	0.9983	31.4	Y	Y
AL-2-082	M	Tibetan	4300	639196394	95879.5	631971746	94795.8	98.87	96.04	96.02	87.34	87.77	41.23	0.998	30.94	Y	Y
AL-2-083	M	Tibetan	4300	633802988	95070.4	626778822	94016.8	98.89	96.41	96.25	88.1	88.16	41.19	0.9984	30.62	Y	Y
AL-2-084	M	Tibetan	4300	634050486	95107.6	627509150	94126.4	98.97	96.14	95.9	87.39	87.21	40.99	0.9984	30.72	Y	Y
AL-2-085	M	Tibetan	4300	654558444	98183.8	648442196	97266.3	99.07	96.37	96.28	88.02	88.23	40.97	0.9981	31.69	Y	Y
AL-2-086	M	Tibetan	4300	656382268	98457.3	649201546	97380.2	98.91	96.12	95.54	87.32	86.34	41.12	0.9985	31.72	Y	Y
AL-2-087	M	Tibetan	4300	598766976	89815.1	592430984	88864.6	98.94	96.04	95.65	87.1	86.61	40.97	0.998	28.98	Y	Y
AL-2-088	M	Tibetan	4300	651703508	97755.5	644717554	96707.6	98.93	95.83	95.47	86.71	86.4	41.29	0.9984	31.62	Y	Y
AL-2-089	M	Tibetan	4300	630594284	94589.1	624368582	93655.3	99.01	95.87	95.54	86.83	86.58	41.26	0.998	30.39	Y	Y
AL-2-090	M	Tibetan	4300	641751350	96262.7	635211340	95281.7	98.98	95.86	95.55	86.81	86.58	41.4	0.9982	31.18	Y	Y
AL-2-095	M	Tibetan	4300	634038902	95105.8	626519806	93978	98.81	95.96	95.7	87.06	86.96	41.34	0.9987	30.69	Y	Y
AL7XBH02	M	Chinese Han	4300	631129454	94669.4	619144514	92871.7	98.1	97.23	97.27	89.61	90.71	40.38	0.9988	30.64	N	N
AL7XBH10	M	Chinese Han	4300	824903082	123735	816666696	122500	99	97.24	97.23	90.25	90.51	40.88	0.999	39.88	N	N
AL7XBH26	M	Chinese Han	4300	676578578	101487	661008814	99151.3	97.7	97.3	97.54	90.08	91.33	40.81	0.9989	32.51	N	N
AL7XBH27	M	Chinese Han	4300	773878690	116082	761778090	114267	98.44	97.53	97.43	90.65	91.04	40.79	0.9989	37.6	N	N
AL7XBH28	M	Chinese Han	4300	667697700	100155	661348234	99202.2	99.05	96.96	96.27	89.55	88.43	40.75	0.9988	32.38	N	N
AL7XBH29	M	Chinese Han	4300	648100966	97215.1	641490820	96223.6	98.98	96.88	96.08	89.3	87.96	40.81	0.9988	31.48	N	N
AL7XBH31	M	Chinese Han	4300	785365708	117805	776438578	116466	98.86	96.87	96.3	89.2	88.59	40.7	0.9987	38.17	N	N
AL7XBH33	M	Chinese Han	4300	699839528	104976	688100698	103215	98.32	96.52	95.94	88.34	87.84	40.27	0.9986	34	N	N
AL7XBH37	M	Chinese Han	4300	606659032	90998.9	576880804	86532.1	95.09	96.45	96.07	88.02	88.19	40.65	0.9976	28.47	N	N
AL7XBH39	M	Chinese Han	4300	824670458	123701	815511024	122327	98.89	97.2	96.54	89.89	88.96	40.8	0.9986	40.2	N	N
AL7XBH46	M	Chinese Han	4300	732235708	109835	722960804	108444	98.73	96.68	96.2	88.19	88.03	40.56	0.9981	35.72	N	N
AL7XBH48	M	Chinese Han	4300	823645868	123547	817926354	122689	99.31	96.84	96.14	88.94	87.93	40.5	0.9987	40.08	N	N
AL7XBH49	M	Chinese Han	4300	606157900	90923.7	586102112	87915.3	96.69	96.7	96.59	88.66	89.3	40.33	0.9985	28.93	N	N
AL7XBH50	M	Chinese Han	4300	677569662	101635	663237600	99485.6	97.88	96.98	97.02	88.98	90.07	40.47	0.9987	32.68	N	N
AL7XBH51	M	Chinese Han	4300	696908254	104536	692242928	103836	99.33	96.78	96.21	88.9	88.11	40.92	0.9988	33.58	N	N
AL7XBH52	M	Chinese Han	4300	797589182	119638	789188540	118378	98.95	96.58	95.74	88.44	87.38	40.8	0.9982	38.48	N	N
AL7XBH54	M	Chinese Han	4300	788100068	118215	778588016	116788	98.79	97.27	96.75	89.73	89.1	40.58	0.999	38.44	N	N
AL7XBH55	M	Chinese Han	4300	655605164	98340.8	646506636	96976	98.61	97.48	97.16	90	90.36	40.59	0.9988	32.02	N	N
AL7XBH57	M	Chinese Han	4300	641710588	96256.6	626587264	93988.1	97.64	97.2	96.57	89.72	89.01	40.64	0.9987	30.99	N	N
AL7XBH70	M	Chinese Han	4300	606271424	90940.7	592070160	88810.5	97.66	97.2	96.55	89.67	88.92	40.37	0.9987	29.13	N	N
AL7XBH72	M	Chinese Han	4300	722421592	108363	711380710	106707	98.47	97.47	97.08	90.39	90.14	40.57	0.9988	35.13	N	N
AL7XBH79	M	Chinese Han	4300	638210556	95731.6	630997816	94649.7	98.87	96.07	95.9	87.47	87.48	40.32	0.9981	31.02	N	N
AL7XBH84	M	Chinese Han	4300	635811210	95371.7	626148348	93922.2	98.48	95.9	95.16	86.94	85.7	40.77	0.9988	30.89	N	N
DWZ27	F	Tibetan	4300	608696234	91304.4	602761554	90414.2	99.03	96.09	96.04	87.3	87.71	41.3	0.9986	29.81	Y	Y
DWZ50	F	Tibetan	4300	634811090	95221.7	627978736	94196.8	98.92	96.19	96.19	87.47	88.03	41.23	0.9983	30.82	Y	Y
DWZ58	F	Tibetan	4300	649227506	97384.1	641324484	96198.7	98.78	96.18	95.97	87.42	87.44	40.89	0.9968	31.52	N	N
DWZ69	F	Tibetan	4300	470037078	70505.6	463724488	69558.7	98.66	96.19	96.04	87.49	87.83	41.55	0.9981	22.91	Y	Y
DWZ70	F	Tibetan	4300	609325624	91398.8	601346982	90202.1	98.69	96.27	96.34	87.8	88.54	41.16	0.9985	29.54	Y	Y
HT-053	M	Chinese Han	1400	650631822	97594.8	641661132	96249.2	98.62	96.51	96.72	88.47	89.54	41.09	0.9964	31.38	Y	Y
HT-065	M	Chinese Han	1400	600793790	90119.1	593382358	89007.4	98.77	96.22	96.47	87.7	88.79	41.04	0.9982	29.14	Y	Y
HT-067	M	Chinese Han	1400	642324824	96348.7	633823106	95073.5	98.68	96.18	96.2	87.57	88.16	41.11	0.9979	31.2	Y	Y
HT-091	M	Chinese Han	1400	643751802	96562.8	636159588	95423.9	98.82	96.16	96.13	87.33	87.82	40.97	0.9984	31.39	Y	Y
HT-110	M	Chinese Han	1400	638749424	95812.4	631535214	94730.3	98.87	96.36	96.7	87.96	89.26	40.94	0.9972	31.08	Y	Y
HT-116	M	Chinese Han	1400	624980232	93747	616519184	92477.9	98.65	96.4	96.73	88.09	89.37	41.08	0.998	30.31	Y	Y
HT-137	M	Chinese Han	1400	618008844	92701.3	610302202	91545.3	98.75	96.25	96.42	87.63	88.5	41.07	0.998	30	Y	Y
HT-190	M	Chinese Han	1400	613729976	92059.5	606804796	91020.7	98.87	96.23	96.54	87.62	88.82	41.07	0.9982	29.85	Y	Y
HT-196	M	Chinese Han	1400	635748080	95362.2	629300246	94395	98.99	96.43	96.84	88.12	89.56	40.98	0.998	30.96	Y	Y
HT-316	M	Chinese Han	1400	657395242	98609.3	649674976	97451.2	98.83	96.52	96.82	88.38	89.53	40.98	0.998	32	Y	Y
HT-362	M	Chinese Han	1400	610985746	91647.9	604195012	90629.2	98.89	96.37	96	87.97	89.42	41.01	0.9984	29.82	Y	Y
HT-384	M	Chinese Han	1400	618407350	92761.1	611795792	91769.4	98.93	96.3	96.68	87.75	89.07	40.95	0.9984	30.23	Y	Y
HT-412	M	Chinese Han	1400	664196090	99629.4	657066558	98560	98.93	96.11	96.16	87.2	87.77	40.89	0.998	32.37	Y	Y
HT-470	M	Chinese Han	1400	661142118	99171.3	654558746	98183.8	99	96.43	95.6	87.9	86.37	40.4	0.9986	32.35	Y	Y
HT-497	M	Chinese Han	1400	640998942	96149.8	634725952	95208.9	99.02	96.94	96.44	89.39	88.61	40.91	0.9985	31.41	Y	Y
HT-509	M	Chinese Han	1400	638779170	95816.9	632283274	94842.5	98.98	97.04	96.69	89.69	89.29	40.92	0.9987	31.3	Y	Y
HT-556	M	Chinese Han	1400	669113786	100367	663202332	99480.4	99.12	96.8	97.05	89	90.12	40.78	0.9988	32.85	Y	Y
YC1q535	M	Chinese Han	1400	705827386	105874	698084278	104713	98.9	95.84	94.72	86.36	84.68	41.1	0.9977	34.35	Y	Y
YC1q547	M	Chinese Han	1400	740222254	111033	732360544	109854	98.94	96.82	96.49	88.77	88.46	40.91	0.9972	36.04	Y	Y
YC1q560	M	Chinese Han	1400	647388464	97108.3	638642562	95796.4	98.65	94.97	94.26	85.33	84.46	40.92	0.9955	31.3	Y	Y
YC1q565	M	Chinese Han	1400	631197682	94679.6	610356826	91553.5	96.7	95.6	95.46	86.42	87.12	40.69	0.9968	29.97	Y	Y
YC1q577	M	Chinese Han	1400	650551926	97582.8	642273430	96341	98.73	97.1	96.42	89.55	88.36	40.97	0.9975	31.68	Y	Y
YC1q599	M	Chinese Han	1400	645625834	96843.9	630351672	94552.8	97.63	95.59	95.86	86.51	87.82	40.7	0.9972	30.92	Y	Y
YC1q634	M	Chinese Han	1400	699758028	104964	694046172	104107	99.18	97.17	96.4	89.84	88.46	40.86	0.9983	34.25	Y	Y
YC1q661	M	Chinese Han	1400	723293938	108494	715896094	107384	98.98	97.11	96.96	89.44	89.57	40.76	0.9991	35.42	Y	Y
YC1q708	M	Chinese Han	1400	669104330	100366	663120054	99468	99.11	96.95	96.04	89.18	87.6	40.73	0.9988	32.67	Y	Y
YC1q714	M	Chinese Han	1400	703758830	105564	698369238	104755	99.23	97.05	96.6	89.06	88.6	40.77	0.9988	34.44	Y	Y
YC1q718	M	Chinese Han	1400	652654714	97898.2	645430608	96814.6	98.89	96.92	96.34	89.38	88.26	40.92	0.9989	31.54	Y	Y
YC1q721	M	Chinese Han	1400	611973784	91796.1	605686600	90853	98.97	94.48	94.44	84.27	84.64	40.77	0.9972	29.83	Y	Y
YC1q731	M	Chinese Han	1400	651416328	97712.4	644137398	96620.6	98.88	96.87	96.29	89.23	88.14	41.02	0.9991	31.82	Y	Y
YC1q744	M	Chinese Han	1400	658454480	98768.2	651686744	97753	98.97	96.79	95.85	88.97	86.97	40.88	0.9991	32.07	Y	Y
YC1q755	M	Chinese Han	1400	637196588	95579.5	626985028	94047.8	98.4	94.92	94.79	85.11	85.51	40.86	0.9971	30.88	Y	Y
YC1q760	M	Chinese Han	1400	646184778	96927.7	639437772	95915.7	98.96	96.82	96.31	89.12	88.14	40.89	0.9991	31.54	Y	Y
YC1q763	M	Chinese Han	1400	644149760	96622.5	637300772	95595.1	98.94	96.78	95.98	88.98	87.31	41.02	0.9992	31.55	Y	Y
YC1q767	M	Chinese Han	1400	635467454	95320.1	628867428	94330.1	98.96	96.99	96.35	89.52	88.35	41.07	0.9991	31.06	Y	Y
YC1q778	M	Chinese Han	1400	640367708	96055.2	632745718	94911.9	98.81	96.51	95.57	88.08	86.27	40.97	0.999	31.26	Y	Y
YC1q780	M	Chinese Han	1400	644223578	96633.5	637997800	95699.7	99.03	94.97	94	85.11	83.61	41.3	0.9987	31.45	Y	Y
YC1q785	M	Chinese Han	1400	646807238	97021.1	638838746	95825.8	98.77	95.08	93.9	85.2	83.25	41.09	0.9986	31.45	Y	Y
YC1q799	M	Chinese Han	1400	648419444	97262.9	642022048	96303.3	99.01	95.12	94.38	85.46	84.42	41.16	0.9986	31.74	Y	Y
YC1q806	M	Chinese Han	1400	647751040	97162.7	642089224	96313.4	99.13	94	93.96	84.97	83.55	41.25	0.9986	31.62	Y	Y
YC1q813	M	Chinese Han	1400	671826154	100774	665324184	99798.6	99.03	96.06	94.75	86.92	84.8	41.02	0.9985	32.89	Y	Y
YC1q821	M	Chinese Han	1400	666619444	99992.9	662611554	99391.7	99.4	95.08	94.6	85.49	84.95	41.2	0.9979	32.69	Y	Y
YC1q822	M	Chinese Han	1400	646896074	97034.4	639724108	95958.6	98.89	95.41	94.91	86.16	85.67	41.25	0.9987	31.59	Y	Y
YCLL083	M	Chinese Han	1400	633884204	95082.6	627076022	94061.4	98.93	96.15	96.08	87.39	87.79	41.06	0.9989	30.85	Y	Y
YCLL122	M	Chinese Han	1400	675350844	101303	661224412	99183.7	97.91	96.02	96.76	87.29	89.44	41.22	0.9981	32.57	Y	Y
YCLS047	M	Chinese Han	1400	675760970	101364	672870038	100931	99.57	96.58	96.42	88.5	88.6	41.16	0.9975	33.12	Y	Y
