# Supplementary material for: Structural variants involved in high-altitude adaptation detected using single-molecule long-read sequencing
Source: Nat Commun. 2023 Dec 13;14:8282. doi: 10.1038/s41467-023-44034-z (PMC10719358; doi:10.1038/s41467-023-44034-z)
Supplement: Supplementary file 4 — Supplementary Data 2 [file 41467_2023_44034_MOESM4_ESM.xlsx]

## Sheet: a (SV.annotation)
Gencode	Gencode.Func	RefGene	Gencode_rep	Rank	FST	Freq_Tibetan	Freq_Han	Chr:start-end	SVTYPE	SVID	SVLEN	cytoBand	dbVar_SV	1000g_SV	dgv_SV	gnomAD_SV	Ensembl_regulatory_features	TAD_10k	Genecards_enhancer_target	EpiMap_enhancer_target	silencer	promoter	NovelSV	enhancer_overlapped_region	promoter_overlapped_region	silencer_overlapped_region	TAD_overlapped_region	epimap_overlapped_region
RN7SL817P;TMEM247	intergenic	LINC02583;TMEM247	RN7SL817P;TMEM247	1	0.803324	0.932773	0.039801	chr2:46467134-46470542	DEL	dbsv66240	3407	2p21	NA	1000genome29597	gssvL62758	gnomAD-SV_v2.1_DEL_2_17100	CTCF_binding_site(1);enhancer(1)	NA	MCFD2;EPAS1;HSALNG0014675;LINC02583;TMEM247;lnc-ATP6V1E2-6;piR-33605-228	ATP6V1E2	NA	NA	NA	46467134-46467200	NA	NA	NA	46467040-46467134;46467134-46467240
RNA5-8SP6;RN7SL702P	intergenic	TTTY23;GYG2P1	RNA5-8SP6;RN7SL702P	2	0.40435	0.386555	0.0149254	chrY:11023022-11023023	INS	dbsv147518	100	Yq11.21	NA	NA	NA	NA	NA	NA	NA	NA	NA	NA	novel	NA	NA	NA	NA	NA
NLGN4Y	intronic	NLGN4Y	NLGN4Y	3	0.392843	0.394958	0.0248756	chrY:14566717-14566821	DEL	dbsv146802	103	Yq11.221	NA	NA	NA	NA	NA	NA	NA	NA	chrY-14566595-14566745-HS_03037335;chrY-14566595-14566905-HS_03037336;chrY-14566615-14566885-HS_03037337;chrY-14566635-14566885-HS_03037338;chrY-14566635-14566885-HS_03037339;chrY-14566735-14566905-HS_03037340;chrY-14566755-14566925-HS_03037341;chrY-14566755-14566905-HS_03037342;chrY-14566755-14566905-HS_03037343;chrY-14566755-14566905-HS_03037344;chrY-14566755-14566905-HS_03037345;chrY-14566755-…	NA	novel	NA	NA	14566717-14566745;14566717-14566821;14566735-14566821;14566755-14566821;14566775-14566821;14566795-14566821	NA	NA
TTTY14;RP11-424G14.1	intergenic	TTTY14;BCORP1	TTTY14;RP11-424G14.1	4	0.392843	0.394958	0.0248756	chrY:19450108-19450109	INS	dbsv147668	328	Yq11.222	NA	NA	NA	gnomAD-SV_v2.1_INS_Y_118676	NA	NA	NA	NA	NA	NA	NA	NA	NA	NA	NA	NA
RP11-65G9.1;PRORY	intergenic	RPS4Y2;PRORY	RP11-65G9.1;PRORY	5	0.373913	0.378151	0.0248756	chrY:21374876-21374877	INS	dbsv147766	328	Yq11.223	NA	NA	NA	gnomAD-SV_v2.1_INS_Y_118692	NA	NA	NA	NA	NA	NA	NA	NA	NA	NA	NA	NA
AC010723.1;NLGN4Y	intergenic	VCY;NLGN4Y	AC010723.1;NLGN4Y	6	0.346805	0.495798	0.114428	chrY:14421380-14421450	DEL	dbsv146798	69	Yq11.221	NA	NA	NA	NA	NA	NA	NA	NA	NA	NA	novel	NA	NA	NA	NA	NA
SULT1C4;GCC2	intergenic	SULT1C4;GCC2	SULT1C4;GCC2	7	0.322719	0.521008	0.895522	chr2:108415440-108415562	DEL	dbsv67555	121	2q12.3	NA	NA	NA	NA	open_chromatin_region(1)	NA	NA	NA	NA	NA	NA	NA	NA	NA	NA	NA
EGLN1	intronic	EGLN1	EGLN1	8	0.275808	0.327731	0.80597	chr1:231391076-231391077	INS	dbsv9138	132	1q42.2	NA	NA	NA	NA	promoter_flanking_region(1)	NA	COG2;DISC1;C1orf131;EGLN1;SPRTN;piR-36758;EXOC8;LINC00582;lnc-EXOC8-3	NA	NA	NA	NA	231391076-231391077	NA	NA	NA	NA
LINC01794	ncRNA_intronic	SLC8A1;LINC01913	LINC01794	9	0.240109	0.789916	0.363184	chr2:40751000-40751333	DEL	dbsv66139	332	2p22.1	essv26063208	NA	gssvL62475;gssvL62476	NA	NA	NA	NA	NA	NA	NA	NA	NA	NA	NA	NA	NA
C7orf50;ZFAND2A	intergenic	C7orf50;ZFAND2A	C7orf50;ZFAND2A	10	0.237754	0.344538	0.800995	chr7:1146590-1146591	INS	dbsv124029	186	7p22.3	NA	NA	NA	NA	NA	NA	NA	NA	NA	NA	NA	NA	NA	NA	NA	NA
C7orf50;ZFAND2A	intergenic	ZFAND2A	C7orf50;ZFAND2A	11	0.235806	0.932773	0.651741	chr7:1145431-1148021	DEL	dbsv119143	2589	7p22.3	essv26060469	1000genome55657	gssvL112870	NA	TF_binding_site(1)	NA	NA	NA	chr7-1145139-1145389-HS_01149314;chr7-1145383-1145436-HS_01149315;chr7-1145337-1145417-HS_03193129;chr7-1145359-1145409-HS_03193130;chr7-1145361-1145415-HS_03193131	NA	NA	NA	NA	1145389-1145431;1145431-1145436;1145417-1145431;1145409-1145431;1145415-1145431	NA	NA
ZFAND2A	intronic	ZFAND2A	ZFAND2A	12	0.2274	0.453782	0.134328	chr7:1156121-1156341	DEL	dbsv119761	219	7p22.3	NA	NA	NA	NA	NA	NA	NA	CYP2W1;ADAP1;SUN1;GPR146;GPER1;TMEM184A;MICALL2;INTS1;ZFAND2A;MAFK;GET4;COX19;FOXL3	NA	NA	NA	NA	NA	NA	NA	1156032-1156121
HLA-DQA1;HLA-DQB1	intergenic	HLA-DQA1;HLA-DQB1	HLA-DQA1;HLA-DQB1	13	0.224186	0.747899	0.373134	chr6:32645670-32645671	INS	dbsv116210	413	6p21.32	NA	NA	NA	gnomAD-SV_v2.1_INS_6_45894	NA	NA	NA	NA	NA	NA	NA	NA	NA	NA	NA	NA
ATP13A3	intronic	ATP13A3	ATP13A3	14	0.205507	0.327731	0.0298507	chr3:194421144-194421145	INS	dbsv93402	189	3q29	NA	NA	NA	gnomAD-SV_v2.1_INS_3_27978	NA	NA	NA	NA	NA	NA	NA	NA	NA	NA	NA	NA
AMZ1	intronic	AMZ1	AMZ1	15	0.205308	0.268908	0	chr7:2691069-2691657	DEL	dbsv119979	587	7p22.3	NA	1000genome55713	gssvL113151	gnomAD-SV_v2.1_DEL_7_77323	NA	NA	GNA12;lnc-GNA12-3;AMZ1;MN298114-203;HSALNG0055746	CHST12;AMZ1;CARD11	chr7-2691192-2691675-HS_00086564	NA	NA	2691069-2691657	NA	2691192-2691657	NA	2691200-2691278
NEK7;ATP6V1G3	intergenic	NEK7;ATP6V1G3	NEK7;ATP6V1G3	16	0.20495	0.697479	0.278607	chr1:198335523-198341149	DEL	dbsv4289	5625	1q31.3	nssv15170684;essv26061141	1000genome3555	gssvL7068;gssvL7069	gnomAD-SV_v2.1_DEL_1_10763	open_chromatin_region(1)	NA	NA	NA	NA	NA	NA	NA	NA	NA	NA	NA
HLA-DQB1;XXbac-BPG254F23.7	intergenic	HLA-DQB1;HLA-DQA2	HLA-DQB1;XXbac-BPG254F23.7	17	0.201843	0.966387	0.781095	chr6:32694522-32694523	INS	dbsv116224	804	6p21.32	NA	NA	NA	NA	NA	NA	NA	NA	NA	NA	NA	NA	NA	NA	NA	NA
HLA-DQB1;XXbac-BPG254F23.7	intergenic	HLA-DQB1;HLA-DQA2	HLA-DQB1;XXbac-BPG254F23.7	18	0.196466	0.957983	0.781095	chr6:32694039-32694155	DEL	dbsv112353	115	6p21.32	NA	NA	gssvL106463	NA	NA	NA	NA	NA	NA	NA	NA	NA	NA	NA	NA	NA
LIMS1;RANBP2	intergenic	LIMS1;RANBP2	LIMS1;RANBP2	19	0.195597	0.277311	0.00497512	chr2:108694097-108695654	DEL	dbsv67563	1556	2q12.3	essv26064619	1000genome30946	gssvL65072	gnomAD-SV_v2.1_DEL_2_20861	NA	NA	NA	NA	chr2-108694278-108694328-HS_00523748	NA	NA	NA	NA	108694278-108694328	NA	NA
SLC8A1;LINC01794	intergenic	SLC8A1;LINC01913	SLC8A1;LINC01794	20	0.192265	0.773109	0.38806	chr2:40655355-40655419	DEL	dbsv66138	63	2p22.1	NA	NA	gssvL62470	gnomAD-SV_v2.1_DEL_2_16669	NA	NA	NA	NA	NA	NA	NA	NA	NA	NA	NA	NA
SREBF2	intronic	SREBF2	SREBF2	21	0.188126	0.932773	0.701493	chr22:41835232-41835233	INS	dbsv85684	135	22q13.2	NA	NA	NA	NA	NA	NA	MEI1;XRCC6;OGFRP1;RRP7BP;CYP2D6;CCDC134;piR-38064;CYP2D8P;TCF20;POLDIP3;piR-34985;piR-38684;RN7SKP80;CSDC2;piR-36461;MN297923;SREBF2;RNU6ATAC22P;L3MBTL2;SREBF2-AS1;PHF5A;NDUFA6-DT;ST13;piR-32612;EP300;DESI1;TOB2;ZC3H7B;piR-61267	NA	chr22-41831428-41835230-HS_00270054;chr22-41831428-41835230-HS_00270055	NA	NA	41835232-41835233	NA	41835230-41835232	NA	NA
RASGEF1A	intronic	RASGEF1A	RASGEF1A	22	0.176086	0.277311	0.00995025	chr10:43236119-43236201	DEL	dbsv12566	81	10q11.21	NA	1000genome5682	NA	gnomAD-SV_v2.1_DEL_10_109759	open_chromatin_region(1)	NA	NA	RASGEF1A	NA	NA	NA	NA	NA	NA	NA	43236119-43236120
SBNO2	intronic	SBNO2	SBNO2	23	0.176034	0.655462	0.348259	chr19:1166026-1166027	INS	dbsv62282	474	19p13.3	NA	NA	NA	NA	NA	NA	STK11;MIER2;GPX4;AP3D1;ABCA7;LOC102725180;LOC100288123;PTBP1;MED16;DOT1L;SBNO2;lnc-SBNO2-2;ATP5F1D;POLR2E;TMEM259;MEX3D;CIRBP;DAZAP1;GRIN3B;RNF126;ARHGAP45;LOC102723798;POLRMT;lnc-STK11-2;TCF3;MIDN;CFD;WDR18	SBNO2;ATP5F1D;RPS15;ARHGAP45;CFD;ONECUT3;FAM174C	chr19-1166069-1166123-HS_02706301;chr19-1166189-1166243-HS_02706302	NA	NA	1166026-1166027	NA	1166027-1166069;1166027-1166189	NA	1166026-1166027
CASC15	ncRNA_intronic	CASC15	CASC15	24	0.17313	0.436975	0.781095	chr6:22050709-22054116	DEL	dbsv111257	3406	6p22.3	essv26060095	1000genome51968	gssvL105582;gssvL105584	NA	promoter_flanking_region(1);CTCF_binding_site(1)	NA	PRL;piR-43105-568;lnc-PRL-4;SOX4;CASC15	NA	NA	NA	NA	22050627-22050709	NA	NA	NA	NA
RP11-650J17.1	ncRNA_intronic	ANK2	RP11-650J17.1	25	0.172988	0.705882	0.945274	chr4:113064771-113065202	DEL	dbsv97115	430	4q25	essv26059462	1000genome44951	gssvL92621;gssvL92623	NA	enhancer(1)	NA	HSALNG0036491;CAMK2D;ANK2;ANK2-AS1	NA	NA	NA	NA	113064715-113064771	NA	NA	NA	NA
IGHA2	upstream	LOC105370697;MIR8071-1	IGHA2	26	0.169307	0.092437	0.457711	chr14:105589593-105589728	DEL	dbsv38066	134	14q32.33	NA	NA	gssvL37616	NA	enhancer(1)	NA	lnc-BRF1-4;IGHV2-26;IGHG4;lnc-TMEM121-2;IGHE;IGHA2	PLD4;GPR132;CRIP1	NA	NA	NA	105589593-105589728	NA	NA	NA	105589593-105589620;105589632-105589728
LINC00278;TGIF2LY	intergenic	LINC00278;TGIF2LY	LINC00278;TGIF2LY	27	0.167267	0.134454	0	chrY:3127783-3127845	DEL	dbsv146256	61	Yp11.2	NA	NA	NA	NA	NA	NA	NA	NA	NA	NA	novel	NA	NA	NA	NA	NA
XXYLT1	intronic	XXYLT1	XXYLT1	28	0.163754	0.512605	0.169154	chr3:195103393-195103394	INS	dbsv93426	447	3q29	NA	NA	NA	gnomAD-SV_v2.1_INS_3_28003	NA	NA	XXYLT1;lnc-ACAP2-3;RN7SL36P;lnc-ACAP2-4;XXYLT1-AS2;piR-43106-249;PPP1R2;ACAP2;FAM43A	XXYLT1	chr3-195102163-195103284-HS_00050227	NA	NA	195103393-195103394	NA	195103284-195103393	NA	195103394-195103497
RN7SL547P;HAO1	intergenic	MIR8062;HAO1	RN7SL547P;HAO1	29	0.163549	0.521008	0.144279	chr20:7719012-7719013	INS	dbsv77991	289	20p12.3	NA	NA	NA	gnomAD-SV_v2.1_INS_20_110273	NA	NA	NA	NA	chr20-7719126-7719176-HS_02799452	NA	NA	NA	NA	7719013-7719126	NA	NA
AC026202.3	ncRNA_intronic	ARL8B	AC026202.3	30	0.163473	0.277311	0.0199005	chr3:5169356-5169357	INS	dbsv90854	2689	3p26.1	NA	1000genome37648	NA	gnomAD-SV_v2.1_INS_3_19666;gnomAD-SV_v2.1_INS_3_19667	NA	chr3-5160000-5170000	HSALNG0023902;HSALNG0023901;ARL8B;EDEM1	NA	chr3-5169150-5169200-HS_00620759;chr3-5169404-5169519-HS_03103575	NA	NA	5169356-5169357	NA	5169200-5169356;5169357-5169404	5169356-5169357	NA
SLC4A7;RNU1-96P	intergenic	SLC4A7;EOMES	SLC4A7;RNU1-96P	31	0.163132	0.647059	0.288557	chr3:27489081-27489082	INS	dbsv91185	1660	3p24.1	NA	NA	NA	NA	CTCF_binding_site(1)	NA	NA	NA	NA	NA	NA	NA	NA	NA	NA	NA
FGF19;FGF4	intergenic	FGF19;FGF4	FGF19;FGF4	32	0.162178	0.462185	0.78607	chr11:69733612-69733613	INS	dbsv22582	292	11q13.3	NA	1000genome9562	NA	gnomAD-SV_v2.1_INS_11_78092	NA	NA	HSALNG0085378;FGF4;DNAJB6P5;FGF19;lnc-FGF19-2;FGF3;LTO1	NA	NA	NA	NA	69733612-69733613	NA	NA	NA	NA
RAB3GAP2;RP11-302I18.3	intergenic	RAB3GAP2;MARK1	RAB3GAP2;RP11-302I18.3	33	0.161537	0.647059	0.278607	chr1:220329602-220330242	DEL	dbsv4614	639	1q41	essv26061520	1000genome3949	gssvL7854;gssvL7855	gnomAD-SV_v2.1_DEL_1_11981;gnomAD-SV_v2.1_DEL_1_11982	NA	NA	MARK1;RPLP0P5;RAB3GAP2	NA	chr1-220329673-220329823-HS_03070811	NA	NA	220329600-220329602	NA	220329673-220329823	NA	NA
IGHV4-4;IGHV7-4-1	intergenic	ADAM6;LINC00226	IGHV4-4;IGHV7-4-1	34	0.160585	0.689076	0.905473	chr14:106014667-106014979	DEL	dbsv38163	311	14q32.33	NA	NA	NA	NA	NA	NA	NA	NA	NA	NA	NA	NA	NA	NA	NA	NA
RP11-333I13.1;LINC01118	intergenic	SOCS5;LINC01118	RP11-333I13.1;LINC01118	35	0.158816	0.529412	0.840796	chr2:46799219-46799274	DEL	dbsv66245	54	2p21	NA	NA	NA	NA	enhancer(1)	NA	SOCS5;ATP6V1E2;TTC7A;LINC01118;MSH6;HSALNG0014712;HSALNG0014710	SOCS5;MCFD2;	NA	NA	NA	46799219-46799274	NA	NA	NA	46799219-46799260;46799274-46799337
TIMD4	intronic	TIMD4	TIMD4	36	0.158609	0.420168	0.0945274	chr5:156931847-156932017	DEL	dbsv106846	169	5q33.3	NA	NA	NA	NA	enhancer(1)	NA	APOOP1;PPP1R2B;lnc-PPP1R2B-3;piR-57135-021;TIMD4	NA	chr5-156931684-156931834-HS_00962736;chr5-156931795-156931839-HS_00962737	NA	NA	156931847-156932017	NA	156931834-156931847;156931839-156931847	NA	NA
C7orf50	intronic	C7orf50	C7orf50	37	0.157125	0.705882	0.373134	chr7:1117279-1117280	INS	dbsv124021	189	7p22.3	NA	NA	NA	NA	NA	NA	NA	NA	NA	NA	NA	NA	NA	NA	NA	NA
KDM5D;TTTY10	intergenic	KDM5D;TTTY10	KDM5D;TTTY10	38	0.157018	0.319328	0.741294	chrY:20277233-20277234	INS	dbsv147719	119	Yq11.223	NA	NA	NA	NA	NA	NA	NA	NA	NA	NA	NA	NA	NA	NA	NA	NA
FLJ40194;MIR6129	intergenic	FLJ40194;MIR6129	FLJ40194;MIR6129	39	0.15684	0.747899	0.447761	chr17:49274427-49275731	DEL	dbsv51358	1303	17q21.32	essv26063237	1000genome24101	gssvL49812;gssvL49813	gnomAD-SV_v2.1_DEL_17_160861	NA	NA	NA	NA	NA	NA	NA	NA	NA	NA	NA	NA
THSD4	intronic	THSD4	THSD4	40	0.156661	0.890756	0.99005	chr15:71593136-71593475	DEL	dbsv41270	338	15q23	NA	NA	gssvL40153	gnomAD-SV_v2.1_DEL_15_149009	CTCF_binding_site(1)	NA	NR2E3;lnc-NR2E3-10;L13714-157;THSD4	NA	NA	NA	NA	71592999-71593136	NA	NA	NA	NA
RNU1-61P;HLA-DRB1	intergenic	HLA-DRB6;HLA-DRB1	RNU1-61P;HLA-DRB1	41	0.155922	0.739496	0.487562	chr6:32569266-32569267	INS	dbsv116183	308	6p21.32	NA	NA	NA	NA	NA	NA	STK19B;RPS18;SKIV2L;RNU1-152P;HSALNG0049415;HLA-DQA1;C4A;HLA-DQB1-AS1;HLA-DRA;HLA-DRB1;piR-50447-012;NONHSAG043563.2;HLA-DRB5;HSALNG0049410;HLA-DRB6;HLA-DQA2	HLA-DRB1;HLA-DQA1;HLA-DRB5	NA	NA	NA	32569200-32569266	NA	NA	NA	32569266-32569267
RP11-404J23.1	ncRNA_intronic	LINC01098;LINC00290	RP11-404J23.1	42	0.155186	0.815126	0.965174	chr4:179431992-179431993	INS	dbsv102088	817	4q34.3	NA	NA	NA	NA	NA	NA	NA	NA	NA	NA	NA	NA	NA	NA	NA	NA
ADAP1	intronic	ADAP1	ADAP1	43	0.154708	0.302521	0.626866	chr7:909160-909330	DEL	dbsv119651	169	7p22.3	NA	NA	NA	NA	CTCF_binding_site(1)	NA	GET4;ZFAND2A;ADAP1;piR-45035-163;lnc-C7orf50-3;ZFAND2A-DT;piR-57460-611;RF00017-5553;COX19	NA	NA	NA	NA	909133-909160;909330-909355	NA	NA	NA	NA
RP4-576H24.4;SIRPB1	intronic	SIRPB1	RP4-576H24.4;SIRPB1	44	0.153586	0.773109	0.955224	chr20:1565570-1565571	INS	dbsv77868	317	20p13	NA	1000genome34159	NA	gnomAD-SV_v2.1_INS_20_109991	NA	NA	NA	SIRPB1;SIRPD;SIRPB2;	chr20-1565429-1565579-HS_02788549;chr20-1565569-1565719-HS_02788550;chr20-1565589-1565739-HS_02788551;chr20-1565709-1565859-HS_03511459	chr20-1565428-1565437	NA	NA	1565437-1565570	1565570-1565571;1565571-1565589;1565571-1565709	NA	1565560-1565570;1565571-1565579;1565571-1565720
IGHG1;IGHG3	intergenic	ELK2AP;MIR4539	IGHG1;IGHG3	45	0.153174	0.991597	0.751244	chr14:105745104-105745105	INS	dbsv39700	78	14q32.33	NA	NA	NA	NA	NA	NA	NA	NA	NA	NA	NA	NA	NA	NA	NA	NA
RNA5-8SP6;RN7SL702P	intergenic	TTTY23;GYG2P1	RNA5-8SP6;RN7SL702P	46	0.152282	0.529412	0.80597	chrY:10615808-10615809	INS	dbsv147466	339	Yq11.21	NA	NA	NA	NA	NA	NA	NA	NA	NA	NA	NA	NA	NA	NA	NA	NA
C1orf94;MIR552	intergenic	C1orf94;MIR552	C1orf94;MIR552	47	0.151571	0.529412	0.179104	chr1:34635820-34646375	DEL	dbsv1845	10554	1p34.3	essv26065704	1000genome752	gssvL1989;gssvL1991	gnomAD-SV_v2.1_DEL_1_2604	CTCF_binding_site(2)	NA	NA	NA	NA	NA	NA	NA	NA	NA	NA	NA
HLA-DQA1;HLA-DQB1	intergenic	HLA-DQA1;HLA-DQB1	HLA-DQA1;HLA-DQB1	48	0.15108	0.957983	0.776119	chr6:32647177-32647487	DEL	dbsv112341	309	6p21.32	NA	1000genome52255	gssvL106421	NA	NA	NA	NA	NA	NA	NA	NA	NA	NA	NA	NA	NA
RP11-536C12.1;SOCS5	intergenic	CRIPT;SOCS5	RP11-536C12.1;SOCS5	49	0.150662	0.453782	0.781095	chr2:46682999-46683317	DEL	dbsv66244	317	2p21	essv26063385	1000genome29602	gssvL62763;gssvL62766	gnomAD-SV_v2.1_DEL_2_17120	NA	NA	SOCS5;LINC01119;ATP6V1E2;PIGF;lnc-CRIPT-1;HSALNG0014699;lnc-PIGF-2	RHOQ	NA	NA	NA	46682999-46682999	NA	NA	NA	46682999-46683000
DLGAP1	intronic	DLGAP1	DLGAP1	50	0.150124	0.294118	0.0348259	chr18:4022750-4022978	DEL	dbsv55346	227	18p11.31	NA	NA	gssvL51940	NA	NA	NA	NA	NA	NA	NA	NA	NA	NA	NA	NA	NA
RP11-102J14.1;LINC01722	intergenic	BTBD3;LINC01722	RP11-102J14.1;LINC01722	51	0.149876	0.235294	0.00995025	chr20:12562939-12562940	INS	dbsv78044	326	20p12.1	NA	1000genome34475	NA	gnomAD-SV_v2.1_INS_20_110485	NA	NA	NA	NA	NA	NA	NA	NA	NA	NA	NA	NA
LRRC15	UTR3	LRRC15	LRRC15	52	0.148636	0.361345	0.0696517	chr3:194357238-194357303	DEL	dbsv89970	64	3q29	NA	NA	NA	NA	NA	NA	NA	NA	NA	NA	NA	NA	NA	NA	NA	NA
RP5-837G17.1;CBLN4	intergenic	LINC01441;CBLN4	RP5-837G17.1;CBLN4	53	0.148397	0.529412	0.199005	chr20:55864536-55864537	INS	dbsv79041	74	20q13.2	NA	NA	NA	NA	TF_binding_site(1)	NA	NA	NA	NA	NA	NA	NA	NA	NA	NA	NA
HLA-DQB1;XXbac-BPG254F23.7	intergenic	HLA-DQB1;HLA-DQA2	HLA-DQB1;XXbac-BPG254F23.7	54	0.14645	0.0336134	0.368159	chr6:32690165-32690166	INS	dbsv116225	312	6p21.32	NA	1000genome52260	NA	NA	promoter_flanking_region(1)	NA	CYP21A1P;HLA-DQA1;HLA-DOB;HLA-DRB5;TAP2;HLA-DPB1;HLA-DMB;HLA-DMA;PSMB8;HLA-DQB1-AS1;HLA-DRB6;HSALNG0049436;HLA-DQB1;HLA-DOA;HLA-DRA;HLA-DQB3;HLA-DPA1;HLA-DQB2;HLA-DQA2;BRD2;lnc-HLA-DQB1-2;HLA-DRB1;MTCO3P1	TAP1;HLA-DQB1;HLA-DRB1;HLA-DQA1;HLA-DRB5;HLA-DOA;HLA-DMA;PSMB8;TAP2;HLA-DRA;GPSM3;HLA-DPB1;HLA-DPA1;HLA-DQB2;HLA-DQA2;PSMB9;HLA-DOB;HLA-DMB;MSH5-SAPCD1	NA	chr6-32690296-32690314	NA	32690165-32690166	32690166-32690296	NA	NA	32690166-32690337
RNA5-8SP6;RN7SL702P	intergenic	TTTY23;GYG2P1	RNA5-8SP6;RN7SL702P	55	0.146366	0.117647	0	chrY:10619238-10620093	DEL	dbsv146322	854	Yq11.21	NA	NA	NA	NA	NA	NA	NA	NA	NA	NA	novel	NA	NA	NA	NA	NA
MIR7515HG;LINC00487	intergenic	MIR7515HG;LINC00487	MIR7515HG;LINC00487	56	0.146312	0.369748	0.0696517	chr2:6658148-6658149	INS	dbsv71086	2201	2p25.2	NA	1000genome28637	NA	gnomAD-SV_v2.1_INS_2_9473;gnomAD-SV_v2.1_INS_2_9474	open_chromatin_region(1)	NA	NA	NA	chr2-6657903-6658053-HS_00463433;chr2-6657943-6658093-HS_00463434;chr2-6657963-6658113-HS_00463435;chr2-6657964-6658014-HS_00463436;chr2-6657983-6658173-HS_00463437;chr2-6658043-6658123-HS_00463438;chr2-6658279-6658352-HS_00463439	NA	NA	NA	NA	6658053-6658148;6658093-6658148;6658113-6658148;6658014-6658148;6658148-6658149;6658123-6658148;6658149-6658279	NA	NA
RP6-65G23.3	ncRNA_intronic	MAP3K9;PCNX1	RP6-65G23.3	57	0.14602	0.319328	0.039801	chr14:70813550-70813551	INS	dbsv38967	128	14q24.2	NA	NA	NA	NA	NA	NA	NA	MAP3K9	NA	NA	NA	NA	NA	NA	NA	70813550-70813551
RPH3A	intronic	RPH3A	RPH3A	58	0.145839	0.890756	0.99005	chr12:112634186-112634395	DEL	dbsv26761	208	12q24.13	NA	NA	gssvL27199;gssvL27200	NA	NA	NA	NA	NA	NA	NA	NA	NA	NA	NA	NA	NA
RNA5-8SP6;RN7SL702P	intergenic	TTTY23;GYG2P1	RNA5-8SP6;RN7SL702P	59	0.145536	0.226891	0.00995025	chrY:11023345-11024267	DEL	dbsv146384	921	Yq11.21	NA	NA	NA	NA	NA	NA	NA	NA	NA	NA	novel	NA	NA	NA	NA	NA
HLA-DQB1	intronic	HLA-DQB1	HLA-DQB1	60	0.144053	0.655462	0.323383	chr6:32663136-32663137	INS	dbsv116214	85	6p21.32	NA	NA	NA	NA	NA	NA	NA	NA	NA	NA	NA	NA	NA	NA	NA	NA
RALA	downstream	RALA	RALA	61	0.143933	0.563025	0.223881	chr7:39710098-39710099	INS	dbsv124746	326	7p14.1	NA	1000genome56806	NA	gnomAD-SV_v2.1_INS_7_53970	promoter_flanking_region(1)	NA	HSALNG0057381;YAE1;CDK13;RALA;LINC00265	RALA	chr7-39708983-39710492-HS_00090732;chr7-39708983-39710492-HS_00090733;chr7-39708983-39710492-HS_00090734;chr7-39709806-39709902-HS_01206868;chr7-39709816-39709966-HS_01206869	NA	NA	39710098-39710099	NA	39710098-39710099;39709902-39710098;39709966-39710098	NA	39710080-39710098;39710099-39710140
PARK2	intronic	PRKN	PARK2	62	0.143109	0.596639	0.218905	chr6:162431187-162431261	DEL	dbsv114457	73	6q26	NA	1000genome55386	gssvL111556	gnomAD-SV_v2.1_DEL_6_76325	NA	NA	NA	NA	chr6-162430983-162431153-HS_01135219;chr6-162431023-162431102-HS_03190002;chr6-162431203-162431353-HS_03190003;chr6-162430943-162431093-HS_03190001	NA	NA	NA	NA	162431153-162431187;162431102-162431187;162431203-162431261;162431093-162431187	NA	NA
SCAMP1	intronic	SCAMP1	SCAMP1	63	0.142098	0.0504202	0.268657	chr5:78430146-78430147	INS	dbsv109147	378	5q14.1	NA	NA	NA	NA	NA	NA	NA	NA	NA	NA	NA	NA	NA	NA	NA	NA
HLA-DQA1;HLA-DQB1	intergenic	HLA-DQA1;HLA-DQB1	HLA-DQA1;HLA-DQB1	64	0.142094	0.957983	0.791045	chr6:32654735-32655060	DEL	dbsv112345	324	6p21.32	NA	NA	NA	NA	NA	NA	CYP21A1P;HLA-DRB6;HLA-DQB1;HSALNG0049431;HLA-DQA1;HLA-DQB1-AS1;HLA-DRB1;HLA-DQB2;HLA-DQA2	NA	NA	NA	NA	32654801-32655060	NA	NA	NA	NA
HLA-DQA1;HLA-DQB1	intergenic	HLA-DQA1;HLA-DQB1	HLA-DQA1;HLA-DQB1	65	0.141791	0.941176	0.776119	chr6:32655741-32656816	DEL	dbsv112346	1074	6p21.32	NA	1000genome52256	gssvL106394	NA	NA	NA	CYP21A1P;HLA-DRB6;HLA-DQB1;HSALNG0049431;HLA-DQA1;HLA-DQB1-AS1;HLA-DRB1;HLA-DQB2;HLA-DQA2	NA	chr6-32655471-32655603-HS_01007837	NA	NA	32655741-32655800	NA	32655603-32655741	NA	NA
C14orf80;TMEM121	intergenic	TEDC1;TMEM121	C14orf80;TMEM121	66	0.141598	0.0504202	0.353234	chr14:105521092-105521199	DEL	dbsv38050	106	14q32.33	NA	NA	NA	NA	CTCF_binding_site(1)	chr14-105520000-105530000	NA	NA	NA	NA	NA	NA	NA	NA	105521092-105521199	NA
MVP	intronic	MVP	MVP	67	0.141317	0.336134	0.0597015	chr16:29843574-29843575	INS	dbsv47690	426	16p11.2	NA	NA	NA	NA	NA	NA	NA	NA	NA	NA	NA	NA	NA	NA	NA	NA
SHISA8;SREBF2	downstream	SHISA8;SREBF2	SHISA8;SREBF2	68	0.141275	0.478992	0.169154	chr22:41908856-41908857	INS	dbsv85685	91	22q13.2	NA	NA	NA	NA	CTCF_binding_site(1)	NA	SHISA8;lnc-SEPT3-4;piR-43104-039;SREBF2	SNU13;CCDC134;CENPM;SEPTIN3;TCF20;RBX1;PHF5A;DESI1;A4GALT;TNFRSF13C;TEF;MEI1;SREBF2;NAGA;SHISA8;NFAM1	NA	NA	NA	41908856-41908857	NA	NA	NA	41908840-41908856;41908792-41908856;41908856-41908857;41908857-41908981
RP11-5P4.2;RP11-5P4.3	intergenic	LINC01739;LINC00466	RP11-5P4.2;RP11-5P4.3	69	0.140217	0.764706	0.472637	chr1:63053831-63053832	INS	dbsv7042	76	1p31.3	NA	NA	NA	gnomAD-SV_v2.1_INS_1_2256	NA	NA	NA	NA	NA	NA	NA	NA	NA	NA	NA	NA
CNOT4	intronic	CNOT4	CNOT4	70	0.137887	0.621849	0.268657	chr7:135446905-135447215	DEL	dbsv122385	309	7q33	NA	1000genome59118	gssvL119076	gnomAD-SV_v2.1_DEL_7_86565	promoter_flanking_region(1)	NA	SDHDP2;lnc-SLC13A4-2;STRA8;piR-42694-156;lnc-NUP205-3;CNOT4	NA	NA	NA	NA	135446800-135446905	NA	NA	NA	NA
BAIAP2	intronic	BAIAP2	BAIAP2	71	0.13742	0.705882	0.910448	chr17:81056880-81056881	INS	dbsv54342	187	17q25.3	NA	NA	NA	NA	promoter_flanking_region(1)	NA	BAIAP2;NONHSAG022975.2;lnc-TMEM105-1;SLC26A11;HSALNG0119225;RAC3;PVALEF	NA	NA	NA	NA	81056880-81056881	NA	NA	NA	NA
TBX18;RP11-30P6.6	intergenic	TBX18;LINC02535	TBX18;RP11-30P6.6	72	0.137003	0.848739	0.995025	chr6:85158988-85158989	INS	dbsv116927	60	6q14.3	NA	NA	NA	gnomAD-SV_v2.1_INS_6_48208	NA	NA	NA	NA	chr6-85158697-85158847-HS_01045098	NA	NA	NA	NA	85158847-85158988	NA	NA
RP11-482E14.1;RP11-482E14.2	intergenic	LOC105376360	RP11-482E14.1;RP11-482E14.2	73	0.136092	0.840336	0.587065	chr10:3526820-3526821	INS	dbsv14879	313	10p15.2	NA	1000genome4773	NA	gnomAD-SV_v2.1_INS_10_70154	promoter_flanking_region(1)	NA	HSALNG0075703;lnc-KLF6-13;PITRM1;lnc-PFKP-29;KLF6;LOC105376360	NA	chr10-3525649-3528634-HS_00131550	NA	NA	3526820-3526821	NA	3526820-3526821	NA	NA
HLA-DQB1-AS1;HLA-DQB1	upstream;downstream	HLA-DQB1-AS1;HLA-DQB1	HLA-DQB1-AS1;HLA-DQB1	74	0.135006	0.941176	0.761194	chr6:32657118-32658082	DEL	dbsv112347	963	6p21.32	NA	1000genome52257	gssvL106398	NA	promoter_flanking_region(1)	NA	NA	HLA-DQB1;HLA-DRB1;HLA-DQA1;HLA-DRB5;HLA-DQA2;HLA-DMB	chr6-32657050-32657090-HS_01007838;chr6-32657218-32657368-HS_01007839;chr6-32657275-32657329-HS_01007840	NA	NA	NA	NA	32657090-32657118;32657218-32657368;32657275-32657329	NA	32657118-32657149
RP11-571L19.7	ncRNA_intronic	EIF4E;METAP1	RP11-571L19.7	75	0.134055	0.411765	0.726368	chr4:98980405-98980406	INS	dbsv101061	69	4q23	NA	NA	NA	gnomAD-SV_v2.1_INS_4_32504	NA	NA	NA	NA	NA	NA	NA	NA	NA	NA	NA	NA
PLXNA4	intronic	PLXNA4	PLXNA4	76	0.133499	0.201681	0	chr7:132480513-132480610	DEL	dbsv122344	96	7q32.3	NA	NA	NA	NA	promoter_flanking_region(1)	NA	PLXNA4;HSALNG0061451;PODXL;HSALNG0061450	PLXNA4	NA	NA	NA	132480400-132480513	NA	NA	NA	132480610-132480660
KCNH7;RNU6-627P	intergenic	KCNH7;FIGN	KCNH7;RNU6-627P	77	0.13296	0.605042	0.313433	chr2:162936956-162936957	INS	dbsv73343	923	2q24.3	NA	NA	NA	NA	NA	NA	NA	NA	NA	NA	NA	NA	NA	NA	NA	NA
NONE;RNU6-488P	intergenic	NONE;PROS1	NONE;RNU6-488P	78	0.132607	0.352941	0.129353	chr3:93470362-93470363	INS	dbsv92027	16687	3q11.1	NA	NA	NA	NA	NA	NA	NA	NA	NA	NA	novel	NA	NA	NA	NA	NA
OR5B3	upstream	OR5B3	OR5B3	79	0.132542	0.596639	0.283582	chr11:58404367-58404368	INS	dbsv22370	1496	11q12.1	NA	NA	NA	gnomAD-SV_v2.1_INS_11_77718	NA	NA	NA	NA	NA	NA	NA	NA	NA	NA	NA	NA
RFX7	intronic	RFX7	RFX7	80	0.132071	0.672269	0.39801	chr15:56110541-56110973	DEL	dbsv40992	431	15q21.3	NA	NA	NA	NA	NA	NA	NA	NA	NA	NA	NA	NA	NA	NA	NA	NA
PRKCE;Metazoa_SRP	intergenic	PRKCE;EPAS1	PRKCE;Metazoa_SRP	81	0.131908	0.445378	0.139303	chr2:46191812-46191813	INS	dbsv71653	119	2p21	NA	NA	NA	gnomAD-SV_v2.1_INS_2_11174	NA	NA	NA	NA	NA	NA	NA	NA	NA	NA	NA	NA
OR5B3	downstream	OR5B3	OR5B3	82	0.131689	0.596639	0.263682	chr11:58399511-58400679	DEL	dbsv19718	1167	11q12.1	essv26061923	1000genome9302	gssvL19219;gssvL19220	gnomAD-SV_v2.1_DEL_11_119775	enhancer(1)	NA	NA	NA	NA	NA	NA	NA	NA	NA	NA	NA
RNA5-8SP6;RN7SL702P	intergenic	TTTY23;GYG2P1	RNA5-8SP6;RN7SL702P	83	0.131212	0.193277	0.0348259	chrY:10616857-10618563	DEL	dbsv146321	1705	Yq11.21	NA	NA	NA	NA	NA	NA	NA	NA	NA	NA	novel	NA	NA	NA	NA	NA
DOCK10;NYAP2	intergenic	DOCK10;NYAP2	DOCK10;NYAP2	84	0.128964	0.563025	0.253731	chr2:225174876-225175343	DEL	dbsv69435	466	2q36.2	essv26065825	NA	gssvL69630	gnomAD-SV_v2.1_DEL_2_27592	NA	NA	NA	NA	chr2-225174638-225174788-HS_00602521;chr2-225174658-225174808-HS_03100027	NA	NA	NA	NA	225174788-225174876;225174808-225174876	NA	NA
LINC01846	ncRNA_intronic	LINC01846	LINC01846	85	0.127919	0.184874	0	chr5:98137212-98137213	INS	dbsv109391	316	5q15	NA	NA	NA	NA	NA	NA	NA	NA	NA	NA	NA	NA	NA	NA	NA	NA
TBX18;RP11-30P6.6	intergenic	TBX18;LINC02535	TBX18;RP11-30P6.6	86	0.12765	0.890756	0.985075	chr6:85220082-85220083	INS	dbsv116929	99	6q14.3	NA	NA	NA	gnomAD-SV_v2.1_INS_6_48212	NA	NA	NA	NA	NA	NA	NA	NA	NA	NA	NA	NA
CAMKMT;LINC01833	intergenic	CAMKMT;LINC01833	CAMKMT;LINC01833	87	0.12765	0.176471	0	chr2:44796087-44796088	INS	dbsv71632	329	2p21	NA	1000genome29552	NA	gnomAD-SV_v2.1_INS_2_11117;gnomAD-SV_v2.1_INS_2_11118	NA	NA	NA	NA	chr2-44795776-44795986-HS_00489692	NA	NA	NA	NA	44795986-44796087	NA	NA
GIPC2;MGC27382	intergenic	GIPC2;MGC27382	GIPC2;MGC27382	88	0.127526	0.764706	0.960199	chr1:78141372-78141373	INS	dbsv7203	316	1p31.1	NA	1000genome1604	NA	gnomAD-SV_v2.1_INS_1_2985	CTCF_binding_site(1)	NA	RF00001-007;LOC107984997;PTGFR;GIPC2;RNA5SP22;HSALNG0004616	NA	NA	NA	NA	78141372-78141373	NA	NA	NA	NA
GLRX3;RP11-540N6.1	intergenic	GLRX3;MIR378C	GLRX3;RP11-540N6.1	89	0.127007	0.848739	0.621891	chr10:130360294-130360600	DEL	dbsv13884	305	10q26.3	essv26061744	NA	gssvL15437;gssvL15436	NA	CTCF_binding_site(1)	NA	lnc-C10orf143-14;TCERG1L;LINC02646;GLRX3;HSALNG0081632;HSALNG0081634-002;HSALNG0081634-001;HSALNG0081633	NA	NA	NA	NA	130360200-130360294	NA	NA	NA	NA
AP000705.7;AP000959.2	intergenic	LINC00308;MIR6130	AP000705.7;AP000959.2	90	0.127005	0.87395	0.621891	chr21:22445028-22445029	INS	dbsv82099	332	21q21.1	NA	1000genome35944	NA	gnomAD-SV_v2.1_INS_21_112825	NA	NA	NA	NA	chr21-22445015-22445225-HS_02896261;chr21-22445095-22445245-HS_02896262	NA	NA	NA	NA	22445028-22445029;22445029-22445095	NA	NA
TMIGD3	intronic	TMIGD3	TMIGD3	91	0.126914	0.403361	0.686567	chr1:111529925-111530053	DEL	dbsv2985	127	1p13.2	NA	NA	NA	NA	NA	NA	NA	NA	NA	NA	NA	NA	NA	NA	NA	NA
CCDC50	intronic	CCDC50	CCDC50	92	0.12658	0.941176	0.776119	chr3:191390412-191390413	INS	dbsv93348	74	3q28	NA	NA	NA	NA	NA	NA	NA	NA	NA	NA	NA	NA	NA	NA	NA	NA
ZNF652	UTR3	ZNF652	ZNF652	93	0.126427	0.546218	0.228856	chr17:49295411-49295412	INS	dbsv53773	210	17q21.32	NA	1000genome24103	NA	gnomAD-SV_v2.1_INS_17_103159	promoter_flanking_region(1)	NA	NA	NA	NA	NA	NA	NA	NA	NA	NA	NA
ZC3H7B	intronic	ZC3H7B	ZC3H7B	94	0.12598	0.159664	0.517413	chr22:41326375-41326376	INS	dbsv85680	51	22q13.2	NA	NA	NA	NA	NA	chr22-41320000-41330000	NA	NA	NA	NA	NA	NA	NA	NA	41326375-41326376	NA
RP11-167J8.3;FAM86C1	intergenic	KRTAP5-11;FAM86C1	RP11-167J8.3;FAM86C1	95	0.125806	0.630252	0.348259	chr11:71773190-71773191	INS	dbsv22649	90	11q13.4	NA	NA	NA	NA	NA	NA	NA	NA	NA	NA	NA	NA	NA	NA	NA	NA
ANGPT1;RNA5SP275	intergenic	ANGPT1;RSPO2	ANGPT1;RNA5SP275	96	0.125775	0.344538	0.0895522	chr8:107567265-107567488	DEL	dbsv130562	222	8q23.1	NA	NA	gssvL126468	NA	NA	chr8-107560000-107570000	NA	NA	NA	NA	NA	NA	NA	NA	107567265-107567488	NA
RP11-540N6.1	ncRNA_intronic	GLRX3;MIR378C	RP11-540N6.1	97	0.124774	0.361345	0.0995025	chr10:130450515-130450516	INS	dbsv17118	435	10q26.3	NA	NA	NA	gnomAD-SV_v2.1_INS_10_75257	NA	NA	NA	NA	chr10-130450217-130450352-HS_01807617;chr10-130450251-130450401-HS_01807618;chr10-130450291-130450441-HS_01807619;chr10-130450711-130450861-HS_01807620	NA	NA	NA	NA	130450352-130450515;130450401-130450515;130450441-130450515;130450516-130450711	NA	NA
LINC02104;LINC00603	intergenic	LINC02104;LINC00603	LINC02104;LINC00603	98	0.124539	0.0588235	0.363184	chr5:39938355-39938356	INS	dbsv108626	325	5p13.1	NA	1000genome48140	NA	gnomAD-SV_v2.1_INS_5_38643	NA	NA	NA	NA	NA	NA	NA	NA	NA	NA	NA	NA
PTK6	intronic	PTK6	PTK6	99	0.124335	0.327731	0.0696517	chr20:63535799-63535872	DEL	dbsv77596	72	20q13.33	NA	NA	NA	NA	promoter(1)	NA	PPDPF;SAMD10;PTK6;PRPF6;YTHDF1;NONHSAG032295.2;UCKL1;HSALNG0131646;SRMS;FNDC11	NA	chr20-63533908-63535721-HS_00261899;chr20-63535591-63535690-HS_02885102	NA	NA	63535799-63535872	NA	63535721-63535799;63535690-63535799	NA	NA
HECTD4	intronic	HECTD4	HECTD4	100	0.12407	0.848739	0.945274	chr12:112323964-112324041	DEL	dbsv26758	76	12q24.13	NA	NA	NA	gnomAD-SV_v2.1_DEL_12_132196;gnomAD-SV_v2.1_DEL_12_132198	promoter_flanking_region(1)	NA	RF00017-1174;ADAM1A;TRAFD1;TMEM116;HECTD4;LOC100421482	NA	NA	NA	NA	112323964-112324041	NA	NA	NA	NA
MACROD2	intronic	MACROD2	MACROD2	101	0.123559	0.201681	0.00995025	chr20:15777528-15777582	DEL	dbsv75872	53	20p12.1	NA	NA	NA	NA	NA	NA	NA	NA	NA	NA	NA	NA	NA	NA	NA	NA
OR5B17;OR5B3	intergenic	OR5B17;OR5B3	OR5B17;OR5B3	102	0.123305	0.588235	0.283582	chr11:58397887-58397888	INS	dbsv22369	193	11q12.1	NA	NA	NA	gnomAD-SV_v2.1_INS_11_77717	NA	NA	NA	NA	NA	NA	NA	NA	NA	NA	NA	NA
FAM89A;TRIM67	intergenic	FAM89A;TRIM67	FAM89A;TRIM67	103	0.123027	0.302521	0.60199	chr1:231047437-231047583	DEL	dbsv4816	145	1q42.2	NA	NA	NA	NA	NA	NA	NA	NA	NA	NA	NA	NA	NA	NA	NA	NA
MTMR12;ZFR	intergenic	MTMR12;ZFR	MTMR12;ZFR	104	0.122119	0.336134	0.651741	chr5:32338478-32338479	INS	dbsv108510	287	5p13.3	NA	1000genome47940	NA	NA	NA	NA	NA	NA	chr5-32338309-32338459-HS_00870749;chr5-32338278-32338318-HS_03144578	NA	NA	NA	NA	32338459-32338478;32338318-32338478	NA	NA
RABGAP1L	intronic	RABGAP1L	RABGAP1L	105	0.121051	0.277311	0.0547264	chr1:174363865-174363866	INS	dbsv8383	322	1q25.1	NA	1000genome2996	NA	gnomAD-SV_v2.1_INS_1_5994	NA	NA	NA	NA	NA	NA	NA	NA	NA	NA	NA	NA
POP5;RP11-728G15.1	intergenic	POP5;CABP1	POP5;RP11-728G15.1	106	0.120951	0.226891	0.606965	chr12:120621962-120621963	INS	dbsv29822	315	12q24.31	NA	1000genome14020	NA	gnomAD-SV_v2.1_INS_12_86127	NA	NA	NA	NA	chr12-120621997-120622037-HS_02160018	NA	NA	NA	NA	120621963-120621997	NA	NA
TTTY13;RBMY1D	intergenic	TTTY13;RBMY1D	TTTY13;RBMY1D	107	0.120366	0.747899	0.930348	chrY:21670918-21670919	INS	dbsv147770	289	Yq11.223	NA	NA	NA	NA	NA	NA	NA	NA	NA	NA	NA	NA	NA	NA	NA	NA
MTA3	intronic	MTA3	MTA3	108	0.120343	0.941176	0.79602	chr2:42605296-42605599	DEL	dbsv66164	302	2p21	NA	NA	NA	NA	NA	NA	NA	NA	NA	NA	NA	NA	NA	NA	NA	NA
VPS53	intronic	VPS53	VPS53	109	0.12029	0.462185	0.761194	chr17:658004-658096	DEL	dbsv49966	91	17p13.3	NA	NA	NA	NA	NA	NA	NA	NA	NA	NA	NA	NA	NA	NA	NA	NA
P2RY8	intronic	P2RY8	P2RY8	110	0.120227	0.00840336	0.174129	chrX:1491618-1491619	INS	dbsv144143	149	Xp22.33	NA	NA	NA	NA	NA	NA	NA	NA	chrX-1491660-1491710-HS_02945309;chrX-1491795-1491935-HS_02945310;chrX-1491811-1491861-HS_02945311	NA	NA	NA	NA	1491619-1491660;1491619-1491795;1491619-1491811	NA	NA
FAM120B	intronic	FAM120B	FAM120B	111	0.120018	0.0672269	0.348259	chr6:170377481-170377482	INS	dbsv118544	336	6q27	NA	NA	NA	gnomAD-SV_v2.1_INS_6_52126	promoter_flanking_region(1)	NA	NA	NA	NA	NA	NA	NA	NA	NA	NA	NA
RP11-325N19.3;EIF2AK4	intergenic	GPR176;EIF2AK4	RP11-325N19.3;EIF2AK4	112	0.119485	0.848739	0.99005	chr15:39931826-39931827	INS	dbsv42559	66	15q15.1	NA	NA	NA	gnomAD-SV_v2.1_INS_15_96004;gnomAD-SV_v2.1_INS_15_96005	CTCF_binding_site(1)	NA	EIF2AK4;GPR176	NA	NA	NA	NA	39931827-39932001	NA	NA	NA	NA
IGHA1;IGHG1	intergenic	ELK2AP;MIR4539	IGHA1;IGHG1	113	0.11942	0.478992	0.154229	chr14:105715357-105715427	DEL	dbsv38107	69	14q32.33	NA	NA	NA	NA	NA	NA	NA	NA	NA	NA	NA	NA	NA	NA	NA	NA
MKL1	intronic	MRTFA	MKL1	114	0.119016	0.697479	0.39801	chr22:40498275-40498276	INS	dbsv85662	93	22q13.1	NA	NA	NA	NA	promoter_flanking_region(1)	NA	SGSM3;piR-53431-462;MRTFA;piR-61028-384;MRTFA-AS1;piR-31432-457;piR-42694-104;L3MBTL2;piR-46662-448	NA	chr22-40498049-40498103-HS_02933331;chr22-40498059-40498129-HS_02933332;chr22-40498314-40498354-HS_03541281	NA	NA	40498275-40498276	NA	40498103-40498275;40498129-40498275;40498276-40498314	NA	NA
RPTOR	intronic	RPTOR	RPTOR	115	0.118858	0.663866	0.353234	chr17:80601548-80602475	DEL	dbsv52054	926	17q25.3	essv26063290	NA	gssvL51229;gssvL51230	NA	promoter_flanking_region(1)	NA	NA	NA	NA	NA	NA	NA	NA	NA	NA	NA
SULT1C4;GCC2	intergenic	SULT1C4;GCC2	SULT1C4;GCC2	116	0.118531	0.327731	0.0696517	chr2:108415571-108415632	DEL	dbsv67556	60	2q12.3	NA	NA	NA	NA	open_chromatin_region(1)	NA	NA	NA	NA	NA	novel	NA	NA	NA	NA	NA
CTTNBP2NL	intronic	CTTNBP2NL	CTTNBP2NL	117	0.118459	0.87395	0.616915	chr1:112449375-112449376	INS	dbsv7607	313	1p13.2	NA	1000genome2283	NA	gnomAD-SV_v2.1_INS_1_4571	open_chromatin_region(1)	NA	NA	WNT2B	chr1-112449373-112449543-HS_00370594	NA	NA	NA	NA	112449375-112449376	NA	112449180-112449375
NEK10	intronic	NEK10	NEK10	118	0.118432	0.588235	0.313433	chr3:27282580-27282581	INS	dbsv91183	78	3p24.1	NA	NA	NA	NA	NA	chr3-27280000-27290000	NA	NA	NA	NA	NA	NA	NA	NA	27282580-27282581	NA
STRIP2	intronic	STRIP2	STRIP2	119	0.118397	0.915966	0.9801	chr7:129476192-129476193	INS	dbsv126201	88	7q32.1	NA	NA	NA	NA	NA	NA	NA	NA	NA	NA	NA	NA	NA	NA	NA	NA
OR5V1	intronic	OR12D2	OR5V1	120	0.117998	0.756303	0.920398	chr6:29396122-29396266	DEL	dbsv112113	143	6p22.1	NA	1000genome52138	gssvL105886	NA	NA	NA	NA	NA	NA	NA	NA	NA	NA	NA	NA	NA
ASAP2	intronic	ASAP2	ASAP2	121	0.117613	0.537815	0.268657	chr2:9400232-9400233	INS	dbsv71135	1129	2p25.1	NA	NA	NA	NA	NA	chr2-9400000-9410000	ITGB1BP1;HSALNG0012890;HSALNG0012889;ASAP2	CPSF3;YWHAQ	NA	NA	NA	9400199-9400232;9400233-9400401	NA	NA	9400232-9400233	9400232-9400233
HDAC4	intronic	HDAC4	HDAC4	122	0.117137	0.226891	0.527363	chr2:239176282-239176366	DEL	dbsv70059	83	2q37.3	NA	NA	NA	NA	NA	NA	TWIST2;ILKAP;HDAC4;TRAF3IP1;lnc-TWIST2-3;HSALNG0023494	HDAC4	NA	NA	NA	239176282-239176366	NA	NA	NA	239176132-239176282;239176320-239176366;239176366-239176435;239176366-239176440
RNU1-45P;RNA5SP173	intergenic	LINC01098;NONE	RNU1-45P;RNA5SP173	123	0.11649	0.235294	0.0298507	chr4:178333677-178333678	INS	dbsv102066	137	4q34.3	NA	NA	NA	NA	NA	NA	NA	NA	NA	NA	NA	NA	NA	NA	NA	NA
SLC23A2;RP5-1116H23.6	intergenic	SLC23A2;TMEM230	SLC23A2;RP5-1116H23.6	124	0.116294	0.478992	0.174129	chr20:5042370-5042371	INS	dbsv77951	152	20p13	NA	NA	NA	NA	NA	chr20-5040000-5050000	NA	NA	chr20-5042029-5042179-HS_02794538	NA	NA	NA	NA	5042179-5042370	5042370-5042371	NA
RNU4-15P;IDNK	intergenic	FRMD3;IDNK	RNU4-15P;IDNK	125	0.116161	0.285714	0.0447761	chr9:83614594-83614595	INS	dbsv138495	929	9q21.32	NA	1000genome65219	NA	gnomAD-SV_v2.1_INS_9_67772	NA	NA	NA	NA	NA	NA	NA	NA	NA	NA	NA	NA
RP11-14N9.1;CTD-2576D5.1	intergenic	PKD1P4-NPIPA8;XYLT1	RP11-14N9.1;CTD-2576D5.1	126	0.115651	0.714286	0.373134	chr16:16840510-16846562	DEL	dbsv43867	6051	16p12.3	essv26062955	NA	gssvL42957	NA	NA	NA	NA	NA	NA	NA	NA	NA	NA	NA	NA	NA
ZNF621;RP11-528N21.1	intergenic	ZNF621;CTNNB1	ZNF621;RP11-528N21.1	127	0.115533	0.462185	0.159204	chr3:40562281-40562282	INS	dbsv91349	278	3p22.1	NA	1000genome38554	NA	gnomAD-SV_v2.1_INS_3_21263	NA	chr3-40560000-40570000	NA	NA	NA	NA	NA	NA	NA	NA	40562281-40562282	NA
NAV3	intronic	NAV3	NAV3	128	0.11545	0.319328	0.61194	chr12:78003156-78003157	INS	dbsv29236	327	12q21.2	NA	1000genome13102	NA	gnomAD-SV_v2.1_INS_12_84277	open_chromatin_region(1);CTCF_binding_site(1)	chr12-78000000-78010000	NA	NA	NA	NA	NA	NA	NA	NA	78003156-78003157	NA
ZNF251;ZNF34	intergenic	ZNF251;ZNF34	ZNF251;ZNF34	129	0.11533	0.798319	0.522388	chr8:144767575-144767576	INS	dbsv134208	251	8q24.3	NA	NA	NA	NA	NA	NA	piR-48759-478;RPL8;LOC105375805;GPAA1;HSALNG0069464;HSALNG0069463;ZNF251;ZNF16;TMED10P1;HSALNG0069460;LRRC14;SLC52A2;ZNF34;ZNF517;ZNF7;HSALNG0069462;ZNF250	CPSF1;ZNF7;VPS28;RECQL4;FOXH1;RPL8;MFSD3;COMMD5;ZNF16;ADCK5;EXOSC4;SHARPIN;MROH1;HSF1;SLC52A2;CYHR1;ZNF250;ZNF517;	chr8-144767304-144768147-HS_00117415;chr8-144767304-144768147-HS_00117416;chr8-144767304-144768147-HS_00117417;chr8-144767613-144767663-HS_01557983;chr8-144767705-144767749-HS_01557984	NA	NA	144767575-144767576	NA	144767575-144767576;144767576-144767613;144767576-144767705	NA	144767540-144767575;144767575-144767576;144767576-144767641;144767576-144767720
PRKAR1B	intronic	PRKAR1B	PRKAR1B	130	0.115277	0.369748	0.0995025	chr7:599750-600023	DEL	dbsv119573	272	7p22.3	NA	NA	gssvL112711	NA	NA	NA	NA	NA	NA	NA	NA	NA	NA	NA	NA	NA
SLC23A2;RP5-1116H23.6	intergenic	SLC23A2;TMEM230	SLC23A2;RP5-1116H23.6	131	0.115178	0.361345	0.0995025	chr20:5032341-5037141	DEL	dbsv75719	4799	20p13	essv26063693;nssv15162754;nssv15163114	1000genome34277	gssvL71227	gnomAD-SV_v2.1_DEL_20_174621	promoter_flanking_region(2)	NA	piR-53431-387;HSALNG0128357;SLC23A2;RF00017-3236;TMEM230	NA	NA	NA	NA	5032341-5032400	NA	NA	NA	NA
DYM	intronic	DYM	DYM	132	0.114985	0.218487	0.0149254	chr18:49080284-49080462	DEL	dbsv56141	177	18q21.1	NA	NA	NA	NA	NA	NA	NA	NA	NA	NA	NA	NA	NA	NA	NA	NA
TLR1;TLR6	intergenic	TLR1;TLR6	TLR1;TLR6	133	0.114852	0.386555	0.706468	chr4:38807771-38807953	DEL	dbsv95772	181	4p14	NA	NA	NA	NA	enhancer(1)	chr4-38800000-38810000	NA	NA	NA	NA	NA	NA	NA	NA	38807771-38807953	NA
RP11-114L10.2	downstream	TCAF2	RP11-114L10.2	134	0.114766	0.983193	1	chr7:142893672-142893988	DEL	dbsv122557	315	7q34	NA	NA	NA	NA	NA	NA	NA	TRPV6;LLCFC1;KEL	chr7-142893397-142893547-HS_01337466;chr7-142893517-142893662-HS_01337467	NA	NA	NA	NA	142893547-142893672;142893662-142893672	NA	142893576-142893672
HDLBP	intronic	HDLBP	HDLBP	135	0.114523	0.260504	0.0298507	chr2:241264044-241264045	INS	dbsv74613	292	2q37.3	NA	1000genome34072	NA	gnomAD-SV_v2.1_INS_2_19358	NA	NA	NA	NA	NA	NA	NA	NA	NA	NA	NA	NA
ARID4B	intronic	ARID4B	ARID4B	136	0.113986	0.672269	0.40796	chr1:235309370-235309371	INS	dbsv9200	84	1q42.3	NA	NA	NA	gnomAD-SV_v2.1_INS_1_8608	NA	NA	NA	NA	NA	NA	NA	NA	NA	NA	NA	NA
WWP2;CLEC18A	intergenic	WWP2;CLEC18A	WWP2;CLEC18A	137	0.113623	0.857143	0.9801	chr16:69944769-69944859	DEL	dbsv45798	89	16q22.1	NA	NA	NA	NA	NA	NA	CLEC18A;WWP2;MIR140	NA	NA	NA	NA	69944600-69944769	NA	NA	NA	NA
BDNF-AS	ncRNA_intronic	BDNF-AS	BDNF-AS	138	0.113252	0.302521	0.0995025	chr11:27567669-27567670	INS	dbsv21965	268	11p14.1	NA	NA	NA	NA	NA	chr11-27560000-27570000	NA	NA	NA	NA	NA	NA	NA	NA	27567669-27567670	NA
VAV2	downstream	VAV2	VAV2	139	0.113134	0.756303	0.915423	chr9:133760072-133761142	DEL	dbsv136832	1069	9q34.2	essv26061447	1000genome66329	gssvL133782;gssvL133836	gnomAD-SV_v2.1_DEL_9_106502	NA	chr9-133760000-133770000	VAV2;lnc-DBH-2;SARDH;lnc-SARDH-2	SARDH	NA	NA	NA	133759905-133760072	NA	NA	133760072-133761142	133760072-133760260
RP11-536I6.2	ncRNA_intronic	LSM3;LINC01267	RP11-536I6.2	140	0.112784	0.268908	0.0547264	chr3:14287588-14287589	INS	dbsv91021	205	3p25.1	NA	NA	NA	NA	promoter_flanking_region(1)	NA	SLC6A6;HSALNG0024331;piR-58297-301;LSM3	SLC6A6	NA	NA	NA	14287588-14287589	NA	NA	NA	14287420-14287588
CCDC30	intronic	CCDC30	CCDC30	141	0.11278	0.865546	0.636816	chr1:42535702-42535703	INS	dbsv6755	132	1p34.2	NA	NA	NA	NA	open_chromatin_region(1)	NA	NA	NA	chr1-42535364-42535514-HS_03050493;chr1-42535372-42535511-HS_03050494;chr1-42535386-42535538-HS_03050495	NA	NA	NA	NA	42535514-42535702;42535511-42535702;42535538-42535702	NA	NA
TRPM2	intronic	TRPM2	TRPM2	142	0.112744	0.613445	0.825871	chr21:44409678-44410271	DEL	dbsv81144	592	21q22.3	NA	NA	gssvL76153	NA	NA	NA	NA	NA	chr21-44409436-44409486-HS_02913566	NA	NA	NA	NA	44409486-44409678	NA	NA
RP5-837G17.1;CBLN4	intergenic	LINC01441;CBLN4	RP5-837G17.1;CBLN4	143	0.112713	0.495798	0.18408	chr20:55911864-55911937	DEL	dbsv77086	72	20q13.2	NA	NA	NA	NA	NA	NA	NA	NA	NA	NA	NA	NA	NA	NA	NA	NA
SV2C	intronic	SV2C	SV2C	144	0.112646	0.260504	0.039801	chr5:76139842-76139961	DEL	dbsv105643	118	5q13.3	NA	1000genome48866	gssvL100129	gnomAD-SV_v2.1_DEL_5_59175	NA	NA	NA	NA	NA	NA	NA	NA	NA	NA	NA	NA
C7orf50	intronic	C7orf50	C7orf50	145	0.112509	0.596639	0.283582	chr7:1078933-1078992	DEL	dbsv119724	58	7p22.3	NA	NA	NA	NA	NA	NA	ZFAND2A;ADAP1;LOC107986755;GPER1;LOC105375120;ZFAND2A-DT;C7orf50;COX19;GPR146	GPER1	NA	NA	NA	1078933-1078992	NA	NA	NA	1078992-1079060
RPTOR	intronic	RPTOR	RPTOR	146	0.112407	0.655462	0.363184	chr17:80600870-80600937	DEL	dbsv52053	66	17q25.3	NA	NA	NA	NA	promoter_flanking_region(1)	NA	CEP131;FAAP100;TEPSIN;lnc-TMEM105-1;NPTX1;LOC107985021;EIF4A3;RPTOR;LOC105371922;MK280269-025	NPTX1;ENPP7	NA	NA	NA	80600870-80600937	NA	NA	NA	80600870-80600900;80600870-80600876
NDUFA6-AS1	ncRNA_intronic	NDUFA6-DT	NDUFA6-AS1	147	0.112348	0.537815	0.268657	chr22:42112658-42112718	DEL	dbsv84171	59	22q13.2	NA	NA	NA	NA	CTCF_binding_site(1)	NA	NDUFA6-DT;NDUFA6;CYP2D6;LOC105373047;OLA1P1	NA	NA	NA	novel	42112658-42112718	NA	NA	NA	NA
ARID4B	intronic	ARID4B	ARID4B	148	0.11219	0.655462	0.40796	chr1:235294437-235294591	DEL	dbsv4900	153	1q42.3	NA	NA	gssvL8520	NA	NA	NA	NA	NA	NA	NA	NA	NA	NA	NA	NA	NA
RP11-43P5.3;NONE	intergenic	LINC02167;NONE	RP11-43P5.3;NONE	149	0.112157	0.168067	0	chr16:36026342-36026856	DEL	dbsv45278	513	16p11.1	NA	NA	NA	NA	NA	NA	NA	NA	chr16-36026293-36026343-HS_02428498;chr16-36026443-36026497-HS_02428499;chr16-36026443-36026506-HS_02428500	NA	novel	NA	NA	36026342-36026343;36026443-36026497;36026443-36026506	NA	NA
RP11-740P5.3;ACTRT2	intergenic	TTC34;ACTRT2	RP11-740P5.3;ACTRT2	150	0.112155	0.336134	0.666667	chr1:2994972-2995287	DEL	dbsv1030	314	1p36.32	essv26065914	1000genome65	gssvL304	gnomAD-SV_v2.1_DEL_1_321	NA	NA	NA	NA	chr1-2994791-2994941-HS_00282275;chr1-2994811-2994961-HS_00282276	NA	NA	NA	NA	2994941-2994972;2994961-2994972	NA	NA
COL22A1	intronic	COL22A1	COL22A1	151	0.11179	0.638655	0.39801	chr8:138691743-138691744	INS	dbsv133814	80	8q24.23	NA	NA	NA	NA	NA	NA	NA	NA	NA	NA	NA	NA	NA	NA	NA	NA
MIMT1;USP29	intergenic	MIMT1;USP29	MIMT1;USP29	152	0.111501	0.689076	0.920398	chr19:56963536-56964240	DEL	dbsv61948	703	19q13.43	essv26063672	1000genome28419	gssvL60011	gnomAD-SV_v2.1_DEL_19_174043	NA	chr19-56960000-56970000	HSALNG0127797;ZIM2;HSALNG0127796;USP29	NA	NA	NA	NA	56963536-56963823	NA	NA	56963536-56964240	NA
CNOT4	intronic	CNOT4	CNOT4	153	0.111391	0.672269	0.343284	chr7:135504451-135504786	DEL	dbsv122387	334	7q33	essv26060787	NA	gssvL119079	gnomAD-SV_v2.1_DEL_7_86572	NA	NA	RPL15P11;lnc-SLC13A4-2;STRA8;piR-42694-156;CNOT4;STMP1	NA	NA	NA	NA	135504400-135504451	NA	NA	NA	NA
MIR4318;RP11-687D19.1	intergenic	MIR4318;MIR924HG	MIR4318;RP11-687D19.1	154	0.111224	0.865546	0.9801	chr18:38399797-38399798	INS	dbsv57924	146	18q12.2	NA	NA	NA	NA	NA	NA	NA	NA	NA	NA	NA	NA	NA	NA	NA	NA
RNF168	UTR3	RNF168	RNF168	155	0.111194	0.201681	0.0199005	chr3:196470092-196470167	DEL	dbsv90424	74	3q29	NA	NA	NA	NA	enhancer(1)	NA	RF00017-3884;UBXN7;RNU6-910P;TM4SF19;HSALNG0031935;lnc-FBXO45-4;RNF168;lnc-SMCO1-2	NA	chr3-196469864-196470014-HS_00768129;chr3-196470207-196470383-HS_03039150	NA	novel	196470092-196470167	NA	196470014-196470092;196470167-196470207	NA	NA
CPSF1	intronic	CPSF1	CPSF1	156	0.110859	0.831933	0.517413	chr8:144398242-144398243	INS	dbsv134176	162	8q24.3	NA	NA	NA	NA	NA	NA	NA	CPSF1;SLC39A4;TONSL;LRRC14;FOXH1;MFSD3;KIFC2;ADCK5;FBXL6;DGAT1;HSF1;SLC52A2;CYHR1;GPAA1;C8orf82	chr8-144398358-144398408-HS_01557612	NA	NA	NA	NA	144398243-144398358	NA	144398243-144398420
KIT	intronic	KIT	KIT	157	0.110798	0.621849	0.318408	chr4:54711648-54711723	DEL	dbsv96154	74	4q12	NA	NA	NA	gnomAD-SV_v2.1_DEL_4_45292	NA	NA	NA	NA	NA	NA	NA	NA	NA	NA	NA	NA
NEK7;ATP6V1G3	intergenic	NEK7;ATP6V1G3	NEK7;ATP6V1G3	158	0.110763	0.243697	0.572139	chr1:198492647-198492755	DEL	dbsv4290	107	1q31.3	NA	NA	gssvL7082	gnomAD-SV_v2.1_DEL_1_10771;gnomAD-SV_v2.1_DEL_1_10772	promoter_flanking_region(1)	NA	NEK7;HSALNG0009498;ATP6V1G3;LOC105371677	NA	NA	NA	NA	198492647-198492755	NA	NA	NA	NA
KCNMA1-AS3	ncRNA_exonic	KCNMA1-AS3	KCNMA1-AS3	159	0.110738	0.789916	0.527363	chr10:77376556-77376640	DEL	dbsv13090	83	10q22.3	NA	1000genome6537	NA	gnomAD-SV_v2.1_DEL_10_112026	NA	NA	NA	NA	NA	NA	NA	NA	NA	NA	NA	NA
HLA-DRB1;HLA-DQA1	intergenic	HLA-DRB1;HLA-DQA1	HLA-DRB1;HLA-DQA1	160	0.11069	0.394958	0.164179	chr6:32592278-32592584	DEL	dbsv112329	305	6p21.32	NA	NA	gssvL106430	NA	NA	NA	lnc-HLA-DQA1-10;HLA-DQB1;HLA-DRB5;HLA-DQA1;HLA-DQB1-AS1;HLA-DQB2;HLA-DRB1;piR-31432-580;piR-61028-492;piR-46662-570;HLA-DRB6;HLA-DQA2	HLA-DQB1;HLA-DRB1;HLA-DQA1;HLA-DRB5;HLA-DMA;HLA-DRA;BTNL2;BAG6;ATF6B;HLA-DQB2;HLA-DQA2;PSMB9;HLA-DOB;HLA-DMB	chr6-32592058-32592208-HS_01007756;chr6-32592104-32592189-HS_01007757	NA	NA	32592469-32592584	NA	32592208-32592278;32592189-32592278	NA	32592136-32592278;32592217-32592278
OR5B12;RP11-655C2.3	intergenic	OR5B12;OR5B21	OR5B12;RP11-655C2.3	161	0.110538	0.798319	0.522388	chr11:58453136-58453464	DEL	dbsv19719	327	11q12.1	essv26061924	NA	gssvL19223	gnomAD-SV_v2.1_DEL_11_119777	NA	NA	NA	NA	NA	NA	NA	NA	NA	NA	NA	NA
SCN7A;XIRP2	intergenic	SCN7A;XIRP2	SCN7A;XIRP2	162	0.110475	0.882353	0.721393	chr2:166689505-166690579	DEL	dbsv68595	1073	2q24.3	essv26065703	1000genome32332	gssvL67477	gnomAD-SV_v2.1_DEL_2_24151	NA	NA	NA	NA	NA	NA	NA	NA	NA	NA	NA	NA
RP13-392I16.1;SLC25A33	intergenic	LINC02606;SLC25A33	RP13-392I16.1;SLC25A33	163	0.11008	0.512605	0.21393	chr1:9512312-9512313	INS	dbsv6153	311	1p36.22	NA	1000genome227	NA	gnomAD-SV_v2.1_INS_1_300	NA	NA	HSALNG0000677;SPSB1;SLC25A33;L13713-001	NA	chr1-9512421-9512518-HS_00286867	NA	NA	9512313-9512401	NA	9512313-9512421	NA	NA
RP11-346C4.3;LIG4	intergenic	FAM155A;LIG4	RP11-346C4.3;LIG4	164	0.109963	0.361345	0.666667	chr13:108016667-108016668	INS	dbsv35192	319	13q33.3	NA	1000genome16752	NA	gnomAD-SV_v2.1_INS_13_90938	NA	NA	NA	NA	NA	NA	NA	NA	NA	NA	NA	NA
SDK1;FOXK1	intergenic	SDK1;FOXK1	SDK1;FOXK1	165	0.109898	0.394958	0.119403	chr7:4284132-4284276	DEL	dbsv120041	143	7p22.2	NA	NA	gssvL113317;gssvL113318	NA	NA	NA	NA	NA	NA	NA	NA	NA	NA	NA	NA	NA
LINC01781;RN7SKP247	intergenic	LINC01781;ADGRL2	LINC01781;RN7SKP247	166	0.10983	0.378151	0.114428	chr1:81058439-81058440	INS	dbsv7245	316	1p31.1	NA	1000genome1679	NA	gnomAD-SV_v2.1_INS_1_3148	NA	NA	HSALNG0004701;ADGRL2;HSALNG0004699;MTND2P30	NA	NA	NA	NA	81058400-81058439	NA	NA	NA	NA
P2RY8	intronic	P2RY8	P2RY8	167	0.109784	0.991597	0.835821	chrX:1491659-1491660	INS	dbsv144144	147	Xp22.33	NA	NA	NA	NA	NA	NA	NA	NA	chrX-1491660-1491710-HS_02945309;chrX-1491795-1491935-HS_02945310;chrX-1491811-1491861-HS_02945311;chrX-1491823-1491923-HS_02945312;chrX-1491847-1491944-HS_02945313	NA	NA	NA	NA	1491660-1491660;1491660-1491795;1491660-1491811;1491660-1491823;1491660-1491847	NA	NA
UBE2NL;RN7SKP189	intergenic	UBE2NL;SPANXN1	UBE2NL;RN7SKP189	168	0.109123	0.361345	0.134328	chrX:144327165-144327259	DEL	dbsv143402	93	Xq27.3	NA	NA	NA	gnomAD-SV_v2.1_DEL_X_190271	NA	NA	NA	NA	chrX-144327359-144327431-HS_03029723;chrX-144327033-144327106-HS_03559708	NA	NA	NA	NA	144327259-144327359;144327106-144327165	NA	NA
HLA-DRB1;HLA-DQA1	intergenic	HLA-DRB1;HLA-DQA1	HLA-DRB1;HLA-DQA1	169	0.109083	1	0.915423	chr6:32594180-32596833	DEL	dbsv112327	2652	6p21.32	essv26060133	NA	gssvL106333	NA	enhancer(1)	NA	lnc-HLA-DQA1-10;HLA-DQB1;HLA-DRB5;HLA-DQA1;HLA-DQB1-AS1;HLA-DQB2;HLA-DRB1;piR-31432-580;piR-61028-492;piR-46662-570;HLA-DRB6;HLA-DQA2	NA	NA	NA	NA	32594180-32594220	NA	NA	NA	NA
MIR8062;RN7SL547P	intergenic	MIR8062;HAO1	MIR8062;RN7SL547P	170	0.108876	0.302521	0.0696517	chr20:7418063-7422947	DEL	dbsv75494	4883	20p12.3	essv26063704;nssv15162756	1000genome34332	gssvL71323	gnomAD-SV_v2.1_DEL_20_174804	NA	NA	NA	NA	NA	NA	NA	NA	NA	NA	NA	NA
CAMKMT	intronic	CAMKMT	CAMKMT	171	0.108463	0.840336	0.59204	chr2:44598701-44598702	INS	dbsv71630	315	2p21	NA	1000genome29549	NA	gnomAD-SV_v2.1_INS_2_11109	promoter_flanking_region(1)	NA	PREPL;SIX3;NONHSAG027625.2;RF00017-2934;CAMKMT;piR-56759-307	NA	chr2-44598496-44598646-HS_00489430;chr2-44598456-44598606-HS_03080850;chr2-44598456-44598606-HS_03080851;chr2-44598513-44598573-HS_03080852	NA	NA	44598701-44598702	NA	44598646-44598701;44598606-44598701;44598573-44598701	NA	NA
CTD-2260A17.2	ncRNA_intronic	ERAP2	CTD-2260A17.2	172	0.108341	0.487395	0.751244	chr5:96896897-96896898	INS	dbsv109375	98	5q15	NA	NA	NA	NA	promoter(1)	NA	LNPEP;ERAP1;MK280466;ERAP2	NA	chr5-96896551-96896701-HS_00915998	NA	NA	96896897-96896898	NA	96896701-96896897	NA	NA
FBXL6	intronic	FBXL6	FBXL6	173	0.108307	0.697479	0.865672	chr8:144356291-144356292	INS	dbsv134167	58	8q24.3	NA	NA	NA	gnomAD-SV_v2.1_INS_8_65016	NA	NA	FBXL6;VPS28;ZNF623;HSALNG0069406;CPSF1;LRRC14;ZNF252P;TONSL;SLC52A2;lnc-FBXL6-1;ZNF34;ZNF517;ZNF7;ZNF251;ZNF250	ZC3H3;CPSF1;SLC39A4;NAPRT;VPS28;LRRC14;PPP1R16A;FOXH1;RPL8;MFSD3;GPT;KIFC2;COMMD5;ADCK5;PLEC;PARP10;GRINA;OPLAH;CYC1;MAF1;MROH1;SCRIB;C8orf33;FBXL6;DGAT1;HSF1;SLC52A2;SPATC1;CYHR1;GPAA1;MROH6;C8orf82;HGH1;LRRC24;	chr8-144356260-144356847-HS_00117387	NA	NA	144356291-144356292	NA	144356291-144356292	NA	144356120-144356291;144356160-144356291;144356291-144356292;144356292-144356421
AE000661.37	ncRNA_intronic	LOC105370401	AE000661.37	174	0.10822	0.319328	0.0696517	chr14:22413265-22413266	INS	dbsv38326	583	14q11.2	NA	NA	NA	NA	promoter_flanking_region(1)	NA	HSALNG0099941;Z46638;TRDV2;lnc-DAD1-5;lnc-ABHD4-12;TRA;TRAV41;LOC105370401	OXA1L;MMP14	NA	NA	NA	22413265-22413266	NA	NA	NA	22413105-22413265;22413258-22413265
LA16c-306A4.1	ncRNA_intronic	LMF1	LA16c-306A4.1	175	0.108086	0.117647	0.39801	chr16:884769-884921	DEL	dbsv44075	151	16p13.3	NA	NA	gssvL41876	NA	NA	NA	NA	NA	NA	NA	NA	NA	NA	NA	NA	NA
NONE;RNU6-488P	intergenic	NONE;PROS1	NONE;RNU6-488P	176	0.10783	0.235294	0.477612	chr3:93470362-93470800	DUP	dbsv93787	437	3q11.1	NA	NA	NA	NA	NA	NA	NA	NA	NA	NA	novel	NA	NA	NA	NA	NA
SBNO2	intronic	SBNO2	SBNO2	177	0.107803	0.344538	0.651741	chr19:1166089-1166090	INS	dbsv62281	204	19p13.3	NA	NA	NA	NA	NA	NA	STK11;MIER2;GPX4;AP3D1;ABCA7;LOC102725180;LOC100288123;PTBP1;MED16;DOT1L;SBNO2;lnc-SBNO2-2;ATP5F1D;POLR2E;TMEM259;MEX3D;CIRBP;DAZAP1;GRIN3B;RNF126;ARHGAP45;LOC102723798;POLRMT;lnc-STK11-2;TCF3;MIDN;CFD;WDR18	SBNO2;ATP5F1D;RPS15;ARHGAP45;CFD;ONECUT3;FAM174C	chr19-1166069-1166123-HS_02706301;chr19-1166189-1166243-HS_02706302	NA	NA	1166089-1166090	NA	1166089-1166090;1166090-1166189	NA	1166089-1166090
LINC01791;TSHZ3	intergenic	LINC01791;TSHZ3	LINC01791;TSHZ3	178	0.107764	0.773109	0.487562	chr19:31242737-31242857	DEL	dbsv60917	119	19q12	NA	NA	gssvL58039	gnomAD-SV_v2.1_DEL_19_171707	NA	NA	NA	NA	chr19-31242489-31242639-HS_02745145;chr19-31242743-31242793-HS_02745146	NA	NA	NA	NA	31242639-31242737;31242743-31242793	NA	NA
MLIP	intronic	MLIP	MLIP	179	0.107761	0.184874	0.00995025	chr6:54120540-54120541	INS	dbsv116530	333	6p12.1	NA	NA	NA	gnomAD-SV_v2.1_INS_6_46790	NA	NA	NA	NA	chr6-54120588-54120750-HS_00077888;chr6-54120637-54120787-HS_01023876	NA	NA	NA	NA	54120541-54120588;54120541-54120637	NA	NA
RP11-707A18.1;EPHA5	intergenic	LINC02232;EPHA5	RP11-707A18.1;EPHA5	180	0.107739	0.647059	0.358209	chr4:65145338-65145439	DEL	dbsv96375	100	4q13.1	NA	1000genome43802	gssvL90833;gssvL90834	gnomAD-SV_v2.1_DEL_4_46142	NA	NA	NA	NA	NA	NA	NA	NA	NA	NA	NA	NA
CFHR3;RP4-608O15.3	intergenic	CFHR3;CFHR1	CFHR3;RP4-608O15.3	181	0.107719	0.428571	0.701493	chr1:196810061-196810062	INS	dbsv8659	128	1q31.3	NA	1000genome3513	NA	gnomAD-SV_v2.1_INS_1_7063;gnomAD-SV_v2.1_INS_1_7064	NA	chr1-196800000-196810000	NA	NA	chr1-196809745-196809895-HS_00419254	NA	NA	NA	NA	196809895-196810061	196810000-196810061	NA
DNAAF5	intronic	DNAAF5	DNAAF5	182	0.107186	0.546218	0.258706	chr7:739106-739174	DEL	dbsv119623	67	7p22.3	NA	NA	NA	NA	NA	NA	PRKAR1B;HSALNG0055562;DNAAF5;SUN1;HSALNG0055558	DNAAF5	NA	NA	NA	739174-739201	NA	NA	NA	739052-739106
KDM5D;TTTY10	intergenic	KDM5D;TTTY10	KDM5D;TTTY10	183	0.107105	0.168067	0	chrY:20348276-20348525	DEL	dbsv147270	248	Yq11.223	NA	NA	NA	NA	NA	NA	NA	NA	NA	NA	novel	NA	NA	NA	NA	NA
DNAAF5	intronic	DNAAF5	DNAAF5	184	0.107036	0.495798	0.20398	chr7:768063-768122	DEL	dbsv119632	58	7p22.3	NA	NA	NA	NA	NA	NA	piR-52617;PRKAR1B;HSALNG0055564;C7orf50;DNAAF5;SUN1;RF00017-5553;GPR146	DNAAF5;SUN1;PRKAR1B;GET4	NA	NA	NA	768063-768122	NA	NA	NA	767882-768063
SPOCK3;RP11-436A7.1	intergenic	SPOCK3;ANXA10	SPOCK3;RP11-436A7.1	185	0.107022	0.453782	0.159204	chr4:167275840-167275841	INS	dbsv101918	1114	4q32.3	NA	NA	NA	NA	NA	NA	NA	NA	chr4-167275684-167275834-HS_00845101;chr4-167276037-167276083-HS_03140704	NA	NA	NA	NA	167275834-167275840;167275841-167276037	NA	NA
C1orf186	intronic	RHEX	C1orf186	186	0.107005	0.159664	0.00995025	chr1:206064459-206064547	DEL	dbsv4429	87	1q32.1	NA	NA	NA	NA	NA	NA	NA	NA	NA	NA	NA	NA	NA	NA	NA	NA
CFAP46	intronic	CFAP46	CFAP46	187	0.106673	0.168067	0.00497512	chr10:132935942-132935943	INS	dbsv17424	404	10q26.3	NA	NA	NA	NA	NA	NA	NA	NA	NA	NA	novel	NA	NA	NA	NA	NA
HDAC4	intronic	HDAC4	HDAC4	188	0.10667	0.319328	0.0945274	chr2:239281289-239281390	DEL	dbsv70072	100	2q37.3	NA	NA	NA	NA	NA	NA	TWIST2;lnc-NDUFA10-4;HDAC4;lnc-NDUFA10-5;MIR4269;HDAC4-AS1;lnc-NDUFA10-6	NA	NA	NA	NA	239281222-239281289	NA	NA	NA	NA
MIR3937;RN7SL732P	intergenic	MIR3937;MIR1587	MIR3937;RN7SL732P	189	0.106436	0.277311	0.482587	chrX:39776713-39776837	DEL	dbsv142123	123	Xp11.4	NA	NA	NA	NA	NA	NA	NA	NA	NA	NA	NA	NA	NA	NA	NA	NA
CACNA2D2	intronic	CACNA2D2	CACNA2D2	190	0.106409	0	0.228856	chr3:50405951-50407402	DEL	dbsv87692	1450	3p21.31	NA	1000genome38775	gssvL81548	gnomAD-SV_v2.1_DEL_3_32293	NA	chr3-50400000-50410000	NA	ZMYND10;CACNA2D2	NA	NA	NA	NA	NA	NA	50405951-50407402	50406140-50406343
LALBA;KANSL2	intergenic	LALBA;KANSL2	LALBA;KANSL2	191	0.106389	0.159664	0.00497512	chr12:48572132-48572133	INS	dbsv28862	66	12q13.11	NA	NA	NA	NA	NA	NA	NA	NA	chr12-48572092-48572242-HS_02044187;chr12-48572152-48572302-HS_02044188;chr12-48572212-48572362-HS_02044189	NA	novel	NA	NA	48572132-48572133;48572133-48572152;48572133-48572212	NA	NA
DBNL;LINC00957	upstream;downstream	LINC00957	DBNL;LINC00957	192	0.106149	0.495798	0.199005	chr7:44043557-44043558	INS	dbsv124796	164	7p13	NA	NA	NA	gnomAD-SV_v2.1_INS_7_54132;gnomAD-SV_v2.1_INS_7_54133;gnomAD-SV_v2.1_INS_7_54134;gnomAD-SV_v2.1_INS_7_54135	promoter(1)	chr7-44040000-44050000	STK17A;HSALNG0057617;LINC00957;HSALNG0057616;PGAM2;RASA4CP;DBNL;lnc-PGAM2-4;POLM	MRPS24;AEBP1;POLM;DDX56;DBNL;CCM2;PPIA	NA	NA	NA	44043557-44043558	NA	NA	44043557-44043558	44043557-44043558
KLHDC7B;CTA-384D8.31	upstream;downstream	KLHDC7B	KLHDC7B;CTA-384D8.31	193	0.106136	0.201681	0.0199005	chr22:50547919-50547920	INS	dbsv86162	70	22q13.33	NA	NA	NA	NA	NA	NA	KLHDC7B;lnc-KLHDC7B-1;SYCE3	TYMP;PANX2;SELENOO;PPP6R2;SBF1;LMF2;CHKB;ARSA;ACR;MLC1;HDAC10;TUBGCP6;KLHDC7B;TTLL8;TRABD;ODF3B;CRELD2;PLXNB2;PIM3;CPT1B;DENND6B;SYCE3;SHANK3;CHKB-CPT1B	NA	NA	NA	50547920-50548092	NA	NA	NA	50547757-50547919;50547920-50548022
ADAP1	intronic	ADAP1	ADAP1	194	0.10613	0.453782	0.19403	chr7:915870-915924	DEL	dbsv119657	53	7p22.3	NA	NA	NA	NA	NA	NA	GET4;ADAP1;piR-45035-163;lnc-C7orf50-3;piR-57460-611;RF00017-5553;COX19	ADAP1;PSMG3;DNAAF5;GET4	NA	NA	NA	915924-916001	NA	NA	NA	915704-915870;915894-915924
RP11-29B9.2;PTPRD	intergenic	DMAC1;PTPRD	RP11-29B9.2;PTPRD	195	0.106117	0.117647	0.402985	chr9:8081801-8082496	DEL	dbsv134954	694	9p24.1	NA	1000genome63765	gssvL129717	gnomAD-SV_v2.1_DEL_9_99161	NA	NA	NA	NA	NA	NA	NA	NA	NA	NA	NA	NA
CFHR3;RP4-608O15.3	intergenic	CFHR3;CFHR1	CFHR3;RP4-608O15.3	196	0.106082	0.436975	0.716418	chr1:196811786-196811787	INS	dbsv8660	151	1q31.3	NA	1000genome3514	NA	gnomAD-SV_v2.1_INS_1_7065	NA	NA	NA	NA	NA	NA	NA	NA	NA	NA	NA	NA
LINC00824;LINC00976	intergenic	LINC00824;LINC00976	LINC00824;LINC00976	197	0.106023	0.285714	0.0845771	chr8:128826091-128826092	INS	dbsv133672	380	8q24.21	NA	NA	NA	NA	NA	NA	NA	NA	NA	NA	NA	NA	NA	NA	NA	NA
ATP13A3	downstream	GP5;ATP13A3	ATP13A3	198	0.105986	0.621849	0.378109	chr3:194400436-194401194	DEL	dbsv89975	757	3q29	essv26059169	1000genome42069	gssvL86828	gnomAD-SV_v2.1_DEL_3_41067	promoter_flanking_region(1)	chr3-194400000-194410000	GP5;ATP13A3;lnc-GP5-1	GP5	NA	NA	NA	194400436-194400600	NA	NA	194400436-194401194	194400291-194400436
PHACTR2	intronic	PHACTR2	PHACTR2	199	0.105922	0.428571	0.134328	chr6:143630229-143630230	INS	dbsv117628	312	6q24.2	NA	1000genome54912	NA	gnomAD-SV_v2.1_INS_6_50947	NA	NA	NA	NA	chr6-143630154-143630198-HS_01101734	NA	NA	NA	NA	143630198-143630229	NA	NA
BEGAIN	intronic	BEGAIN	BEGAIN	200	0.105904	0.411765	0.139303	chr14:100557068-100557138	DEL	dbsv37702	69	14q32.2	NA	NA	NA	NA	CTCF_binding_site(1)	NA	HSALNG0103743;HSALNG0103744;WARS1;BEGAIN	WARS1;WDR25;BEGAIN	NA	NA	NA	100557068-100557138	NA	NA	NA	100557068-100557138
CITF22-49D8.1;LINC01644	intergenic	LOC339685;LINC01644	CITF22-49D8.1;LINC01644	201	0.105874	0.596639	0.298507	chr22:47405565-47405804	DEL	dbsv84485	238	22q13.31	NA	NA	gssvL78774	NA	NA	NA	NA	NA	NA	NA	NA	NA	NA	NA	NA	NA
NLGN4X	intronic	NLGN4X	NLGN4X	202	0.105347	0.554622	0.303483	chrX:6219008-6220351	INV	dbsv146185	1342	Xp22.31	NA	NA	NA	NA	promoter_flanking_region(1)	NA	NA	NLGN4X	chrX-6218731-6218895-HS_02948114;chrX-6218806-6218886-HS_02948115	NA	NA	NA	NA	6218895-6219008;6218886-6219008	NA	6218917-6219008
RP11-427M20.1	ncRNA_intronic	PCDH10;PABPC4L	RP11-427M20.1	203	0.105112	0.302521	0.0646766	chr4:134001194-134001195	INS	dbsv101452	307	4q28.3	NA	1000genome45504	NA	gnomAD-SV_v2.1_INS_4_34228	TF_binding_site(1)	chr4-134000000-134010000	NA	NA	chr4-134001039-134001161-HS_00828189;chr4-134001056-134001240-HS_00828190	NA	NA	NA	NA	134001161-134001194;134001194-134001195	134001194-134001195	NA
GYG2	intronic	GYG2	GYG2	204	0.10477	0.369748	0.139303	chrX:2845037-2845417	DEL	dbsv141589	379	Xp22.33	NA	NA	NA	NA	NA	chrX-2840000-2850000	NA	NA	NA	NA	NA	NA	NA	NA	2845037-2845417	NA
Y_RNA;RP11-715C4.1	intergenic	LINC01029;SALL3	Y_RNA;RP11-715C4.1	205	0.104613	0.798319	0.557214	chr18:78621496-78621579	DEL	dbsv56923	82	18q23	NA	NA	gssvL55322	NA	NA	NA	NA	NA	chr18-78621375-78621525-HS_02702488	NA	NA	NA	NA	78621496-78621525	NA	NA
LINC01035	ncRNA_intronic	LINC01037;BRINP3	LINC01035	206	0.104574	0.915966	0.761194	chr1:189025820-189026155	DEL	dbsv4181	334	1q31.1	essv26060986	1000genome3266	gssvL6678;gssvL6687	gnomAD-SV_v2.1_DEL_1_10065	NA	NA	NA	NA	chr1-189025404-189025654-HS_00414032	NA	NA	NA	NA	189025654-189025820	NA	NA
PABPC4L;RP11-400D2.2	intergenic	PABPC4L;LINC02462	PABPC4L;RP11-400D2.2	207	0.104494	0.243697	0.0348259	chr4:134209114-134209115	INS	dbsv101454	323	4q28.3	NA	1000genome45510	NA	gnomAD-SV_v2.1_INS_4_34236	NA	NA	NA	NA	NA	NA	NA	NA	NA	NA	NA	NA
PTCHD4;RNU7-65P	intergenic	PTCHD4;MMUT	PTCHD4;RNU7-65P	208	0.10439	0.302521	0.0746269	chr6:48318558-48318613	DEL	dbsv112617	54	6p12.3	NA	1000genome52605	NA	gnomAD-SV_v2.1_DEL_6_68682	NA	NA	NA	NA	chr6-48318499-48318649-HS_01019381	NA	NA	NA	NA	48318558-48318613	NA	NA
AMY1C;LINC01676	intergenic	LOC100129138;LINC01676	AMY1C;LINC01676	209	0.104272	0.638655	0.378109	chr1:104562283-104562284	INS	dbsv7509	107	1p21.1	NA	NA	NA	NA	NA	chr1-104560000-104570000	NA	NA	NA	NA	NA	NA	NA	NA	104562283-104562284	NA
RP1-40E16.9	downstream	LINC02525	RP1-40E16.9	210	0.10415	0.193277	0.0149254	chr6:3181536-3181608	DEL	dbsv111668	71	6p25.2	NA	NA	NA	NA	NA	NA	NA	NA	NA	NA	NA	NA	NA	NA	NA	NA
UBE2NL;RN7SKP189	intergenic	UBE2NL;SPANXN1	UBE2NL;RN7SKP189	211	0.104125	0.151261	0.0149254	chrX:144547163-144556242	DEL	dbsv140222	9078	Xq27.3	nssv15175095;nssv15174054	1000genome68505	gssvL137809	gnomAD-SV_v2.1_DEL_X_190274	CTCF_binding_site(1)	NA	NA	NA	NA	NA	NA	NA	NA	NA	NA	NA
GPCPD1;C20orf196	intergenic	GPCPD1;SHLD1	GPCPD1;C20orf196	212	0.10392	0.672269	0.38806	chr20:5744591-5744592	INS	dbsv77967	2926	20p12.3	NA	NA	NA	NA	NA	NA	NA	NA	chr20-5744651-5745101-HS_00253154;chr20-5744269-5744419-HS_02795919;chr20-5744589-5744819-HS_02795920	NA	NA	NA	NA	5744592-5744651;5744419-5744591;5744591-5744592	NA	NA
RNU6-281P;FOXP1	intergenic	MDFIC2;FOXP1	RNU6-281P;FOXP1	213	0.103885	0.226891	0.0248756	chr3:70899127-70899128	INS	dbsv91694	2341	3p13	NA	1000genome39179	NA	gnomAD-SV_v2.1_INS_3_22468	NA	NA	NA	NA	NA	NA	NA	NA	NA	NA	NA	NA
Y_RNA;Y_RNA	intergenic	PTPRK;LAMA2	Y_RNA;Y_RNA	214	0.10366	0.512605	0.756219	chr6:128655201-128655419	DEL	dbsv113810	217	6q22.33	NA	NA	gssvL110057;gssvL110058	gnomAD-SV_v2.1_DEL_6_74041	promoter_flanking_region(1)	NA	HSALNG0053412;LOC105377998;lnc-LAMA2-1;PTPRK;LAMA2	NA	NA	NA	NA	128655201-128655419	NA	NA	NA	NA
FOXP1	intronic	FOXP1	FOXP1	215	0.103649	0.310924	0.0746269	chr3:71539185-71539186	INS	dbsv91710	328	3p13	NA	NA	NA	NA	NA	NA	NA	NA	NA	NA	NA	NA	NA	NA	NA	NA
TMEM74;RP11-1084E5.1	intergenic	TMEM74;TRHR	TMEM74;RP11-1084E5.1	216	0.103575	0.579832	0.253731	chr8:108791894-108791895	INS	dbsv133413	1379	8q23.1	NA	NA	NA	NA	NA	NA	NA	NA	NA	NA	NA	NA	NA	NA	NA	NA
RP11-324H9.1;RP11-248E9.5	intergenic	LOC105369879;LINC02258	RP11-324H9.1;RP11-248E9.5	217	0.103397	0.277311	0.0547264	chr12:87746668-87750130	DEL	dbsv26398	3461	12q21.32	nssv15157947;essv26062249;nssv15157352	NA	gssvL26284	NA	NA	NA	NA	NA	NA	NA	NA	NA	NA	NA	NA	NA
LINC01046;LINC00539	intergenic	LOC101928764	LINC01046;LINC00539	218	0.103223	0.0252101	0.268657	chr13:21290318-21290319	INS	dbsv33917	234	13q12.11	NA	NA	NA	NA	NA	NA	NA	NA	NA	NA	NA	NA	NA	NA	NA	NA
RP11-147G16.1;LINC01362	intergenic	ADGRL2;LINC01362	RP11-147G16.1;LINC01362	219	0.103081	0.823529	0.587065	chr1:82666351-82666352	INS	dbsv7264	79	1p31.1	NA	NA	NA	NA	NA	NA	NA	NA	NA	NA	NA	NA	NA	NA	NA	NA
GPR142;RNA5SP448	intergenic	GPR142;GPRC5C	GPR142;RNA5SP448	220	0.10306	0.907563	0.99005	chr17:74396975-74397110	DEL	dbsv51751	134	17q25.1	NA	1000genome24631	gssvL50790;gssvL50791	gnomAD-SV_v2.1_DEL_17_162488	NA	NA	NA	NA	NA	NA	NA	NA	NA	NA	NA	NA
GRM5	intronic	GRM5	GRM5	221	0.102456	0.310924	0.0845771	chr11:88646599-88646600	INS	dbsv22868	310	11q14.3	NA	1000genome10004	NA	gnomAD-SV_v2.1_INS_11_78869	NA	NA	NA	NA	NA	NA	NA	NA	NA	NA	NA	NA
RP11-210L7.3	ncRNA_intronic	IGF1	RP11-210L7.3	222	0.102399	0.176471	0.00995025	chr12:102441945-102441946	INS	dbsv29553	159	12q23.2	NA	NA	NA	gnomAD-SV_v2.1_INS_12_85466	NA	NA	NA	NA	chr12-102442108-102442235-HS_02130143;chr12-102442137-102442287-HS_02130144	NA	novel	NA	NA	102441946-102442108;102441946-102442137	NA	NA
RP11-1281K21.8;NONE	intergenic	CWH43;NONE	RP11-1281K21.8;NONE	223	0.102308	0.168067	0.0348259	chr4:49709080-49709081	INS	dbsv100450	16958	4p11	NA	NA	NA	NA	NA	NA	NA	NA	NA	NA	novel	NA	NA	NA	NA	NA
KALRN	intronic	KALRN	KALRN	224	0.102233	0.151261	0.422886	chr3:124687664-124687665	INS	dbsv92421	314	3q21.2	NA	1000genome40392	NA	gnomAD-SV_v2.1_INS_3_24807	NA	chr3-124680000-124690000	NA	NA	NA	NA	NA	NA	NA	NA	124687664-124687665	NA
ALDH3B2;RP11-119D9.1	intergenic	ALDH3B2;FAM86C2P	ALDH3B2;RP11-119D9.1	225	0.102137	0.168067	0.00995025	chr11:67732025-67732180	DEL	dbsv19911	154	11q13.2	NA	NA	NA	NA	CTCF_binding_site(1)	NA	NA	NA	NA	NA	novel	NA	NA	NA	NA	NA
LRRC4B;SYT3	intergenic	SNAR-F	LRRC4B;SYT3	226	0.10202	0.344538	0.0945274	chr19:50603823-50605711	DEL	dbsv61454	1887	19q13.33	nssv15160408	NA	NA	NA	TF_binding_site(1);CTCF_binding_site(1)	NA	NA	NA	NA	NA	NA	NA	NA	NA	NA	NA
RP11-431J17.1;STPG2-AS1	intergenic	LINC02267;STPG2-AS1	RP11-431J17.1;STPG2-AS1	227	0.101871	0.327731	0.60199	chr4:97212227-97212541	DEL	dbsv96870	313	4q22.3	essv26059432	1000genome44606	gssvL92055;gssvL92056	gnomAD-SV_v2.1_DEL_4_48138	NA	NA	NA	NA	NA	NA	NA	NA	NA	NA	NA	NA
LINC01255;RP11-128P17.3	ncRNA_intronic	LINC01255	LINC01255;RP11-128P17.3	228	0.101781	0.546218	0.273632	chr18:11489188-11489189	INS	dbsv57591	410	18p11.21	NA	NA	NA	gnomAD-SV_v2.1_INS_18_105032	NA	NA	NA	NA	NA	NA	NA	NA	NA	NA	NA	NA
RP11-431J17.1;STPG2-AS1	intergenic	LINC02267;STPG2-AS1	RP11-431J17.1;STPG2-AS1	229	0.101781	0.327731	0.61194	chr4:97189496-97189822	DEL	dbsv96868	325	4q22.3	essv26059430	1000genome44604	gssvL92052;gssvL92051	gnomAD-SV_v2.1_DEL_4_48136	NA	NA	NA	NA	chr4-97189344-97189494-HS_00810507;chr4-97189364-97189473-HS_00810508	NA	NA	NA	NA	97189494-97189496;97189473-97189496	NA	NA
PRKAR1B	intronic	PRKAR1B	PRKAR1B	230	0.101684	0.344538	0.0995025	chr7:598246-598247	INS	dbsv123921	200	7p22.3	NA	NA	NA	NA	NA	NA	PRKAR1B;RF00017-5547;RF00017-5548;PDGFA;DNAAF5;PRKAR1B-AS1	NA	NA	NA	NA	598205-598246;598247-598425	NA	NA	NA	NA
TUBB3	UTR3	TUBB3	TUBB3	231	0.101375	0.0336134	0.298507	chr16:89934079-89934080	INS	dbsv48921	241	16q24.3	NA	NA	NA	NA	NA	NA	NA	NA	chr16-89933873-89933932-HS_02472498;chr16-89934272-89934322-HS_02472499	NA	NA	NA	NA	89933932-89934079;89934080-89934272	NA	NA
LINC01194;LINC02220	intergenic	LINC01194	LINC01194;LINC02220	232	0.101371	0.495798	0.228856	chr5:12769543-12769598	DEL	dbsv104514	54	5p15.2	NA	1000genome47335	gssvL97675	gnomAD-SV_v2.1_DEL_5_54935	NA	NA	NA	NA	NA	NA	NA	NA	NA	NA	NA	NA
DSCAM;LINC00323	intergenic	DSCAM;LINC00323	DSCAM;LINC00323	233	0.10131	0.857143	0.651741	chr21:41030958-41031280	DEL	dbsv80885	321	21q22.2	essv26063889	1000genome36433	gssvL75795;gssvL75796	gnomAD-SV_v2.1_DEL_21_180569	NA	NA	NA	NA	chr21-41030789-41030939-HS_02911569	NA	NA	NA	NA	41030939-41030958	NA	NA
RP11-275N1.1;Metazoa_SRP	intergenic	LINC02643;MIR1915HG	RP11-275N1.1;Metazoa_SRP	234	0.101092	0.201681	0.0199005	chr10:21430551-21430552	INS	dbsv15258	112	10p12.31	NA	NA	NA	NA	NA	NA	NA	NA	NA	NA	NA	NA	NA	NA	NA	NA
IGHA2;IGHE	intergenic	LOC105370697;MIR8071-1	IGHA2;IGHE	235	0.101076	0.521008	0.228856	chr14:105597060-105597061	INS	dbsv39677	308	14q32.33	NA	NA	NA	NA	NA	NA	NA	CRIP1	chr14-105596738-105596928-HS_02313897	NA	NA	NA	NA	105596928-105597060	NA	105596999-105597060
DMD	intronic	DMD	DMD	236	0.101004	0.495798	0.243781	chrX:31982957-31982958	INS	dbsv144610	314	Xp21.1	NA	1000genome67039	NA	gnomAD-SV_v2.1_INS_X_115980	NA	NA	NA	NA	NA	NA	NA	NA	NA	NA	NA	NA
NSMCE2	intronic	NSMCE2	NSMCE2	237	0.100615	0.655462	0.830846	chr8:125324559-125324877	DEL	dbsv130782	317	8q24.13	essv26061137	NA	gssvL127085	gnomAD-SV_v2.1_DEL_8_96975	NA	NA	NA	NA	NA	NA	NA	NA	NA	NA	NA	NA
MAD1L1	intronic	MAD1L1	MAD1L1	238	0.100583	0.411765	0.701493	chr7:1940966-1940967	INS	dbsv124105	68	7p22.3	NA	NA	NA	NA	promoter(1)	NA	piR-38756-017;MRM2;TMEM184A;ELFN1;lnc-MAD1L1-6;MAD1L1	NA	NA	NA	NA	1940966-1940967	NA	NA	NA	NA
LINC01689;LINC01684	intergenic	LINC01689;LINC01684	LINC01689;LINC01684	239	0.100237	0.87395	0.955224	chr21:24391896-24392215	DEL	dbsv80600	318	21q21.2	NA	NA	gssvL75092	NA	NA	NA	NA	NA	NA	NA	NA	NA	NA	NA	NA	NA
PDK1;snoU13	intergenic	PDK1;RAPGEF4-AS1	PDK1;snoU13	240	0.100198	0.638655	0.38806	chr2:172657432-172657433	INS	dbsv73483	145	2q31.1	NA	1000genome32452	NA	NA	NA	NA	NA	NA	NA	NA	NA	NA	NA	NA	NA	NA

## Sheet: b (SV-SNP-GWAS)
SV_chr	SV_pos	SV_id	SV_fst	SNP_chr	SNP_pos	SNP_id	LD	SV_gene	SNP_gene	GWAS_func
chr2	46467135	dbsv66240	0.803324	chr2	46410225	rs1447563	0.84513	RN7SL817P;TMEM247	LINC01820;RN7SL817P	Peak velocity of the mitral A-wave
chr2	46467135	dbsv66240	0.803324	chr2	46372891	rs116611511	0.803707	RN7SL817P;TMEM247	EPAS1	High altitude adaptation
chr2	46467135	dbsv66240	0.803324	chr2	46357720	rs372272284	0.762003	RN7SL817P;TMEM247	EPAS1	Hemoglobin levels
chr2	46467135	dbsv66240	0.803324	chr2	46407506	rs12623288	0.643689	RN7SL817P;TMEM247	LINC01820;RN7SL817P	Hair morphology
chr2	46467135	dbsv66240	0.803324	chr2	46340137	rs4953353	0.557796	RN7SL817P;TMEM247	EPAS1	Birth weight
chr2	46467135	dbsv66240	0.803324	chr2	46505266	rs11125080	0.486232	RN7SL817P;TMEM247	RP11-417F21.2;ATP6V1E2	Anti-saccade response
chr2	46467135	dbsv66240	0.803324	chr2	46323630	rs7582701	0.465207	RN7SL817P;TMEM247	EPAS1	IgG glycosylation
chr2	46467135	dbsv66240	0.803324	chr2	46327394	rs11125071	0.461657	RN7SL817P;TMEM247	EPAS1	Red blood cell count
chr2	46467135	dbsv66240	0.803324	chr2	46598887	rs17818399	0.429651	RN7SL817P;TMEM247	PIGF	Height
chr2	46467135	dbsv66240	0.803324	chr2	46308785	rs2121266	0.412019	RN7SL817P;TMEM247	EPAS1	Renal cell carcinoma
chr2	46467135	dbsv66240	0.803324	chr2	46636733	rs6544906	0.384167	RN7SL817P;TMEM247	CRIPT;RP11-536C12.1	Chronotype
chr2	46467135	dbsv66240	0.803324	chr2	46659003	rs4953404	0.351667	RN7SL817P;TMEM247	CRIPT;RP11-536C12.1	Pulse pressure (alcohol consumption interaction)
chr2	46467135	dbsv66240	0.803324	chr2	46415110	rs2346177	0.332152	RN7SL817P;TMEM247	LINC01820;RN7SL817P	HDL cholesterol
chr2	46467135	dbsv66240	0.803324	chr2	46698650	rs3829835	0.295797	RN7SL817P;TMEM247	SOCS5	Height
chr2	46467135	dbsv66240	0.803324	chr2	46737871	rs34186074	0.295797	RN7SL817P;TMEM247	SOCS5	Height
chr2	46467135	dbsv66240	0.803324	chr2	46749078	rs7562173	0.283295	RN7SL817P;TMEM247	SOCS5	Body fat distribution (trunk fat ratio)
chr2	46467135	dbsv66240	0.803324	chr2	46691526	rs7596521	0.237424	RN7SL817P;TMEM247	RP11-536C12.1;SOCS5	Offspring birth weight
chr2	108415441	dbsv67555	0.322719	chr2	108435297	rs12478285	0.614541	SULT1C4;GCC2	SULT1C4;GCC2	Height
chr2	108415441	dbsv67555	0.322719	chr2	108640696	rs1866188	0.50444	SULT1C4;GCC2	LIMS1	Eyebrow thickness
chr2	108415441	dbsv67555	0.322719	chr2	108380806	rs4149433	0.470637	SULT1C4;GCC2	SULT1C4	Helix rolling
chr2	108415441	dbsv67555	0.322719	chr2	108534717	rs12104672	0.445872	SULT1C4;GCC2	LIMS1	Birth weight
chr2	108415441	dbsv67555	0.322719	chr2	108558159	rs6542772	0.364905	SULT1C4;GCC2	LIMS1	Excessive hairiness
chr2	108415441	dbsv67555	0.322719	chr2	108897145	rs3827760	0.328974	SULT1C4;GCC2	EDAR	lower facial morphology traits (quantitative measurement)
chr2	108415441	dbsv67555	0.322719	chr2	108834662	rs72627476	0.289329	SULT1C4;GCC2	CCDC138	Lobe attachment (rater scored)
chr2	108415441	dbsv67555	0.322719	chr2	108955052	rs17034666	0.26587	SULT1C4;GCC2	EDAR	Lung function (FEV1)
chr2	108415441	dbsv67555	0.322719	chr2	108742827	rs150844750	0.260828	SULT1C4;GCC2	RANBP2	Attention deficit hyperactivity disorder
chr1	231391077	dbsv9138	0.275808	chr1	231312751	rs78561501	0.598157	EGLN1	RNA5SP80;EXOC8	High altitude adaptation
chr2	40751001	dbsv66139	0.240109	chr2	40682193	rs7584710	0.891218	LINC01794	SLC8A1;LINC01794	Heel bone mineral density
chr2	40751001	dbsv66139	0.240109	chr2	40652903	rs12469284	0.291025	LINC01794	SLC8A1;LINC01794	Heel bone mineral density
chr7	1146591	dbsv124029	0.237754	chr7	999367	rs10256972	0.812071	C7orf50;ZFAND2A	C7orf50	Endometriosis
chr7	1146591	dbsv124029	0.237754	chr7	984945	rs3824081	0.476225	C7orf50;ZFAND2A	CYP2W1	Insomnia symptoms (never/rarely vs. usually)
chr7	1146591	dbsv124029	0.237754	chr7	1101834	rs78399431	0.306721	C7orf50;ZFAND2A	C7orf50	Diastolic blood pressure
chr7	1146591	dbsv124029	0.237754	chr7	818869	rs61008539	0.285182	C7orf50;ZFAND2A	SUN1	Perceived unattractiveness to mosquitoes
chr7	1146591	dbsv124029	0.237754	chr7	819973	rs4719460	0.271799	C7orf50;ZFAND2A	SUN1	Educational attainment (years of education)
chr7	1145432	dbsv119143	0.235806	chr7	999367	rs10256972	0.800999	C7orf50;ZFAND2A	C7orf50	Endometriosis
chr7	1145432	dbsv119143	0.235806	chr7	984945	rs3824081	0.460088	C7orf50;ZFAND2A	CYP2W1	Insomnia symptoms (never/rarely vs. usually)
chr7	1145432	dbsv119143	0.235806	chr7	1101834	rs78399431	0.321047	C7orf50;ZFAND2A	C7orf50	Diastolic blood pressure
chr7	1145432	dbsv119143	0.235806	chr7	818869	rs61008539	0.273511	C7orf50;ZFAND2A	SUN1	Perceived unattractiveness to mosquitoes
chr7	1145432	dbsv119143	0.235806	chr7	819973	rs4719460	0.259989	C7orf50;ZFAND2A	SUN1	Educational attainment (years of education)
chr7	1156122	dbsv119761	0.2274	chr7	999367	rs10256972	0.389684	ZFAND2A	C7orf50	Endometriosis
chr7	1156122	dbsv119761	0.2274	chr7	1101834	rs78399431	0.360229	ZFAND2A	C7orf50	Diastolic blood pressure
chr7	1156122	dbsv119761	0.2274	chr7	984945	rs3824081	0.212958	ZFAND2A	CYP2W1	Insomnia symptoms (never/rarely vs. usually)
chr6	32645671	dbsv116210	0.224186	chr6	32638979	rs9272535	0.883115	HLA-DQA1;HLA-DQB1	HLA-DQA1	Red blood cell count
chr6	32645671	dbsv116210	0.224186	chr6	32643544	rs9272975	0.883115	HLA-DQA1;HLA-DQB1	HLA-DQA1	Blood protein levels
chr6	32645671	dbsv116210	0.224186	chr6	32644174	rs9273039	0.883115	HLA-DQA1;HLA-DQB1	HLA-DQA1	Hematocrit
chr6	32645671	dbsv116210	0.224186	chr6	32635879	rs116139966	0.870841	HLA-DQA1;HLA-DQB1	HLA-DRB1;HLA-DQA1	Autism spectrum disorder or schizophrenia
chr6	32645671	dbsv116210	0.224186	chr6	32634492	rs9272219	0.870792	HLA-DQA1;HLA-DQB1	HLA-DRB1;HLA-DQA1	Schizophrenia
chr6	32645671	dbsv116210	0.224186	chr6	32622724	rs9271573	0.657325	HLA-DQA1;HLA-DQB1	HLA-DRB1;HLA-DQA1	Sj枚gren's syndrome
chr6	32645671	dbsv116210	0.224186	chr6	32629287	rs116232857	0.657325	HLA-DQA1;HLA-DQB1	HLA-DRB1;HLA-DQA1	Sj枚gren's syndrome
chr6	32645671	dbsv116210	0.224186	chr6	32668599	rs2856698	0.647874	HLA-DQA1;HLA-DQB1	HLA-DQB1	Medication use (thyroid preparations)
chr6	32645671	dbsv116210	0.224186	chr6	32622382	rs9271547	0.647355	HLA-DQA1;HLA-DQB1	HLA-DRB1;HLA-DQA1	Blood protein levels
chr6	32645671	dbsv116210	0.224186	chr6	32660161	rs36205178	0.631002	HLA-DQA1;HLA-DQB1	HLA-DQB1-AS1	Scarlet fever
chr6	32645671	dbsv116210	0.224186	chr6	32683763	rs17212223	0.631002	HLA-DQA1;HLA-DQB1	HLA-DQB1;XXbac-BPG254F23.7	Narcolepsy (age of onset)
chr6	32645671	dbsv116210	0.224186	chr6	32636877	rs9272371	0.6176	HLA-DQA1;HLA-DQB1	HLA-DQA1	Epstein Barr virus nuclear antigen 1 IgG seropositivity
chr6	32645671	dbsv116210	0.224186	chr6	32623148	rs3129763	0.559739	HLA-DQA1;HLA-DQB1	HLA-DRB1;HLA-DQA1	Systemic sclerosis
chr6	32645671	dbsv116210	0.224186	chr6	32623699	rs112037939	0.559739	HLA-DQA1;HLA-DQB1	HLA-DRB1;HLA-DQA1	Small cell lung carcinoma
chr6	32645671	dbsv116210	0.224186	chr6	32623176	rs9271588	0.558569	HLA-DQA1;HLA-DQB1	HLA-DRB1;HLA-DQA1	Primary central nervous system lymphoma
chr6	32645671	dbsv116210	0.224186	chr6	32591333	rs9270493	0.555809	HLA-DQA1;HLA-DQB1	HLA-DRB1;HLA-DQA1	Reticulocyte count
chr6	32645671	dbsv116210	0.224186	chr6	32658353	rs7744020	0.554919	HLA-DQA1;HLA-DQB1	HLA-DQA1;HLA-DQB1	Narcolepsy (age of onset)
chr6	32645671	dbsv116210	0.224186	chr6	32641081	rs4455710	0.549364	HLA-DQA1;HLA-DQB1	HLA-DQA1	Squamous cell carcinoma
chr6	32645671	dbsv116210	0.224186	chr6	32635230	rs2040406	0.513146	HLA-DQA1;HLA-DQB1	HLA-DRB1;HLA-DQA1	Multiple sclerosis
chr6	32645671	dbsv116210	0.224186	chr6	32619748	rs9271401	0.500054	HLA-DQA1;HLA-DQB1	HLA-DRB1;HLA-DQA1	Blood protein levels
chr6	32645671	dbsv116210	0.224186	chr6	32639101	rs9272544	0.496836	HLA-DQA1;HLA-DQB1	HLA-DQA1	Granulocyte percentage of myeloid white cells
chr6	32645671	dbsv116210	0.224186	chr6	32632222	rs9272105	0.486033	HLA-DQA1;HLA-DQB1	HLA-DRB1;HLA-DQA1	Response to interferon beta therapy
chr6	32645671	dbsv116210	0.224186	chr6	32622251	rs9271539	0.484336	HLA-DQA1;HLA-DQB1	HLA-DRB1;HLA-DQA1	Takayasu arteritis
chr6	32645671	dbsv116210	0.224186	chr6	32619221	rs607929	0.475825	HLA-DQA1;HLA-DQB1	HLA-DRB1;HLA-DQA1	Monocyte percentage of white cells
chr6	32645671	dbsv116210	0.224186	chr6	32421871	rs3135363	0.470139	HLA-DQA1;HLA-DQB1	BTNL2;HLA-DRA	Hepatitis B vaccine response
chr6	32645671	dbsv116210	0.224186	chr6	32665936	rs9274477	0.452504	HLA-DQA1;HLA-DQB1	HLA-DQB1	Narcolepsy (age of onset)
chr6	32645671	dbsv116210	0.224186	chr6	32460995	rs9268839	0.413901	HLA-DQA1;HLA-DQB1	HLA-DRA;HLA-DRB5	Rheumatoid arthritis
chr6	32645671	dbsv116210	0.224186	chr6	32481634	rs1964995	0.409448	HLA-DQA1;HLA-DQB1	HLA-DRA;HLA-DRB5	Primary central nervous system lymphoma
chr6	32645671	dbsv116210	0.224186	chr6	32606394	rs615672	0.403789	HLA-DQA1;HLA-DQB1	HLA-DRB1;HLA-DQA1	Rheumatoid arthritis
chr6	32645671	dbsv116210	0.224186	chr6	32566867	rs147976543	0.398786	HLA-DQA1;HLA-DQB1	RNU1-61P;HLA-DRB1	Autism spectrum disorder or schizophrenia
chr6	32645671	dbsv116210	0.224186	chr6	32658534	rs6906021	0.395977	HLA-DQA1;HLA-DQB1	HLA-DQB1	Self-reported allergy
chr6	32645671	dbsv116210	0.224186	chr6	32476421	rs12194148	0.393773	HLA-DQA1;HLA-DQB1	HLA-DRA;HLA-DRB5	Rheumatoid arthritis
chr6	32645671	dbsv116210	0.224186	chr6	32484825	rs561623787	0.387816	HLA-DQA1;HLA-DQB1	HLA-DRA;HLA-DRB5	Blood protein levels
chr6	32645671	dbsv116210	0.224186	chr6	32549268	rs111945767	0.386978	HLA-DQA1;HLA-DQB1	RNU1-61P	Late-onset myasthenia gravis
chr6	32645671	dbsv116210	0.224186	chr6	32557141	rs9469174	0.386135	HLA-DQA1;HLA-DQB1	RNU1-61P;HLA-DRB1	Autism spectrum disorder or schizophrenia
chr6	32645671	dbsv116210	0.224186	chr6	32623514	rs9271597	0.385928	HLA-DQA1;HLA-DQB1	HLA-DRB1;HLA-DQA1	Factor VIII levels
chr6	32645671	dbsv116210	0.224186	chr6	32667815	rs9274600	0.37894	HLA-DQA1;HLA-DQB1	HLA-DQB1	Lung function in never smokers (low FEV1 vs high FEV1)
chr6	32645671	dbsv116210	0.224186	chr6	32476767	rs12195582	0.376695	HLA-DQA1;HLA-DQB1	HLA-DRA;HLA-DRB5	Follicular lymphoma
chr6	32645671	dbsv116210	0.224186	chr6	32487060	rs142972412	0.371865	HLA-DQA1;HLA-DQB1	HLA-DRA;HLA-DRB5	Autism spectrum disorder or schizophrenia
chr6	32645671	dbsv116210	0.224186	chr6	32482312	rs5020946	0.359273	HLA-DQA1;HLA-DQB1	HLA-DRA;HLA-DRB5	Waist-to-hip ratio adjusted for body mass index
chr6	32645671	dbsv116210	0.224186	chr6	32486159	rs112062732	0.355754	HLA-DQA1;HLA-DQB1	HLA-DRA;HLA-DRB5	Reticulocyte fraction of red cells
chr6	32645671	dbsv116210	0.224186	chr6	32480621	rs9378213	0.351819	HLA-DQA1;HLA-DQB1	HLA-DRA;HLA-DRB5	Waist-to-hip ratio adjusted for BMI in active individuals
chr6	32645671	dbsv116210	0.224186	chr6	32607881	rs3021304	0.351216	HLA-DQA1;HLA-DQB1	HLA-DRB1;HLA-DQA1	Vogt-Koyanagi-Harada syndrome
chr6	32645671	dbsv116210	0.224186	chr6	32659473	rs9273410	0.349297	HLA-DQA1;HLA-DQB1	HLA-DQB1	Asthma (moderate or severe)
chr6	32645671	dbsv116210	0.224186	chr6	32669381	rs17205528	0.346205	HLA-DQA1;HLA-DQB1	HLA-DQB1	Shingles
chr6	32645671	dbsv116210	0.224186	chr6	32486501	rs75219938	0.340591	HLA-DQA1;HLA-DQB1	HLA-DRA;HLA-DRB5	Blood protein levels
chr6	32645671	dbsv116210	0.224186	chr6	32668836	rs147875011	0.335995	HLA-DQA1;HLA-DQB1	HLA-DQB1	Autism spectrum disorder or schizophrenia
chr6	32645671	dbsv116210	0.224186	chr6	32597873	rs9270637	0.330764	HLA-DQA1;HLA-DQB1	HLA-DRB1;HLA-DQA1	Blood protein levels
chr6	32645671	dbsv116210	0.224186	chr6	32623671	rs115472351	0.329626	HLA-DQA1;HLA-DQB1	HLA-DRB1;HLA-DQA1	Body mass index
chr6	32645671	dbsv116210	0.224186	chr6	32644384	rs9273062	0.329626	HLA-DQA1;HLA-DQB1	HLA-DQA1	Response to hepatitis B vaccine
chr6	32645671	dbsv116210	0.224186	chr6	32582101	rs41293179	0.3249	HLA-DQA1;HLA-DQB1	HLA-DRB1	Autism spectrum disorder or schizophrenia
chr6	32645671	dbsv116210	0.224186	chr6	32634619	rs116041786	0.321602	HLA-DQA1;HLA-DQB1	HLA-DRB1;HLA-DQA1	Selective IgA deficiency
chr6	32645671	dbsv116210	0.224186	chr6	32663430	rs9274235	0.320645	HLA-DQA1;HLA-DQB1	HLA-DQB1	Lymphocyte percentage of white cells
chr6	32645671	dbsv116210	0.224186	chr6	32610501	rs2858863	0.31604	HLA-DQA1;HLA-DQB1	HLA-DRB1;HLA-DQA1	Arterial stiffness index
chr6	32645671	dbsv116210	0.224186	chr6	32575798	rs41294271	0.312948	HLA-DQA1;HLA-DQB1	RNU1-61P;HLA-DRB1	Autism spectrum disorder or schizophrenia
chr6	32645671	dbsv116210	0.224186	chr6	32644683	rs200930495	0.311339	HLA-DQA1;HLA-DQB1	HLA-DQA1;HLA-DQB1	Blood protein levels
chr6	32645671	dbsv116210	0.224186	chr6	32461866	rs9268853	0.311064	HLA-DQA1;HLA-DQB1	HLA-DRA;HLA-DRB5	Fulminant type 1 diabetes
chr6	32645671	dbsv116210	0.224186	chr6	32464300	rs9268905	0.311064	HLA-DQA1;HLA-DQB1	HLA-DRA;HLA-DRB5	Giant cell arteritis
chr6	32645671	dbsv116210	0.224186	chr6	32465058	rs9268923	0.311064	HLA-DQA1;HLA-DQB1	HLA-DRA;HLA-DRB5	Epstein Barr virus nuclear antigen 1 IgG levels
chr6	32645671	dbsv116210	0.224186	chr6	32465390	rs2395185	0.311064	HLA-DQA1;HLA-DQB1	HLA-DRA;HLA-DRB5	Antinuclear antibody levels
chr6	32645671	dbsv116210	0.224186	chr6	32626251	rs9271762	0.309683	HLA-DQA1;HLA-DQB1	HLA-DRB1;HLA-DQA1	Blood protein levels
chr6	32645671	dbsv116210	0.224186	chr6	32444703	rs7194	0.308912	HLA-DQA1;HLA-DQB1	HLA-DRA	Waist-to-hip ratio adjusted for BMI in active individuals
chr6	32645671	dbsv116210	0.224186	chr6	32445682	rs2227139	0.308912	HLA-DQA1;HLA-DQB1	HLA-DRA	Hematological parameters
chr6	32645671	dbsv116210	0.224186	chr6	32446496	rs3129890	0.308912	HLA-DQA1;HLA-DQB1	HLA-DRA;HLA-DRB5	ACPA-positive rheumatoid arthritis (smoking interaction)
chr6	32645671	dbsv116210	0.224186	chr6	32593106	rs28366301	0.305878	HLA-DQA1;HLA-DQB1	HLA-DRB1;HLA-DQA1	High density lipoprotein cholesterol levels
chr6	32645671	dbsv116210	0.224186	chr6	32461942	rs9268856	0.299672	HLA-DQA1;HLA-DQB1	HLA-DRA;HLA-DRB5	Frontotemporal dementia
chr6	32645671	dbsv116210	0.224186	chr6	32464185	rs114002140	0.299672	HLA-DQA1;HLA-DQB1	HLA-DRA;HLA-DRB5	Schizophrenia
chr6	32645671	dbsv116210	0.224186	chr6	32464188	rs9268896	0.299672	HLA-DQA1;HLA-DQB1	HLA-DRA;HLA-DRB5	Blood protein levels
chr6	32645671	dbsv116210	0.224186	chr6	32469754	rs187696124	0.299672	HLA-DQA1;HLA-DQB1	HLA-DRA;HLA-DRB5	Schizophrenia
chr6	32645671	dbsv116210	0.224186	chr6	32566811	rs116180191	0.295721	HLA-DQA1;HLA-DQB1	RNU1-61P;HLA-DRB1	Blood protein levels
chr6	32645671	dbsv116210	0.224186	chr6	32619436	rs28383314	0.295069	HLA-DQA1;HLA-DQB1	HLA-DRB1;HLA-DQA1	Intraocular pressure
chr6	32645671	dbsv116210	0.224186	chr6	32610305	rs674313	0.294038	HLA-DQA1;HLA-DQB1	HLA-DRB1;HLA-DQA1	Chronic lymphocytic leukemia
chr6	32645671	dbsv116210	0.224186	chr6	32465964	rs117230773	0.292731	HLA-DQA1;HLA-DQB1	HLA-DRA;HLA-DRB5	Lung disease severity in cystic fibrosis
chr6	32645671	dbsv116210	0.224186	chr6	32465853	rs114455101	0.288845	HLA-DQA1;HLA-DQB1	HLA-DRA;HLA-DRB5	Autism spectrum disorder or schizophrenia
chr6	32645671	dbsv116210	0.224186	chr6	32574236	rs41293330	0.28823	HLA-DQA1;HLA-DQB1	RNU1-61P;HLA-DRB1	Autism spectrum disorder or schizophrenia
chr6	32645671	dbsv116210	0.224186	chr6	32635710	rs3104367	0.287719	HLA-DQA1;HLA-DQB1	HLA-DRB1;HLA-DQA1	Asthma
chr6	32645671	dbsv116210	0.224186	chr6	32636595	rs9272346	0.287719	HLA-DQA1;HLA-DQB1	HLA-DQA1	Type 1 diabetes
chr6	32645671	dbsv116210	0.224186	chr6	32644956	rs9273123	0.287719	HLA-DQA1;HLA-DQB1	HLA-DQA1;HLA-DQB1	Asthma
chr6	32645671	dbsv116210	0.224186	chr6	32647774	rs17843580	0.287719	HLA-DQA1;HLA-DQB1	HLA-DQA1;HLA-DQB1	Medication use (adrenergics, inhalants)
chr6	32645671	dbsv116210	0.224186	chr6	32658824	rs9273373	0.287719	HLA-DQA1;HLA-DQB1	HLA-DQB1	Asthma and hay fever
chr6	32645671	dbsv116210	0.224186	chr6	32658837	rs9273374	0.287719	HLA-DQA1;HLA-DQB1	HLA-DQB1	Asthma or allergic disease (pleiotropy)
chr6	32645671	dbsv116210	0.224186	chr6	32659383	rs9273404	0.287719	HLA-DQA1;HLA-DQB1	HLA-DQB1-AS1;HLA-DQB1	Chronic obstructive pulmonary disease
chr6	32645671	dbsv116210	0.224186	chr6	32659937	rs1063355	0.287719	HLA-DQA1;HLA-DQB1	HLA-DQB1-AS1	Type 2 diabetes
chr6	32645671	dbsv116210	0.224186	chr6	32660146	rs1063348	0.287719	HLA-DQA1;HLA-DQB1	HLA-DQB1-AS1	Childhood steroid-sensitive nephrotic syndrome
chr6	32645671	dbsv116210	0.224186	chr6	32660761	rs201043192	0.287719	HLA-DQA1;HLA-DQB1	HLA-DQB1	Lung function (low FEV1 vs high FEV1)
chr6	32645671	dbsv116210	0.224186	chr6	32480784	rs9391786	0.287504	HLA-DQA1;HLA-DQB1	HLA-DRA;HLA-DRB5	Automobile speeding propensity
chr6	32645671	dbsv116210	0.224186	chr6	32697183	rs9357152	0.285591	HLA-DQA1;HLA-DQB1	HLA-DQB1;XXbac-BPG254F23.7	HPV seropositivity
chr6	32645671	dbsv116210	0.224186	chr6	32653139	rs74951723	0.285444	HLA-DQA1;HLA-DQB1	HLA-DQA1;HLA-DQB1	Anti-Epstein-Barr virus nuclear antigen (EBNA) IgG levels
chr6	32645671	dbsv116210	0.224186	chr6	32468178	rs186229361	0.285186	HLA-DQA1;HLA-DQB1	HLA-DRA;HLA-DRB5	Autism spectrum disorder or schizophrenia
chr6	32645671	dbsv116210	0.224186	chr6	32443869	rs7192	0.283808	HLA-DQA1;HLA-DQB1	HLA-DRA	Non-obstructive azoospermia
chr6	32645671	dbsv116210	0.224186	chr6	32541977	rs72492309	0.282844	HLA-DQA1;HLA-DQB1	HLA-DRB5;RNU1-61P	Epithelial ovarian cancer
chr6	32645671	dbsv116210	0.224186	chr6	32510807	rs188190243	0.280586	HLA-DQA1;HLA-DQB1	HLA-DRA;HLA-DRB5	Autism spectrum disorder or schizophrenia
chr6	32645671	dbsv116210	0.224186	chr6	32576920	rs9269573	0.28031	HLA-DQA1;HLA-DQB1	RNU1-61P;HLA-DRB1	Blood protein levels
chr6	32645671	dbsv116210	0.224186	chr6	32466042	rs138984909	0.278198	HLA-DQA1;HLA-DQB1	HLA-DRA;HLA-DRB5	Autism spectrum disorder or schizophrenia
chr6	32645671	dbsv116210	0.224186	chr6	32453166	rs111255178	0.277663	HLA-DQA1;HLA-DQB1	HLA-DRA;HLA-DRB5	Height
chr6	32645671	dbsv116210	0.224186	chr6	32457985	rs41291794	0.277663	HLA-DQA1;HLA-DQB1	HLA-DRA;HLA-DRB5	Systemic juvenile idiopathic arthritis
chr6	32645671	dbsv116210	0.224186	chr6	32428369	rs78566116	0.274956	HLA-DQA1;HLA-DQB1	BTNL2;HLA-DRA	Height
chr6	32645671	dbsv116210	0.224186	chr6	32685008	rs28746950	0.274667	HLA-DQA1;HLA-DQB1	HLA-DQB1;XXbac-BPG254F23.7	Blood protein levels
chr6	32645671	dbsv116210	0.224186	chr6	32668587	rs9274657	0.273034	HLA-DQA1;HLA-DQB1	HLA-DQB1	Autism spectrum disorder or schizophrenia
chr6	32645671	dbsv116210	0.224186	chr6	32668608	rs9274659	0.273034	HLA-DQA1;HLA-DQB1	HLA-DQB1	Asthma (age of onset)
chr6	32645671	dbsv116210	0.224186	chr6	32570699	rs111639056	0.272096	HLA-DQA1;HLA-DQB1	RNU1-61P;HLA-DRB1	Autism spectrum disorder or schizophrenia
chr6	32645671	dbsv116210	0.224186	chr6	32654355	rs28755170	0.262937	HLA-DQA1;HLA-DQB1	HLA-DQA1;HLA-DQB1	Blood protein levels
chr6	32645671	dbsv116210	0.224186	chr6	32696555	rs7745040	0.262759	HLA-DQA1;HLA-DQB1	HLA-DQB1;XXbac-BPG254F23.7	Response to hepatitis B vaccine
chr6	32645671	dbsv116210	0.224186	chr6	32460938	rs114800139	0.260528	HLA-DQA1;HLA-DQB1	HLA-DRA;HLA-DRB5	Vogt-Koyanagi-Harada syndrome
chr6	32645671	dbsv116210	0.224186	chr6	32591382	rs113399573	0.256495	HLA-DQA1;HLA-DQB1	HLA-DRB1;HLA-DQA1	Blood protein levels
chr6	32645671	dbsv116210	0.224186	chr6	32586352	rs9270074	0.255128	HLA-DQA1;HLA-DQB1	HLA-DRB1	Autism spectrum disorder or schizophrenia
chr6	32645671	dbsv116210	0.224186	chr6	32658472	rs6928482	0.253198	HLA-DQA1;HLA-DQB1	HLA-DQB1	Serum uric acid levels
chr6	32645671	dbsv116210	0.224186	chr6	32615965	rs9271348	0.249631	HLA-DQA1;HLA-DQB1	HLA-DRB1;HLA-DQA1	Rheumatoid arthritis (ACPA-negative)
chr6	32645671	dbsv116210	0.224186	chr6	32638107	rs2187668	0.24842	HLA-DQA1;HLA-DQB1	HLA-DQA1	Diastolic blood pressure
chr6	32645671	dbsv116210	0.224186	chr6	32641817	rs9272729	0.24842	HLA-DQA1;HLA-DQB1	HLA-DQA1	Membranous nephropathy
chr6	32645671	dbsv116210	0.224186	chr6	32587158	rs34075049	0.247459	HLA-DQA1;HLA-DQB1	HLA-DRB1	Neurofibrillary tangles
chr6	32645671	dbsv116210	0.224186	chr6	32559333	rs78110044	0.246658	HLA-DQA1;HLA-DQB1	RNU1-61P;HLA-DRB1	Autism spectrum disorder or schizophrenia
chr6	32645671	dbsv116210	0.224186	chr6	32460338	rs115918645	0.244152	HLA-DQA1;HLA-DQB1	HLA-DRA;HLA-DRB5	Type 2 diabetes
chr6	32645671	dbsv116210	0.224186	chr6	32607958	rs9461776	0.239066	HLA-DQA1;HLA-DQB1	HLA-DRB1;HLA-DQA1	Mixed cryoglobulinemia vasculitis in chronic hepatitis C infection
chr6	32645671	dbsv116210	0.224186	chr6	32469383	rs183975233	0.237885	HLA-DQA1;HLA-DQB1	HLA-DRA;HLA-DRB5	Body mass index
chr6	32645671	dbsv116210	0.224186	chr6	32584671	rs11753207	0.23733	HLA-DQA1;HLA-DQB1	HLA-DRB1	Autism spectrum disorder or schizophrenia
chr6	32645671	dbsv116210	0.224186	chr6	32597688	rs2760981	0.236919	HLA-DQA1;HLA-DQB1	HLA-DRB1;HLA-DQA1	Autism spectrum disorder or schizophrenia
chr6	32645671	dbsv116210	0.224186	chr6	32642659	rs1048372	0.236733	HLA-DQA1;HLA-DQB1	HLA-DQA1	Blood protein levels
chr6	32645671	dbsv116210	0.224186	chr6	32692101	rs9275224	0.236706	HLA-DQA1;HLA-DQB1	HLA-DQB1;XXbac-BPG254F23.7	IgA nephropathy
chr6	32645671	dbsv116210	0.224186	chr6	32693798	rs9275260	0.236706	HLA-DQA1;HLA-DQB1	HLA-DQB1;XXbac-BPG254F23.7	Immunoglobulin A vasculitis
chr6	32645671	dbsv116210	0.224186	chr6	32443164	rs9268659	0.236689	HLA-DQA1;HLA-DQB1	HLA-DRA	Perceived unattractiveness to mosquitoes
chr6	32645671	dbsv116210	0.224186	chr6	32464869	rs115406947	0.236012	HLA-DQA1;HLA-DQB1	HLA-DRA;HLA-DRB5	Schizophrenia
chr6	32645671	dbsv116210	0.224186	chr6	32618459	rs116080888	0.235407	HLA-DQA1;HLA-DQB1	HLA-DRB1;HLA-DQA1	Lung adenocarcinoma
chr6	32645671	dbsv116210	0.224186	chr6	32475446	rs9269108	0.234255	HLA-DQA1;HLA-DQB1	HLA-DRA;HLA-DRB5	General cognitive ability
chr6	32645671	dbsv116210	0.224186	chr6	32695143	rs9275281	0.233336	HLA-DQA1;HLA-DQB1	HLA-DQB1;XXbac-BPG254F23.7	High altitude adaptation
chr6	32645671	dbsv116210	0.224186	chr6	32695512	rs9275292	0.233336	HLA-DQA1;HLA-DQB1	HLA-DQB1;XXbac-BPG254F23.7	C-reactive protein levels or LDL-cholesterol levels (pleiotropy)
chr6	32645671	dbsv116210	0.224186	chr6	32610350	rs9271176	0.233159	HLA-DQA1;HLA-DQB1	HLA-DRB1;HLA-DQA1	Chronic lymphocytic leukemia
chr6	32645671	dbsv116210	0.224186	chr6	32427879	rs2105903	0.226702	HLA-DQA1;HLA-DQB1	BTNL2;HLA-DRA	Estimated glomerular filtration rate in diabetes
chr6	32645671	dbsv116210	0.224186	chr6	32492973	rs76380179	0.22455	HLA-DQA1;HLA-DQB1	HLA-DRA;HLA-DRB5	Self-rated health
chr6	32645671	dbsv116210	0.224186	chr6	32443530	rs116348849	0.218706	HLA-DQA1;HLA-DQB1	HLA-DRA	Eosinophil counts
chr6	32645671	dbsv116210	0.224186	chr6	32444815	rs1051336	0.218706	HLA-DQA1;HLA-DQB1	HLA-DRA	Pemphigus vulgaris
chr6	32645671	dbsv116210	0.224186	chr6	32601279	rs9270779	0.218494	HLA-DQA1;HLA-DQB1	HLA-DRB1;HLA-DQA1	Heart rate response to exercise
chr6	32645671	dbsv116210	0.224186	chr6	32607736	rs9271060	0.218494	HLA-DQA1;HLA-DQB1	HLA-DRB1;HLA-DQA1	Crohn's disease
chr6	32645671	dbsv116210	0.224186	chr6	32610753	rs9271192	0.218494	HLA-DQA1;HLA-DQB1	HLA-DRB1;HLA-DQA1	Alzheimer's disease (late onset)
chr6	32645671	dbsv116210	0.224186	chr6	32611258	rs9271209	0.218494	HLA-DQA1;HLA-DQB1	HLA-DRB1;HLA-DQA1	Ulcerative colitis
chr6	32645671	dbsv116210	0.224186	chr6	32605694	rs9270965	0.217902	HLA-DQA1;HLA-DQB1	HLA-DRB1;HLA-DQA1	Narcolepsy (onset before 2009 H1N1 influenza pandemic)
chr6	32645671	dbsv116210	0.224186	chr6	32658962	rs12055445	0.215712	HLA-DQA1;HLA-DQB1	HLA-DQB1-AS1;HLA-DQB1	Feeling worry
chr6	32645671	dbsv116210	0.224186	chr6	32415431	rs6930571	0.214697	HLA-DQA1;HLA-DQB1	BTNL2;HLA-DRA	Height
chr6	32645671	dbsv116210	0.224186	chr6	32608701	rs9271100	0.213868	HLA-DQA1;HLA-DQB1	HLA-DRB1;HLA-DQA1	Leprosy
chr6	32645671	dbsv116210	0.224186	chr6	32582137	rs142790902	0.211804	HLA-DQA1;HLA-DQB1	HLA-DRB1	Autism spectrum disorder or schizophrenia
chr6	32645671	dbsv116210	0.224186	chr6	32423415	rs114882497	0.211419	HLA-DQA1;HLA-DQB1	BTNL2;HLA-DRA	Autism spectrum disorder or schizophrenia
chr6	32645671	dbsv116210	0.224186	chr6	32605852	rs602875	0.209974	HLA-DQA1;HLA-DQB1	HLA-DRB1;HLA-DQA1	Leprosy
chr6	32645671	dbsv116210	0.224186	chr6	32689801	rs7774434	0.205349	HLA-DQA1;HLA-DQB1	HLA-DQB1;XXbac-BPG254F23.7	Primary biliary cholangitis
chr6	32645671	dbsv116210	0.224186	chr6	32373576	rs9268402	0.205321	HLA-DQA1;HLA-DQB1	C6orf10;HCG23	Coronary heart disease
chr6	32645671	dbsv116210	0.224186	chr6	32658715	rs9273370	0.204627	HLA-DQA1;HLA-DQB1	HLA-DQB1	Hypothyroidism
chr6	32645671	dbsv116210	0.224186	chr6	32413695	rs116047537	0.20406	HLA-DQA1;HLA-DQB1	BTNL2;HLA-DRA	Autism spectrum disorder or schizophrenia
chr6	32645671	dbsv116210	0.224186	chr6	32526115	rs147793969	0.203144	HLA-DQA1;HLA-DQB1	HLA-DRB5	Autism spectrum disorder or schizophrenia
chr3	194421145	dbsv93402	0.205507	chr3	194364318	rs923931	0.362858	ATP13A3	LRRC15	Blood protein levels
chr3	194421145	dbsv93402	0.205507	chr3	194367198	rs57514363	0.362858	ATP13A3	LRRC15	Blood protein levels
chr3	194421145	dbsv93402	0.205507	chr3	194447771	rs9861816	0.253194	ATP13A3	ATP13A3	Red blood cell count
chr7	2691070	dbsv119979	0.205308	chr7	2950375	rs7806365	0.208037	AMZ1	CARD11	Height
chr1	198335524	dbsv4289	0.20495	chr1	198127418	rs78720557	0.345845	NEK7;ATP6V1G3	LHX9;NEK7	High altitude adaptation
chr6	32694523	dbsv116224	0.201843	chr6	32692101	rs9275224	0.979735	HLA-DQB1;XXbac-BPG254F23.7	HLA-DQB1;XXbac-BPG254F23.7	IgA nephropathy
chr6	32694523	dbsv116224	0.201843	chr6	32693798	rs9275260	0.979735	HLA-DQB1;XXbac-BPG254F23.7	HLA-DQB1;XXbac-BPG254F23.7	Immunoglobulin A vasculitis
chr6	32694523	dbsv116224	0.201843	chr6	32695143	rs9275281	0.960159	HLA-DQB1;XXbac-BPG254F23.7	HLA-DQB1;XXbac-BPG254F23.7	High altitude adaptation
chr6	32694523	dbsv116224	0.201843	chr6	32695512	rs9275292	0.960159	HLA-DQB1;XXbac-BPG254F23.7	HLA-DQB1;XXbac-BPG254F23.7	C-reactive protein levels or LDL-cholesterol levels (pleiotropy)
chr6	32694523	dbsv116224	0.201843	chr6	32696074	rs6457617	0.686134	HLA-DQB1;XXbac-BPG254F23.7	HLA-DQB1;XXbac-BPG254F23.7	Rheumatoid arthritis
chr6	32694523	dbsv116224	0.201843	chr6	32696222	rs6457620	0.674059	HLA-DQB1;XXbac-BPG254F23.7	HLA-DQB1;XXbac-BPG254F23.7	Rheumatoid arthritis
chr6	32694523	dbsv116224	0.201843	chr6	32696555	rs7745040	0.612222	HLA-DQB1;XXbac-BPG254F23.7	HLA-DQB1;XXbac-BPG254F23.7	Response to hepatitis B vaccine
chr6	32694523	dbsv116224	0.201843	chr6	32642659	rs1048372	0.586561	HLA-DQB1;XXbac-BPG254F23.7	HLA-DQA1	Blood protein levels
chr6	32694523	dbsv116224	0.201843	chr6	32663430	rs9274235	0.512771	HLA-DQB1;XXbac-BPG254F23.7	HLA-DQB1	Lymphocyte percentage of white cells
chr6	32694523	dbsv116224	0.201843	chr6	32696681	rs2647012	0.461542	HLA-DQB1;XXbac-BPG254F23.7	HLA-DQB1;XXbac-BPG254F23.7	Lupus nephritis in systemic lupus erythematosus
chr6	32694523	dbsv116224	0.201843	chr6	32700546	rs2858310	0.461542	HLA-DQB1;XXbac-BPG254F23.7	HLA-DQB1;XXbac-BPG254F23.7	C-reactive protein levels or total cholesterol levels (pleiotropy)
chr6	32694523	dbsv116224	0.201843	chr6	32702531	rs2856717	0.461542	HLA-DQB1;XXbac-BPG254F23.7	HLA-DQB1;XXbac-BPG254F23.7	IgA nephropathy
chr6	32694523	dbsv116224	0.201843	chr6	32703120	rs2647051	0.461542	HLA-DQB1;XXbac-BPG254F23.7	HLA-DQB1;XXbac-BPG254F23.7	Hepatitis C (spontaneous viral clearance)
chr6	32694523	dbsv116224	0.201843	chr6	32615965	rs9271348	0.450083	HLA-DQB1;XXbac-BPG254F23.7	HLA-DRB1;HLA-DQA1	Rheumatoid arthritis (ACPA-negative)
chr6	32694523	dbsv116224	0.201843	chr6	32680379	rs9275052	0.448632	HLA-DQB1;XXbac-BPG254F23.7	HLA-DQB1;XXbac-BPG254F23.7	Low density lipoprotein cholesterol levels
chr6	32694523	dbsv116224	0.201843	chr6	32692805	rs2647006	0.433778	HLA-DQB1;XXbac-BPG254F23.7	HLA-DQB1;XXbac-BPG254F23.7	Hepatitis C (spontaneous viral clearance)
chr6	32694523	dbsv116224	0.201843	chr6	32700559	rs2647046	0.433778	HLA-DQB1;XXbac-BPG254F23.7	HLA-DQB1;XXbac-BPG254F23.7	Lymphoma
chr6	32694523	dbsv116224	0.201843	chr6	32694503	rs2858317	0.387715	HLA-DQB1;XXbac-BPG254F23.7	HLA-DQB1;XXbac-BPG254F23.7	Childhood steroid-sensitive nephrotic syndrome
chr6	32694523	dbsv116224	0.201843	chr6	32706552	rs114771361	0.382599	HLA-DQB1;XXbac-BPG254F23.7	HLA-DQB1;XXbac-BPG254F23.7	Autism spectrum disorder or schizophrenia
chr6	32694523	dbsv116224	0.201843	chr6	32658472	rs6928482	0.368862	HLA-DQB1;XXbac-BPG254F23.7	HLA-DQB1	Serum uric acid levels
chr6	32694523	dbsv116224	0.201843	chr6	32616962	rs28752520	0.343826	HLA-DQB1;XXbac-BPG254F23.7	HLA-DRB1;HLA-DQA1	Blood protein levels
chr6	32694523	dbsv116224	0.201843	chr6	32625019	rs28383322	0.343826	HLA-DQB1;XXbac-BPG254F23.7	HLA-DRB1;HLA-DQA1	Parental longevity (combined parental attained age, Martingale residuals)
chr6	32694523	dbsv116224	0.201843	chr6	32635710	rs3104367	0.34197	HLA-DQB1;XXbac-BPG254F23.7	HLA-DRB1;HLA-DQA1	Asthma
chr6	32694523	dbsv116224	0.201843	chr6	32636595	rs9272346	0.34197	HLA-DQB1;XXbac-BPG254F23.7	HLA-DQA1	Type 1 diabetes
chr6	32694523	dbsv116224	0.201843	chr6	32644956	rs9273123	0.34197	HLA-DQB1;XXbac-BPG254F23.7	HLA-DQA1;HLA-DQB1	Asthma
chr6	32694523	dbsv116224	0.201843	chr6	32647774	rs17843580	0.34197	HLA-DQB1;XXbac-BPG254F23.7	HLA-DQA1;HLA-DQB1	Medication use (adrenergics, inhalants)
chr6	32694523	dbsv116224	0.201843	chr6	32658824	rs9273373	0.34197	HLA-DQB1;XXbac-BPG254F23.7	HLA-DQB1	Asthma and hay fever
chr6	32694523	dbsv116224	0.201843	chr6	32658837	rs9273374	0.34197	HLA-DQB1;XXbac-BPG254F23.7	HLA-DQB1	Asthma or allergic disease (pleiotropy)
chr6	32694523	dbsv116224	0.201843	chr6	32659383	rs9273404	0.34197	HLA-DQB1;XXbac-BPG254F23.7	HLA-DQB1-AS1;HLA-DQB1	Chronic obstructive pulmonary disease
chr6	32694523	dbsv116224	0.201843	chr6	32659937	rs1063355	0.34197	HLA-DQB1;XXbac-BPG254F23.7	HLA-DQB1-AS1	Type 2 diabetes
chr6	32694523	dbsv116224	0.201843	chr6	32660146	rs1063348	0.34197	HLA-DQB1;XXbac-BPG254F23.7	HLA-DQB1-AS1	Childhood steroid-sensitive nephrotic syndrome
chr6	32694523	dbsv116224	0.201843	chr6	32660761	rs201043192	0.34197	HLA-DQB1;XXbac-BPG254F23.7	HLA-DQB1	Lung function (low FEV1 vs high FEV1)
chr6	32694523	dbsv116224	0.201843	chr6	32667519	rs77296290	0.338487	HLA-DQB1;XXbac-BPG254F23.7	HLA-DQB1	Schizophrenia
chr6	32694523	dbsv116224	0.201843	chr6	32685008	rs28746950	0.321623	HLA-DQB1;XXbac-BPG254F23.7	HLA-DQB1;XXbac-BPG254F23.7	Blood protein levels
chr6	32694523	dbsv116224	0.201843	chr6	32689766	rs4642516	0.302237	HLA-DQB1;XXbac-BPG254F23.7	HLA-DQB1;XXbac-BPG254F23.7	Childhood steroid-sensitive nephrotic syndrome
chr6	32694523	dbsv116224	0.201843	chr6	32142202	rs204999	0.286358	HLA-DQB1;XXbac-BPG254F23.7	FKBPL;PRRT1	Idiopathic membranous nephropathy
chr6	32694523	dbsv116224	0.201843	chr6	32632226	rs3104376	0.281735	HLA-DQB1;XXbac-BPG254F23.7	HLA-DRB1;HLA-DQA1	Itch intensity from mosquito bite
chr6	32694523	dbsv116224	0.201843	chr6	32697183	rs9357152	0.280937	HLA-DQB1;XXbac-BPG254F23.7	HLA-DQB1;XXbac-BPG254F23.7	HPV seropositivity
chr6	32694523	dbsv116224	0.201843	chr6	32606214	rs9270984	0.272284	HLA-DQB1;XXbac-BPG254F23.7	HLA-DRB1;HLA-DQA1	Systemic lupus erythematosus
chr6	32694523	dbsv116224	0.201843	chr6	32606283	rs9270986	0.272284	HLA-DQB1;XXbac-BPG254F23.7	HLA-DRB1;HLA-DQA1	Myasthenia gravis
chr6	32694523	dbsv116224	0.201843	chr6	32619077	rs9271366	0.272284	HLA-DQB1;XXbac-BPG254F23.7	HLA-DRB1;HLA-DQA1	Ulcerative colitis
chr6	32694523	dbsv116224	0.201843	chr6	32605852	rs602875	0.264946	HLA-DQB1;XXbac-BPG254F23.7	HLA-DRB1;HLA-DQA1	Leprosy
chr6	32694523	dbsv116224	0.201843	chr6	31858928	rs622076	0.262717	HLA-DQB1;XXbac-BPG254F23.7	NEU1	Estimated glomerular filtration rate
chr6	32694523	dbsv116224	0.201843	chr6	31867387	rs693906	0.262717	HLA-DQB1;XXbac-BPG254F23.7	SLC44A4	Scarlet fever
chr6	32694523	dbsv116224	0.201843	chr6	32618459	rs116080888	0.257404	HLA-DQB1;XXbac-BPG254F23.7	HLA-DRB1;HLA-DQA1	Lung adenocarcinoma
chr6	32694523	dbsv116224	0.201843	chr6	32701241	rs1612904	0.254221	HLA-DQB1;XXbac-BPG254F23.7	HLA-DQB1;XXbac-BPG254F23.7	Itch intensity from mosquito bite adjusted by bite size
chr6	32694523	dbsv116224	0.201843	chr6	32708474	rs3129721	0.254221	HLA-DQB1;XXbac-BPG254F23.7	HLA-DQB1;XXbac-BPG254F23.7	Urinary tract infection frequency
chr6	32694523	dbsv116224	0.201843	chr6	32713854	rs9275596	0.254221	HLA-DQB1;XXbac-BPG254F23.7	HLA-DQB1;XXbac-BPG254F23.7	Peanut allergy
chr6	32694523	dbsv116224	0.201843	chr6	32638979	rs9272535	0.251863	HLA-DQB1;XXbac-BPG254F23.7	HLA-DQA1	Red blood cell count
chr6	32694523	dbsv116224	0.201843	chr6	32643544	rs9272975	0.251863	HLA-DQB1;XXbac-BPG254F23.7	HLA-DQA1	Blood protein levels
chr6	32694523	dbsv116224	0.201843	chr6	32644174	rs9273039	0.251863	HLA-DQB1;XXbac-BPG254F23.7	HLA-DQA1	Hematocrit
chr6	32694523	dbsv116224	0.201843	chr6	32684582	rs3021058	0.251395	HLA-DQB1;XXbac-BPG254F23.7	HLA-DQB1;XXbac-BPG254F23.7	Automobile speeding propensity
chr6	32694523	dbsv116224	0.201843	chr6	32635879	rs116139966	0.249033	HLA-DQB1;XXbac-BPG254F23.7	HLA-DRB1;HLA-DQA1	Autism spectrum disorder or schizophrenia
chr6	32694523	dbsv116224	0.201843	chr6	32598800	rs4329147	0.246874	HLA-DQB1;XXbac-BPG254F23.7	HLA-DRB1;HLA-DQA1	Childhood ear infection
chr6	32694523	dbsv116224	0.201843	chr6	32661035	rs9273542	0.241922	HLA-DQB1;XXbac-BPG254F23.7	HLA-DQB1	Childhood steroid-sensitive nephrotic syndrome
chr6	32694523	dbsv116224	0.201843	chr6	32666690	rs3891175	0.241922	HLA-DQB1;XXbac-BPG254F23.7	HLA-DQB1	Autoimmune hepatitis in primary sclerosing cholangitis
chr6	32694523	dbsv116224	0.201843	chr6	32668221	rs9274623	0.241922	HLA-DQB1;XXbac-BPG254F23.7	HLA-DQB1	Schizophrenia
chr6	32694523	dbsv116224	0.201843	chr6	32634492	rs9272219	0.241622	HLA-DQB1;XXbac-BPG254F23.7	HLA-DRB1;HLA-DQA1	Schizophrenia
chr6	32694523	dbsv116224	0.201843	chr6	32617291	rs28752534	0.236102	HLA-DQB1;XXbac-BPG254F23.7	HLA-DRB1;HLA-DQA1	Plantar warts
chr6	32694523	dbsv116224	0.201843	chr6	32654582	rs17613465	0.234777	HLA-DQB1;XXbac-BPG254F23.7	HLA-DQA1;HLA-DQB1	Eosinophil percentage of granulocytes
chr6	32694523	dbsv116224	0.201843	chr6	32712345	rs3135461	0.234679	HLA-DQB1;XXbac-BPG254F23.7	HLA-DQB1;XXbac-BPG254F23.7	Mouth ulcers
chr6	32694523	dbsv116224	0.201843	chr6	31708208	rs9267548	0.233731	HLA-DQB1;XXbac-BPG254F23.7	LY6G6F;XXbac-BPG32J3.19;XXbac-BPG32J3.20	Plantar warts
chr6	32694523	dbsv116224	0.201843	chr6	31915902	rs9267673	0.233731	HLA-DQB1;XXbac-BPG254F23.7	C2	Platelet aggregation
chr6	32694523	dbsv116224	0.201843	chr6	32660161	rs36205178	0.233629	HLA-DQB1;XXbac-BPG254F23.7	HLA-DQB1-AS1	Scarlet fever
chr6	32694523	dbsv116224	0.201843	chr6	32683763	rs17212223	0.233629	HLA-DQB1;XXbac-BPG254F23.7	HLA-DQB1;XXbac-BPG254F23.7	Narcolepsy (age of onset)
chr6	32694523	dbsv116224	0.201843	chr6	32668343	rs3828805	0.229382	HLA-DQB1;XXbac-BPG254F23.7	HLA-DQB1	Oropharynx cancer
chr6	32694523	dbsv116224	0.201843	chr6	32695854	rs3129720	0.229382	HLA-DQB1;XXbac-BPG254F23.7	HLA-DQB1;XXbac-BPG254F23.7	Hypothyroidism
chr6	32694523	dbsv116224	0.201843	chr6	32700662	rs3135002	0.229382	HLA-DQB1;XXbac-BPG254F23.7	HLA-DQB1;XXbac-BPG254F23.7	C-peptide levels in type I diabetes
chr6	32694523	dbsv116224	0.201843	chr6	32619054	rs13191810	0.225914	HLA-DQB1;XXbac-BPG254F23.7	HLA-DRB1;HLA-DQA1	Itch intensity from mosquito bite adjusted by bite size
chr6	32694523	dbsv116224	0.201843	chr6	32046679	rs34214527	0.225827	HLA-DQB1;XXbac-BPG254F23.7	TNXB	Highest math class taken
chr6	32694523	dbsv116224	0.201843	chr6	32107027	rs12153855	0.225827	HLA-DQB1;XXbac-BPG254F23.7	TNXB	Age-related macular degeneration
chr6	32694523	dbsv116224	0.201843	chr6	32134903	rs13211318	0.225827	HLA-DQB1;XXbac-BPG254F23.7	FKBPL;PRRT1	Strep throat
chr6	32694523	dbsv116224	0.201843	chr6	32154695	rs3096696	0.225827	HLA-DQB1;XXbac-BPG254F23.7	PPT2;PPT2-EGFL8	Asparaginase hypersensitivity in acute lymphoblastic leukemia
chr6	32694523	dbsv116224	0.201843	chr6	32172710	rs3130284	0.225827	HLA-DQB1;XXbac-BPG254F23.7	AGPAT1	Asparaginase hypersensitivity in acute lymphoblastic leukemia
chr6	32694523	dbsv116224	0.201843	chr6	32178715	rs3134945	0.225827	HLA-DQB1;XXbac-BPG254F23.7	RNF5	Idiopathic membranous nephropathy
chr6	32694523	dbsv116224	0.201843	chr6	32667852	rs114544105	0.224115	HLA-DQB1;XXbac-BPG254F23.7	HLA-DQB1	Lung function (FEV1)
chr6	32694523	dbsv116224	0.201843	chr6	32620082	rs9271421	0.210346	HLA-DQB1;XXbac-BPG254F23.7	HLA-DRB1;HLA-DQA1	Blood protein levels
chr6	32694523	dbsv116224	0.201843	chr6	32632598	rs3104373	0.210346	HLA-DQB1;XXbac-BPG254F23.7	HLA-DRB1;HLA-DQA1	Multiple sclerosis
chr6	32694523	dbsv116224	0.201843	chr6	31924864	rs9267677	0.208237	HLA-DQB1;XXbac-BPG254F23.7	C2	Educational attainment (years of education)
chr6	32694523	dbsv116224	0.201843	chr6	32641081	rs4455710	0.203248	HLA-DQB1;XXbac-BPG254F23.7	HLA-DQA1	Squamous cell carcinoma
chr6	32694040	dbsv112353	0.196466	chr6	32692101	rs9275224	0.979735	HLA-DQB1;XXbac-BPG254F23.7	HLA-DQB1;XXbac-BPG254F23.7	IgA nephropathy
chr6	32694040	dbsv112353	0.196466	chr6	32693798	rs9275260	0.979735	HLA-DQB1;XXbac-BPG254F23.7	HLA-DQB1;XXbac-BPG254F23.7	Immunoglobulin A vasculitis
chr6	32694040	dbsv112353	0.196466	chr6	32695143	rs9275281	0.960159	HLA-DQB1;XXbac-BPG254F23.7	HLA-DQB1;XXbac-BPG254F23.7	High altitude adaptation
chr6	32694040	dbsv112353	0.196466	chr6	32695512	rs9275292	0.960159	HLA-DQB1;XXbac-BPG254F23.7	HLA-DQB1;XXbac-BPG254F23.7	C-reactive protein levels or LDL-cholesterol levels (pleiotropy)
chr6	32694040	dbsv112353	0.196466	chr6	32696074	rs6457617	0.686134	HLA-DQB1;XXbac-BPG254F23.7	HLA-DQB1;XXbac-BPG254F23.7	Rheumatoid arthritis
chr6	32694040	dbsv112353	0.196466	chr6	32696222	rs6457620	0.674059	HLA-DQB1;XXbac-BPG254F23.7	HLA-DQB1;XXbac-BPG254F23.7	Rheumatoid arthritis
chr6	32694040	dbsv112353	0.196466	chr6	32696555	rs7745040	0.612222	HLA-DQB1;XXbac-BPG254F23.7	HLA-DQB1;XXbac-BPG254F23.7	Response to hepatitis B vaccine
chr6	32694040	dbsv112353	0.196466	chr6	32642659	rs1048372	0.586561	HLA-DQB1;XXbac-BPG254F23.7	HLA-DQA1	Blood protein levels
chr6	32694040	dbsv112353	0.196466	chr6	32663430	rs9274235	0.512771	HLA-DQB1;XXbac-BPG254F23.7	HLA-DQB1	Lymphocyte percentage of white cells
chr6	32694040	dbsv112353	0.196466	chr6	32696681	rs2647012	0.461542	HLA-DQB1;XXbac-BPG254F23.7	HLA-DQB1;XXbac-BPG254F23.7	Lupus nephritis in systemic lupus erythematosus
chr6	32694040	dbsv112353	0.196466	chr6	32700546	rs2858310	0.461542	HLA-DQB1;XXbac-BPG254F23.7	HLA-DQB1;XXbac-BPG254F23.7	C-reactive protein levels or total cholesterol levels (pleiotropy)
chr6	32694040	dbsv112353	0.196466	chr6	32702531	rs2856717	0.461542	HLA-DQB1;XXbac-BPG254F23.7	HLA-DQB1;XXbac-BPG254F23.7	IgA nephropathy
chr6	32694040	dbsv112353	0.196466	chr6	32703120	rs2647051	0.461542	HLA-DQB1;XXbac-BPG254F23.7	HLA-DQB1;XXbac-BPG254F23.7	Hepatitis C (spontaneous viral clearance)
chr6	32694040	dbsv112353	0.196466	chr6	32615965	rs9271348	0.450083	HLA-DQB1;XXbac-BPG254F23.7	HLA-DRB1;HLA-DQA1	Rheumatoid arthritis (ACPA-negative)
chr6	32694040	dbsv112353	0.196466	chr6	32680379	rs9275052	0.448632	HLA-DQB1;XXbac-BPG254F23.7	HLA-DQB1;XXbac-BPG254F23.7	Low density lipoprotein cholesterol levels
chr6	32694040	dbsv112353	0.196466	chr6	32692805	rs2647006	0.433778	HLA-DQB1;XXbac-BPG254F23.7	HLA-DQB1;XXbac-BPG254F23.7	Hepatitis C (spontaneous viral clearance)
chr6	32694040	dbsv112353	0.196466	chr6	32700559	rs2647046	0.433778	HLA-DQB1;XXbac-BPG254F23.7	HLA-DQB1;XXbac-BPG254F23.7	Lymphoma
chr6	32694040	dbsv112353	0.196466	chr6	32694503	rs2858317	0.387715	HLA-DQB1;XXbac-BPG254F23.7	HLA-DQB1;XXbac-BPG254F23.7	Childhood steroid-sensitive nephrotic syndrome
chr6	32694040	dbsv112353	0.196466	chr6	32706552	rs114771361	0.382599	HLA-DQB1;XXbac-BPG254F23.7	HLA-DQB1;XXbac-BPG254F23.7	Autism spectrum disorder or schizophrenia
chr6	32694040	dbsv112353	0.196466	chr6	32658472	rs6928482	0.368862	HLA-DQB1;XXbac-BPG254F23.7	HLA-DQB1	Serum uric acid levels
chr6	32694040	dbsv112353	0.196466	chr6	32616962	rs28752520	0.343826	HLA-DQB1;XXbac-BPG254F23.7	HLA-DRB1;HLA-DQA1	Blood protein levels
chr6	32694040	dbsv112353	0.196466	chr6	32625019	rs28383322	0.343826	HLA-DQB1;XXbac-BPG254F23.7	HLA-DRB1;HLA-DQA1	Parental longevity (combined parental attained age, Martingale residuals)
chr6	32694040	dbsv112353	0.196466	chr6	32635710	rs3104367	0.34197	HLA-DQB1;XXbac-BPG254F23.7	HLA-DRB1;HLA-DQA1	Asthma
chr6	32694040	dbsv112353	0.196466	chr6	32636595	rs9272346	0.34197	HLA-DQB1;XXbac-BPG254F23.7	HLA-DQA1	Type 1 diabetes
chr6	32694040	dbsv112353	0.196466	chr6	32644956	rs9273123	0.34197	HLA-DQB1;XXbac-BPG254F23.7	HLA-DQA1;HLA-DQB1	Asthma
chr6	32694040	dbsv112353	0.196466	chr6	32647774	rs17843580	0.34197	HLA-DQB1;XXbac-BPG254F23.7	HLA-DQA1;HLA-DQB1	Medication use (adrenergics, inhalants)
chr6	32694040	dbsv112353	0.196466	chr6	32658824	rs9273373	0.34197	HLA-DQB1;XXbac-BPG254F23.7	HLA-DQB1	Asthma and hay fever
chr6	32694040	dbsv112353	0.196466	chr6	32658837	rs9273374	0.34197	HLA-DQB1;XXbac-BPG254F23.7	HLA-DQB1	Asthma or allergic disease (pleiotropy)
chr6	32694040	dbsv112353	0.196466	chr6	32659383	rs9273404	0.34197	HLA-DQB1;XXbac-BPG254F23.7	HLA-DQB1-AS1;HLA-DQB1	Chronic obstructive pulmonary disease
chr6	32694040	dbsv112353	0.196466	chr6	32659937	rs1063355	0.34197	HLA-DQB1;XXbac-BPG254F23.7	HLA-DQB1-AS1	Type 2 diabetes
chr6	32694040	dbsv112353	0.196466	chr6	32660146	rs1063348	0.34197	HLA-DQB1;XXbac-BPG254F23.7	HLA-DQB1-AS1	Childhood steroid-sensitive nephrotic syndrome
chr6	32694040	dbsv112353	0.196466	chr6	32660761	rs201043192	0.34197	HLA-DQB1;XXbac-BPG254F23.7	HLA-DQB1	Lung function (low FEV1 vs high FEV1)
chr6	32694040	dbsv112353	0.196466	chr6	32667519	rs77296290	0.338487	HLA-DQB1;XXbac-BPG254F23.7	HLA-DQB1	Schizophrenia
chr6	32694040	dbsv112353	0.196466	chr6	32685008	rs28746950	0.321623	HLA-DQB1;XXbac-BPG254F23.7	HLA-DQB1;XXbac-BPG254F23.7	Blood protein levels
chr6	32694040	dbsv112353	0.196466	chr6	32689766	rs4642516	0.302237	HLA-DQB1;XXbac-BPG254F23.7	HLA-DQB1;XXbac-BPG254F23.7	Childhood steroid-sensitive nephrotic syndrome
chr6	32694040	dbsv112353	0.196466	chr6	32142202	rs204999	0.286358	HLA-DQB1;XXbac-BPG254F23.7	FKBPL;PRRT1	Idiopathic membranous nephropathy
chr6	32694040	dbsv112353	0.196466	chr6	32632226	rs3104376	0.281735	HLA-DQB1;XXbac-BPG254F23.7	HLA-DRB1;HLA-DQA1	Itch intensity from mosquito bite
chr6	32694040	dbsv112353	0.196466	chr6	32697183	rs9357152	0.280937	HLA-DQB1;XXbac-BPG254F23.7	HLA-DQB1;XXbac-BPG254F23.7	HPV seropositivity
chr6	32694040	dbsv112353	0.196466	chr6	32606214	rs9270984	0.272284	HLA-DQB1;XXbac-BPG254F23.7	HLA-DRB1;HLA-DQA1	Systemic lupus erythematosus
chr6	32694040	dbsv112353	0.196466	chr6	32606283	rs9270986	0.272284	HLA-DQB1;XXbac-BPG254F23.7	HLA-DRB1;HLA-DQA1	Myasthenia gravis
chr6	32694040	dbsv112353	0.196466	chr6	32619077	rs9271366	0.272284	HLA-DQB1;XXbac-BPG254F23.7	HLA-DRB1;HLA-DQA1	Ulcerative colitis
chr6	32694040	dbsv112353	0.196466	chr6	32605852	rs602875	0.264946	HLA-DQB1;XXbac-BPG254F23.7	HLA-DRB1;HLA-DQA1	Leprosy
chr6	32694040	dbsv112353	0.196466	chr6	31858928	rs622076	0.262717	HLA-DQB1;XXbac-BPG254F23.7	NEU1	Estimated glomerular filtration rate
chr6	32694040	dbsv112353	0.196466	chr6	31867387	rs693906	0.262717	HLA-DQB1;XXbac-BPG254F23.7	SLC44A4	Scarlet fever
chr6	32694040	dbsv112353	0.196466	chr6	32618459	rs116080888	0.257404	HLA-DQB1;XXbac-BPG254F23.7	HLA-DRB1;HLA-DQA1	Lung adenocarcinoma
chr6	32694040	dbsv112353	0.196466	chr6	32701241	rs1612904	0.254221	HLA-DQB1;XXbac-BPG254F23.7	HLA-DQB1;XXbac-BPG254F23.7	Itch intensity from mosquito bite adjusted by bite size
chr6	32694040	dbsv112353	0.196466	chr6	32708474	rs3129721	0.254221	HLA-DQB1;XXbac-BPG254F23.7	HLA-DQB1;XXbac-BPG254F23.7	Urinary tract infection frequency
chr6	32694040	dbsv112353	0.196466	chr6	32713854	rs9275596	0.254221	HLA-DQB1;XXbac-BPG254F23.7	HLA-DQB1;XXbac-BPG254F23.7	Peanut allergy
chr6	32694040	dbsv112353	0.196466	chr6	32638979	rs9272535	0.251863	HLA-DQB1;XXbac-BPG254F23.7	HLA-DQA1	Red blood cell count
chr6	32694040	dbsv112353	0.196466	chr6	32643544	rs9272975	0.251863	HLA-DQB1;XXbac-BPG254F23.7	HLA-DQA1	Blood protein levels
chr6	32694040	dbsv112353	0.196466	chr6	32644174	rs9273039	0.251863	HLA-DQB1;XXbac-BPG254F23.7	HLA-DQA1	Hematocrit
chr6	32694040	dbsv112353	0.196466	chr6	32684582	rs3021058	0.251395	HLA-DQB1;XXbac-BPG254F23.7	HLA-DQB1;XXbac-BPG254F23.7	Automobile speeding propensity
chr6	32694040	dbsv112353	0.196466	chr6	32635879	rs116139966	0.249033	HLA-DQB1;XXbac-BPG254F23.7	HLA-DRB1;HLA-DQA1	Autism spectrum disorder or schizophrenia
chr6	32694040	dbsv112353	0.196466	chr6	32598800	rs4329147	0.246874	HLA-DQB1;XXbac-BPG254F23.7	HLA-DRB1;HLA-DQA1	Childhood ear infection
chr6	32694040	dbsv112353	0.196466	chr6	32661035	rs9273542	0.241922	HLA-DQB1;XXbac-BPG254F23.7	HLA-DQB1	Childhood steroid-sensitive nephrotic syndrome
chr6	32694040	dbsv112353	0.196466	chr6	32666690	rs3891175	0.241922	HLA-DQB1;XXbac-BPG254F23.7	HLA-DQB1	Autoimmune hepatitis in primary sclerosing cholangitis
chr6	32694040	dbsv112353	0.196466	chr6	32668221	rs9274623	0.241922	HLA-DQB1;XXbac-BPG254F23.7	HLA-DQB1	Schizophrenia
chr6	32694040	dbsv112353	0.196466	chr6	32634492	rs9272219	0.241622	HLA-DQB1;XXbac-BPG254F23.7	HLA-DRB1;HLA-DQA1	Schizophrenia
chr6	32694040	dbsv112353	0.196466	chr6	32617291	rs28752534	0.236102	HLA-DQB1;XXbac-BPG254F23.7	HLA-DRB1;HLA-DQA1	Plantar warts
chr6	32694040	dbsv112353	0.196466	chr6	32654582	rs17613465	0.234777	HLA-DQB1;XXbac-BPG254F23.7	HLA-DQA1;HLA-DQB1	Eosinophil percentage of granulocytes
chr6	32694040	dbsv112353	0.196466	chr6	32712345	rs3135461	0.234679	HLA-DQB1;XXbac-BPG254F23.7	HLA-DQB1;XXbac-BPG254F23.7	Mouth ulcers
chr6	32694040	dbsv112353	0.196466	chr6	31708208	rs9267548	0.233731	HLA-DQB1;XXbac-BPG254F23.7	LY6G6F;XXbac-BPG32J3.19;XXbac-BPG32J3.20	Plantar warts
chr6	32694040	dbsv112353	0.196466	chr6	31915902	rs9267673	0.233731	HLA-DQB1;XXbac-BPG254F23.7	C2	Platelet aggregation
chr6	32694040	dbsv112353	0.196466	chr6	32660161	rs36205178	0.233629	HLA-DQB1;XXbac-BPG254F23.7	HLA-DQB1-AS1	Scarlet fever
chr6	32694040	dbsv112353	0.196466	chr6	32683763	rs17212223	0.233629	HLA-DQB1;XXbac-BPG254F23.7	HLA-DQB1;XXbac-BPG254F23.7	Narcolepsy (age of onset)
chr6	32694040	dbsv112353	0.196466	chr6	32668343	rs3828805	0.229382	HLA-DQB1;XXbac-BPG254F23.7	HLA-DQB1	Oropharynx cancer
chr6	32694040	dbsv112353	0.196466	chr6	32695854	rs3129720	0.229382	HLA-DQB1;XXbac-BPG254F23.7	HLA-DQB1;XXbac-BPG254F23.7	Hypothyroidism
chr6	32694040	dbsv112353	0.196466	chr6	32700662	rs3135002	0.229382	HLA-DQB1;XXbac-BPG254F23.7	HLA-DQB1;XXbac-BPG254F23.7	C-peptide levels in type I diabetes
chr6	32694040	dbsv112353	0.196466	chr6	32619054	rs13191810	0.225914	HLA-DQB1;XXbac-BPG254F23.7	HLA-DRB1;HLA-DQA1	Itch intensity from mosquito bite adjusted by bite size
chr6	32694040	dbsv112353	0.196466	chr6	32046679	rs34214527	0.225827	HLA-DQB1;XXbac-BPG254F23.7	TNXB	Highest math class taken
chr6	32694040	dbsv112353	0.196466	chr6	32107027	rs12153855	0.225827	HLA-DQB1;XXbac-BPG254F23.7	TNXB	Age-related macular degeneration
chr6	32694040	dbsv112353	0.196466	chr6	32134903	rs13211318	0.225827	HLA-DQB1;XXbac-BPG254F23.7	FKBPL;PRRT1	Strep throat
chr6	32694040	dbsv112353	0.196466	chr6	32154695	rs3096696	0.225827	HLA-DQB1;XXbac-BPG254F23.7	PPT2;PPT2-EGFL8	Asparaginase hypersensitivity in acute lymphoblastic leukemia
chr6	32694040	dbsv112353	0.196466	chr6	32172710	rs3130284	0.225827	HLA-DQB1;XXbac-BPG254F23.7	AGPAT1	Asparaginase hypersensitivity in acute lymphoblastic leukemia
chr6	32694040	dbsv112353	0.196466	chr6	32178715	rs3134945	0.225827	HLA-DQB1;XXbac-BPG254F23.7	RNF5	Idiopathic membranous nephropathy
chr6	32694040	dbsv112353	0.196466	chr6	32667852	rs114544105	0.224115	HLA-DQB1;XXbac-BPG254F23.7	HLA-DQB1	Lung function (FEV1)
chr6	32694040	dbsv112353	0.196466	chr6	32620082	rs9271421	0.210346	HLA-DQB1;XXbac-BPG254F23.7	HLA-DRB1;HLA-DQA1	Blood protein levels
chr6	32694040	dbsv112353	0.196466	chr6	32632598	rs3104373	0.210346	HLA-DQB1;XXbac-BPG254F23.7	HLA-DRB1;HLA-DQA1	Multiple sclerosis
chr6	32694040	dbsv112353	0.196466	chr6	31924864	rs9267677	0.208237	HLA-DQB1;XXbac-BPG254F23.7	C2	Educational attainment (years of education)
chr6	32694040	dbsv112353	0.196466	chr6	32641081	rs4455710	0.203248	HLA-DQB1;XXbac-BPG254F23.7	HLA-DQA1	Squamous cell carcinoma
chr2	108694098	dbsv67563	0.195597	chr2	108558159	rs6542772	0.81323	LIMS1;RANBP2	LIMS1	Excessive hairiness
chr2	108694098	dbsv67563	0.195597	chr2	108742827	rs150844750	0.768586	LIMS1;RANBP2	RANBP2	Attention deficit hyperactivity disorder
chr2	108694098	dbsv67563	0.195597	chr2	108314649	rs752273	0.684305	LIMS1;RANBP2	SULT1C2;SULT1C4	HDL cholesterol and triglyceride levels
chr2	108694098	dbsv67563	0.195597	chr2	108534717	rs12104672	0.571238	LIMS1;RANBP2	LIMS1	Birth weight
chr2	108694098	dbsv67563	0.195597	chr2	108923197	rs260643	0.51605	LIMS1;RANBP2	EDAR	Straight vs curly hair
chr2	108694098	dbsv67563	0.195597	chr2	108435297	rs12478285	0.379898	LIMS1;RANBP2	SULT1C4;GCC2	Height
chr2	108694098	dbsv67563	0.195597	chr2	108897145	rs3827760	0.365784	LIMS1;RANBP2	EDAR	lower facial morphology traits (quantitative measurement)
chr2	108694098	dbsv67563	0.195597	chr2	108955052	rs17034666	0.339521	LIMS1;RANBP2	EDAR	Lung function (FEV1)
chr2	108694098	dbsv67563	0.195597	chr2	108299588	rs4149423	0.302111	LIMS1;RANBP2	SULT1C2	Lobe size
chr2	108694098	dbsv67563	0.195597	chr2	108834662	rs72627476	0.289218	LIMS1;RANBP2	CCDC138	Lobe attachment (rater scored)
chr2	108694098	dbsv67563	0.195597	chr2	108640696	rs1866188	0.233426	LIMS1;RANBP2	LIMS1	Eyebrow thickness
chr2	108694098	dbsv67563	0.195597	chr2	108380806	rs4149433	0.219197	LIMS1;RANBP2	SULT1C4	Helix rolling
chr2	108694098	dbsv67563	0.195597	chr2	108121531	rs1486195	0.210953	LIMS1;RANBP2	LINC01593;LINC01594	Medication use (agents acting on the renin-angiotensin system)
chr2	40655356	dbsv66138	0.192265	chr2	40682193	rs7584710	0.919753	SLC8A1;LINC01794	SLC8A1;LINC01794	Heel bone mineral density
chr2	40655356	dbsv66138	0.192265	chr2	40652903	rs12469284	0.256478	SLC8A1;LINC01794	SLC8A1;LINC01794	Heel bone mineral density
chr22	41835233	dbsv85684	0.188126	chr22	41798557	rs1983554	0.795462	SREBF2	MEI1	Spherical equivalent or myopia (age of diagnosis)
chr22	41835233	dbsv85684	0.188126	chr22	41798557	rs1983554	0.795462	SREBF2	MEI1	Spherical equivalent or myopia (age of diagnosis)
chr22	41835233	dbsv85684	0.188126	chr22	41798557	rs1983554	0.795462	SREBF2	MEI1	Spherical equivalent or myopia (age of diagnosis)
chr22	41835233	dbsv85684	0.188126	chr22	41798557	rs1983554	0.795462	SREBF2	MEI1	Spherical equivalent or myopia (age of diagnosis)
chr22	41835233	dbsv85684	0.188126	chr22	41940168	rs5758511	0.584499	SREBF2	CENPM	Birth weight
chr22	41835233	dbsv85684	0.188126	chr22	41940168	rs5758511	0.584499	SREBF2	CENPM	Birth weight
chr22	41835233	dbsv85684	0.188126	chr22	41940168	rs5758511	0.584499	SREBF2	CENPM	Birth weight
chr22	41835233	dbsv85684	0.188126	chr22	41940168	rs5758511	0.584499	SREBF2	CENPM	Birth weight
chr22	41835233	dbsv85684	0.188126	chr22	42130692	rs1065852	0.536301	SREBF2	CYP2D6	Response to serotonin reuptake inhibitors in major depressive disorder (plasma drug and metabolite levels)
chr22	41835233	dbsv85684	0.188126	chr22	42130692	rs1065852	0.536301	SREBF2	CYP2D6	Response to serotonin reuptake inhibitors in major depressive disorder (plasma drug and metabolite levels)
chr22	41835233	dbsv85684	0.188126	chr22	42130692	rs1065852	0.536301	SREBF2	CYP2D6	Response to serotonin reuptake inhibitors in major depressive disorder (plasma drug and metabolite levels)
chr22	41835233	dbsv85684	0.188126	chr22	42130692	rs1065852	0.536301	SREBF2	CYP2D6	Response to serotonin reuptake inhibitors in major depressive disorder (plasma drug and metabolite levels)
chr22	41835233	dbsv85684	0.188126	chr22	41471373	rs727563	0.387941	SREBF2	ACO2	Crohn's disease
chr22	41835233	dbsv85684	0.188126	chr22	41471373	rs727563	0.387941	SREBF2	ACO2	Crohn's disease
chr22	41835233	dbsv85684	0.188126	chr22	41471373	rs727563	0.387941	SREBF2	ACO2	Crohn's disease
chr22	41835233	dbsv85684	0.188126	chr22	41471373	rs727563	0.387941	SREBF2	ACO2	Crohn's disease
chr22	41835233	dbsv85684	0.188126	chr22	41365286	rs4820437	0.364814	SREBF2	ZC3H7B;TEF	Hypothyroidism
chr22	41835233	dbsv85684	0.188126	chr22	41365286	rs4820437	0.364814	SREBF2	ZC3H7B;TEF	Hypothyroidism
chr22	41835233	dbsv85684	0.188126	chr22	41365286	rs4820437	0.364814	SREBF2	ZC3H7B;TEF	Hypothyroidism
chr22	41835233	dbsv85684	0.188126	chr22	41365286	rs4820437	0.364814	SREBF2	ZC3H7B;TEF	Hypothyroidism
chr22	41835233	dbsv85684	0.188126	chr22	41324724	rs5751077	0.347226	SREBF2	ZC3H7B	Neutrophil percentage of granulocytes
chr22	41835233	dbsv85684	0.188126	chr22	41324724	rs5751077	0.347226	SREBF2	ZC3H7B	Neutrophil percentage of granulocytes
chr22	41835233	dbsv85684	0.188126	chr22	41324724	rs5751077	0.347226	SREBF2	ZC3H7B	Neutrophil percentage of granulocytes
chr22	41835233	dbsv85684	0.188126	chr22	41324724	rs5751077	0.347226	SREBF2	ZC3H7B	Neutrophil percentage of granulocytes
chr22	41835233	dbsv85684	0.188126	chr22	41372858	rs5751086	0.345325	SREBF2	TEF	Eczema
chr22	41835233	dbsv85684	0.188126	chr22	41372858	rs5751086	0.345325	SREBF2	TEF	Eczema
chr22	41835233	dbsv85684	0.188126	chr22	41372858	rs5751086	0.345325	SREBF2	TEF	Eczema
chr22	41835233	dbsv85684	0.188126	chr22	41372858	rs5751086	0.345325	SREBF2	TEF	Eczema
chr22	41835233	dbsv85684	0.188126	chr22	41363371	rs5758311	0.341779	SREBF2	ZC3H7B;TEF	Medication use (thyroid preparations)
chr22	41835233	dbsv85684	0.188126	chr22	41363371	rs5758311	0.341779	SREBF2	ZC3H7B;TEF	Medication use (thyroid preparations)
chr22	41835233	dbsv85684	0.188126	chr22	41363371	rs5758311	0.341779	SREBF2	ZC3H7B;TEF	Medication use (thyroid preparations)
chr22	41835233	dbsv85684	0.188126	chr22	41363371	rs5758311	0.341779	SREBF2	ZC3H7B;TEF	Medication use (thyroid preparations)
chr22	41835233	dbsv85684	0.188126	chr22	41324693	rs5758297	0.331641	SREBF2	ZC3H7B	Eosinophil percentage of granulocytes
chr22	41835233	dbsv85684	0.188126	chr22	41324693	rs5758297	0.331641	SREBF2	ZC3H7B	Eosinophil percentage of granulocytes
chr22	41835233	dbsv85684	0.188126	chr22	41324693	rs5758297	0.331641	SREBF2	ZC3H7B	Eosinophil percentage of granulocytes
chr22	41835233	dbsv85684	0.188126	chr22	41324693	rs5758297	0.331641	SREBF2	ZC3H7B	Eosinophil percentage of granulocytes
chr22	41835233	dbsv85684	0.188126	chr22	41356940	rs1109151	0.331641	SREBF2	ZC3H7B	Eosinophil counts
chr22	41835233	dbsv85684	0.188126	chr22	41356940	rs1109151	0.331641	SREBF2	ZC3H7B	Eosinophil counts
chr22	41835233	dbsv85684	0.188126	chr22	41356940	rs1109151	0.331641	SREBF2	ZC3H7B	Eosinophil counts
chr22	41835233	dbsv85684	0.188126	chr22	41356940	rs1109151	0.331641	SREBF2	ZC3H7B	Eosinophil counts
chr22	41835233	dbsv85684	0.188126	chr22	41814981	rs139568	0.32444	SREBF2	CCDC134	Tumor necrosis factor beta levels
chr22	41835233	dbsv85684	0.188126	chr22	41814981	rs139568	0.32444	SREBF2	CCDC134	Tumor necrosis factor beta levels
chr22	41835233	dbsv85684	0.188126	chr22	41814981	rs139568	0.32444	SREBF2	CCDC134	Tumor necrosis factor beta levels
chr22	41835233	dbsv85684	0.188126	chr22	41814981	rs139568	0.32444	SREBF2	CCDC134	Tumor necrosis factor beta levels
chr22	41835233	dbsv85684	0.188126	chr22	41822852	rs7364180	0.317393	SREBF2	CCDC134	Alzheimer's disease biomarkers
chr22	41835233	dbsv85684	0.188126	chr22	41822852	rs7364180	0.317393	SREBF2	CCDC134	Alzheimer's disease biomarkers
chr22	41835233	dbsv85684	0.188126	chr22	41822852	rs7364180	0.317393	SREBF2	CCDC134	Alzheimer's disease biomarkers
chr22	41835233	dbsv85684	0.188126	chr22	41822852	rs7364180	0.317393	SREBF2	CCDC134	Alzheimer's disease biomarkers
chr22	41835233	dbsv85684	0.188126	chr22	41268535	rs5758274	0.311958	SREBF2	RANGAP1	Bitter beverage consumption
chr22	41835233	dbsv85684	0.188126	chr22	41268535	rs5758274	0.311958	SREBF2	RANGAP1	Bitter beverage consumption
chr22	41835233	dbsv85684	0.188126	chr22	41268535	rs5758274	0.311958	SREBF2	RANGAP1	Bitter beverage consumption
chr22	41835233	dbsv85684	0.188126	chr22	41268535	rs5758274	0.311958	SREBF2	RANGAP1	Bitter beverage consumption
chr22	41835233	dbsv85684	0.188126	chr22	41265150	rs2235852	0.288977	SREBF2	RANGAP1	Self-reported allergy
chr22	41835233	dbsv85684	0.188126	chr22	41265150	rs2235852	0.288977	SREBF2	RANGAP1	Self-reported allergy
chr22	41835233	dbsv85684	0.188126	chr22	41265150	rs2235852	0.288977	SREBF2	RANGAP1	Self-reported allergy
chr22	41835233	dbsv85684	0.188126	chr22	41265150	rs2235852	0.288977	SREBF2	RANGAP1	Self-reported allergy
chr22	41835233	dbsv85684	0.188126	chr22	41458442	rs9607805	0.270887	SREBF2	TOB2;PHF5A	Neurociticism
chr22	41835233	dbsv85684	0.188126	chr22	41458442	rs9607805	0.270887	SREBF2	TOB2;PHF5A	Neurociticism
chr22	41835233	dbsv85684	0.188126	chr22	41458442	rs9607805	0.270887	SREBF2	TOB2;PHF5A	Neurociticism
chr22	41835233	dbsv85684	0.188126	chr22	41458442	rs9607805	0.270887	SREBF2	TOB2;PHF5A	Neurociticism
chr22	41835233	dbsv85684	0.188126	chr22	42213142	rs5758651	0.244295	SREBF2	TCF20	Body mass index
chr22	41835233	dbsv85684	0.188126	chr22	42213142	rs5758651	0.244295	SREBF2	TCF20	Body mass index
chr22	41835233	dbsv85684	0.188126	chr22	42213142	rs5758651	0.244295	SREBF2	TCF20	Body mass index
chr22	41835233	dbsv85684	0.188126	chr22	42213142	rs5758651	0.244295	SREBF2	TCF20	Body mass index
chr22	41835233	dbsv85684	0.188126	chr22	42150456	rs2070904	0.219131	SREBF2	CYP2D7;TCF20	White blood cell count
chr22	41835233	dbsv85684	0.188126	chr22	42150456	rs2070904	0.219131	SREBF2	CYP2D7;TCF20	White blood cell count
chr22	41835233	dbsv85684	0.188126	chr22	42150456	rs2070904	0.219131	SREBF2	CYP2D7;TCF20	White blood cell count
chr22	41835233	dbsv85684	0.188126	chr22	42150456	rs2070904	0.219131	SREBF2	CYP2D7;TCF20	White blood cell count
chr22	41835233	dbsv85684	0.188126	chr22	42175022	rs760648	0.212095	SREBF2	TCF20	Schizophrenia
chr22	41835233	dbsv85684	0.188126	chr22	42175022	rs760648	0.212095	SREBF2	TCF20	Schizophrenia
chr22	41835233	dbsv85684	0.188126	chr22	42175022	rs760648	0.212095	SREBF2	TCF20	Schizophrenia
chr22	41835233	dbsv85684	0.188126	chr22	42175022	rs760648	0.212095	SREBF2	TCF20	Schizophrenia
chr10	43236120	dbsv12566	0.176086	chr10	42741770	rs149737732	0.20905	RASGEF1A	AL022344.5;AL022344.7	Pediatric bone mineral content (radius)
chr10	43236120	dbsv12566	0.176086	chr10	42741770	rs149737732	0.20905	RASGEF1A	AL022344.5;AL022344.7	Pediatric bone mineral content (radius)
chr10	43236120	dbsv12566	0.176086	chr10	42741770	rs149737732	0.20905	RASGEF1A	AL022344.5;AL022344.7	Pediatric bone mineral content (radius)
chr10	43236120	dbsv12566	0.176086	chr10	42741770	rs149737732	0.20905	RASGEF1A	AL022344.5;AL022344.7	Pediatric bone mineral content (radius)
chr19	1166027	dbsv62282	0.176034	chr19	1160178	rs60634368	0.726976	SBNO2	SBNO2	Height
chr19	1166027	dbsv62282	0.176034	chr19	1160178	rs60634368	0.726976	SBNO2	SBNO2	Height
chr19	1166027	dbsv62282	0.176034	chr19	1160178	rs60634368	0.726976	SBNO2	SBNO2	Height
chr19	1166027	dbsv62282	0.176034	chr19	1160178	rs60634368	0.726976	SBNO2	SBNO2	Height
chr19	1166027	dbsv62282	0.176034	chr19	1167158	rs57813069	0.724548	SBNO2	SBNO2	Heel bone mineral density
chr19	1166027	dbsv62282	0.176034	chr19	1167158	rs57813069	0.724548	SBNO2	SBNO2	Heel bone mineral density
chr19	1166027	dbsv62282	0.176034	chr19	1167158	rs57813069	0.724548	SBNO2	SBNO2	Heel bone mineral density
chr19	1166027	dbsv62282	0.176034	chr19	1167158	rs57813069	0.724548	SBNO2	SBNO2	Heel bone mineral density
chr19	1166027	dbsv62282	0.176034	chr19	1166411	rs12462901	0.705922	SBNO2	SBNO2	Tonsillectomy
chr19	1166027	dbsv62282	0.176034	chr19	1166411	rs12462901	0.705922	SBNO2	SBNO2	Tonsillectomy
chr19	1166027	dbsv62282	0.176034	chr19	1166411	rs12462901	0.705922	SBNO2	SBNO2	Tonsillectomy
chr19	1166027	dbsv62282	0.176034	chr19	1166411	rs12462901	0.705922	SBNO2	SBNO2	Tonsillectomy
chr19	1166027	dbsv62282	0.176034	chr19	1169067	rs11668064	0.70453	SBNO2	SBNO2	Heel bone mineral density
chr19	1166027	dbsv62282	0.176034	chr19	1169067	rs11668064	0.70453	SBNO2	SBNO2	Heel bone mineral density
chr19	1166027	dbsv62282	0.176034	chr19	1169067	rs11668064	0.70453	SBNO2	SBNO2	Heel bone mineral density
chr19	1166027	dbsv62282	0.176034	chr19	1169067	rs11668064	0.70453	SBNO2	SBNO2	Heel bone mineral density
chr19	1166027	dbsv62282	0.176034	chr19	1170446	rs4807630	0.702627	SBNO2	SBNO2	Asthma (childhood onset)
chr19	1166027	dbsv62282	0.176034	chr19	1170446	rs4807630	0.702627	SBNO2	SBNO2	Asthma (childhood onset)
chr19	1166027	dbsv62282	0.176034	chr19	1170446	rs4807630	0.702627	SBNO2	SBNO2	Asthma (childhood onset)
chr19	1166027	dbsv62282	0.176034	chr19	1170446	rs4807630	0.702627	SBNO2	SBNO2	Asthma (childhood onset)
chr19	1166027	dbsv62282	0.176034	chr19	1170298	rs4807629	0.700457	SBNO2	SBNO2	Heel bone mineral density
chr19	1166027	dbsv62282	0.176034	chr19	1170298	rs4807629	0.700457	SBNO2	SBNO2	Heel bone mineral density
chr19	1166027	dbsv62282	0.176034	chr19	1170298	rs4807629	0.700457	SBNO2	SBNO2	Heel bone mineral density
chr19	1166027	dbsv62282	0.176034	chr19	1170298	rs4807629	0.700457	SBNO2	SBNO2	Heel bone mineral density
chr19	1166027	dbsv62282	0.176034	chr19	1172571	rs1433130	0.636228	SBNO2	SBNO2	Red blood cell count
chr19	1166027	dbsv62282	0.176034	chr19	1172571	rs1433130	0.636228	SBNO2	SBNO2	Red blood cell count
chr19	1166027	dbsv62282	0.176034	chr19	1172571	rs1433130	0.636228	SBNO2	SBNO2	Red blood cell count
chr19	1166027	dbsv62282	0.176034	chr19	1172571	rs1433130	0.636228	SBNO2	SBNO2	Red blood cell count
chr19	1166027	dbsv62282	0.176034	chr19	1186317	rs72977586	0.502848	SBNO2	SBNO2;STK11	Chronic inflammatory diseases (ankylosing spondylitis, Crohn's disease, psoriasis, primary sclerosing cholangitis, ulcerative colitis) (pleiotropy)
chr19	1166027	dbsv62282	0.176034	chr19	1186317	rs72977586	0.502848	SBNO2	SBNO2;STK11	Chronic inflammatory diseases (ankylosing spondylitis, Crohn's disease, psoriasis, primary sclerosing cholangitis, ulcerative colitis) (pleiotropy)
chr19	1166027	dbsv62282	0.176034	chr19	1186317	rs72977586	0.502848	SBNO2	SBNO2;STK11	Chronic inflammatory diseases (ankylosing spondylitis, Crohn's disease, psoriasis, primary sclerosing cholangitis, ulcerative colitis) (pleiotropy)
chr19	1166027	dbsv62282	0.176034	chr19	1186317	rs72977586	0.502848	SBNO2	SBNO2;STK11	Chronic inflammatory diseases (ankylosing spondylitis, Crohn's disease, psoriasis, primary sclerosing cholangitis, ulcerative colitis) (pleiotropy)
chr19	1166027	dbsv62282	0.176034	chr19	1187676	rs72977594	0.499898	SBNO2	SBNO2;STK11	Medication use (thyroid preparations)
chr19	1166027	dbsv62282	0.176034	chr19	1187676	rs72977594	0.499898	SBNO2	SBNO2;STK11	Medication use (thyroid preparations)
chr19	1166027	dbsv62282	0.176034	chr19	1187676	rs72977594	0.499898	SBNO2	SBNO2;STK11	Medication use (thyroid preparations)
chr19	1166027	dbsv62282	0.176034	chr19	1187676	rs72977594	0.499898	SBNO2	SBNO2;STK11	Medication use (thyroid preparations)
chr6	22050710	dbsv111257	0.17313	chr6	22059738	rs1207782	0.405694	CASC15	CASC15	Spherical equivalent or myopia (age of diagnosis)
chr6	22050710	dbsv111257	0.17313	chr6	22102214	rs964461	0.35896	CASC15	CASC15	Spherical equivalent
chr6	22050710	dbsv111257	0.17313	chr6	22082034	rs12196123	0.355898	CASC15	CASC15	Refractive astigmatism
chr6	22050710	dbsv111257	0.17313	chr6	22056971	rs196052	0.353365	CASC15	CASC15	Corneal astigmatism
chr6	22050710	dbsv111257	0.17313	chr6	22086845	rs12212674	0.33885	CASC15	CASC15	Refractive astigmatism
chr6	22050710	dbsv111257	0.17313	chr6	22100138	rs10946507	0.313958	CASC15	CASC15	Refractive astigmatism
chr14	105589594	dbsv38066	0.169307	chr14	105644577	rs11627594	0.742124	IGHA2	IGHG2	Composite immunoglobulin trait (IgA/IgG)
chr14	105589594	dbsv38066	0.169307	chr14	105644577	rs11627594	0.742124	IGHA2	IGHG2	Composite immunoglobulin trait (IgA/IgG)
chr14	105589594	dbsv38066	0.169307	chr14	105647030	rs10444776	0.742124	IGHA2	RP11-731F5.2	Autoimmune traits
chr14	105589594	dbsv38066	0.169307	chr14	105647030	rs10444776	0.742124	IGHA2	RP11-731F5.2	Autoimmune traits
chr14	105589594	dbsv38066	0.169307	chr14	105644577	rs11627594	0.742124	IGHA2	IGHG2	Composite immunoglobulin trait (IgA/IgG)
chr14	105589594	dbsv38066	0.169307	chr14	105644577	rs11627594	0.742124	IGHA2	IGHG2	Composite immunoglobulin trait (IgA/IgG)
chr14	105589594	dbsv38066	0.169307	chr14	105647030	rs10444776	0.742124	IGHA2	RP11-731F5.2	Autoimmune traits
chr14	105589594	dbsv38066	0.169307	chr14	105647030	rs10444776	0.742124	IGHA2	RP11-731F5.2	Autoimmune traits
chr14	105589594	dbsv38066	0.169307	chr14	105738685	rs12147642	0.674872	IGHA2	IGHG1	Blood protein levels
chr14	105589594	dbsv38066	0.169307	chr14	105738685	rs12147642	0.674872	IGHA2	IGHG1	Blood protein levels
chr14	105589594	dbsv38066	0.169307	chr14	105738685	rs12147642	0.674872	IGHA2	IGHG1	Blood protein levels
chr14	105589594	dbsv38066	0.169307	chr14	105738685	rs12147642	0.674872	IGHA2	IGHG1	Blood protein levels
chr14	105589594	dbsv38066	0.169307	chr14	105728918	rs11849582	0.629384	IGHA2	IGHA1;IGHG1	Blood protein levels
chr14	105589594	dbsv38066	0.169307	chr14	105728918	rs11849582	0.629384	IGHA2	IGHA1;IGHG1	Blood protein levels
chr14	105589594	dbsv38066	0.169307	chr14	105742782	rs1071803	0.629384	IGHA2	IGHG1	Blood protein levels
chr14	105589594	dbsv38066	0.169307	chr14	105742782	rs1071803	0.629384	IGHA2	IGHG1	Blood protein levels
chr14	105589594	dbsv38066	0.169307	chr14	105753554	rs9805939	0.629384	IGHA2	IGHG1;IGHG3	Blood protein levels
chr14	105589594	dbsv38066	0.169307	chr14	105753554	rs9805939	0.629384	IGHA2	IGHG1;IGHG3	Blood protein levels
chr14	105589594	dbsv38066	0.169307	chr14	105728918	rs11849582	0.629384	IGHA2	IGHA1;IGHG1	Blood protein levels
chr14	105589594	dbsv38066	0.169307	chr14	105728918	rs11849582	0.629384	IGHA2	IGHA1;IGHG1	Blood protein levels
chr14	105589594	dbsv38066	0.169307	chr14	105742782	rs1071803	0.629384	IGHA2	IGHG1	Blood protein levels
chr14	105589594	dbsv38066	0.169307	chr14	105742782	rs1071803	0.629384	IGHA2	IGHG1	Blood protein levels
chr14	105589594	dbsv38066	0.169307	chr14	105753554	rs9805939	0.629384	IGHA2	IGHG1;IGHG3	Blood protein levels
chr14	105589594	dbsv38066	0.169307	chr14	105753554	rs9805939	0.629384	IGHA2	IGHG1;IGHG3	Blood protein levels
chr14	105589594	dbsv38066	0.169307	chr14	105727147	rs150318825	0.435031	IGHA2	IGHA1;IGHG1	Blood protein levels
chr14	105589594	dbsv38066	0.169307	chr14	105727147	rs150318825	0.435031	IGHA2	IGHA1;IGHG1	Blood protein levels
chr14	105589594	dbsv38066	0.169307	chr14	105727147	rs150318825	0.435031	IGHA2	IGHA1;IGHG1	Blood protein levels
chr14	105589594	dbsv38066	0.169307	chr14	105727147	rs150318825	0.435031	IGHA2	IGHA1;IGHG1	Blood protein levels
chr14	105589594	dbsv38066	0.169307	chr14	105769430	rs77307099	0.416599	IGHA2	IGHG3	Blood protein levels
chr14	105589594	dbsv38066	0.169307	chr14	105769430	rs77307099	0.416599	IGHA2	IGHG3	Blood protein levels
chr14	105589594	dbsv38066	0.169307	chr14	105769430	rs77307099	0.416599	IGHA2	IGHG3	Blood protein levels
chr14	105589594	dbsv38066	0.169307	chr14	105769430	rs77307099	0.416599	IGHA2	IGHG3	Blood protein levels
chr14	105589594	dbsv38066	0.169307	chr14	105737503	rs12434433	0.383519	IGHA2	IGHG1	Blood protein levels
chr14	105589594	dbsv38066	0.169307	chr14	105737503	rs12434433	0.383519	IGHA2	IGHG1	Blood protein levels
chr14	105589594	dbsv38066	0.169307	chr14	105737503	rs12434433	0.383519	IGHA2	IGHG1	Blood protein levels
chr14	105589594	dbsv38066	0.169307	chr14	105737503	rs12434433	0.383519	IGHA2	IGHG1	Blood protein levels
chr14	105589594	dbsv38066	0.169307	chr14	105745447	rs2012888	0.359471	IGHA2	IGHG1;IGHG3	Blood protein levels
chr14	105589594	dbsv38066	0.169307	chr14	105745447	rs2012888	0.359471	IGHA2	IGHG1;IGHG3	Blood protein levels
chr14	105589594	dbsv38066	0.169307	chr14	105745447	rs2012888	0.359471	IGHA2	IGHG1;IGHG3	Blood protein levels
chr14	105589594	dbsv38066	0.169307	chr14	105745447	rs2012888	0.359471	IGHA2	IGHG1;IGHG3	Blood protein levels
chr14	105589594	dbsv38066	0.169307	chr14	105721893	rs1134590	0.353108	IGHA2	IGHA1;IGHG1	Blood protein levels
chr14	105589594	dbsv38066	0.169307	chr14	105721893	rs1134590	0.353108	IGHA2	IGHA1;IGHG1	Blood protein levels
chr14	105589594	dbsv38066	0.169307	chr14	105728124	rs8009444	0.353108	IGHA2	IGHA1;IGHG1	Blood protein levels
chr14	105589594	dbsv38066	0.169307	chr14	105728124	rs8009444	0.353108	IGHA2	IGHA1;IGHG1	Blood protein levels
chr14	105589594	dbsv38066	0.169307	chr14	105729382	rs7153315	0.353108	IGHA2	IGHA1;IGHG1	Blood protein levels
chr14	105589594	dbsv38066	0.169307	chr14	105729382	rs7153315	0.353108	IGHA2	IGHA1;IGHG1	Blood protein levels
chr14	105589594	dbsv38066	0.169307	chr14	105733666	rs74093831	0.353108	IGHA2	IGHA1;IGHG1	Composite immunoglobulin trait (IgG/IgM)
chr14	105589594	dbsv38066	0.169307	chr14	105733666	rs74093831	0.353108	IGHA2	IGHA1;IGHG1	Composite immunoglobulin trait (IgG/IgM)
chr14	105589594	dbsv38066	0.169307	chr14	105733895	rs28577986	0.353108	IGHA2	IGHA1;IGHG1	Blood protein levels
chr14	105589594	dbsv38066	0.169307	chr14	105733895	rs28577986	0.353108	IGHA2	IGHA1;IGHG1	Blood protein levels
chr14	105589594	dbsv38066	0.169307	chr14	105721893	rs1134590	0.353108	IGHA2	IGHA1;IGHG1	Blood protein levels
chr14	105589594	dbsv38066	0.169307	chr14	105721893	rs1134590	0.353108	IGHA2	IGHA1;IGHG1	Blood protein levels
chr14	105589594	dbsv38066	0.169307	chr14	105728124	rs8009444	0.353108	IGHA2	IGHA1;IGHG1	Blood protein levels
chr14	105589594	dbsv38066	0.169307	chr14	105728124	rs8009444	0.353108	IGHA2	IGHA1;IGHG1	Blood protein levels
chr14	105589594	dbsv38066	0.169307	chr14	105729382	rs7153315	0.353108	IGHA2	IGHA1;IGHG1	Blood protein levels
chr14	105589594	dbsv38066	0.169307	chr14	105729382	rs7153315	0.353108	IGHA2	IGHA1;IGHG1	Blood protein levels
chr14	105589594	dbsv38066	0.169307	chr14	105733666	rs74093831	0.353108	IGHA2	IGHA1;IGHG1	Composite immunoglobulin trait (IgG/IgM)
chr14	105589594	dbsv38066	0.169307	chr14	105733666	rs74093831	0.353108	IGHA2	IGHA1;IGHG1	Composite immunoglobulin trait (IgG/IgM)
chr14	105589594	dbsv38066	0.169307	chr14	105733895	rs28577986	0.353108	IGHA2	IGHA1;IGHG1	Blood protein levels
chr14	105589594	dbsv38066	0.169307	chr14	105733895	rs28577986	0.353108	IGHA2	IGHA1;IGHG1	Blood protein levels
chr14	105589594	dbsv38066	0.169307	chr14	105734264	rs200123836	0.275232	IGHA2	IGHA1;IGHG1	Blood protein levels
chr14	105589594	dbsv38066	0.169307	chr14	105734264	rs200123836	0.275232	IGHA2	IGHA1;IGHG1	Blood protein levels
chr14	105589594	dbsv38066	0.169307	chr14	105734264	rs200123836	0.275232	IGHA2	IGHA1;IGHG1	Blood protein levels
chr14	105589594	dbsv38066	0.169307	chr14	105734264	rs200123836	0.275232	IGHA2	IGHA1;IGHG1	Blood protein levels
chr14	105589594	dbsv38066	0.169307	chr14	105706543	rs11621145	0.268084	IGHA2	IGHA1	Immunoglobulin G index levels in multiple sclerosis
chr14	105589594	dbsv38066	0.169307	chr14	105706543	rs11621145	0.268084	IGHA2	IGHA1	Immunoglobulin G index levels in multiple sclerosis
chr14	105589594	dbsv38066	0.169307	chr14	105706543	rs11621145	0.268084	IGHA2	IGHA1	Immunoglobulin G index levels in multiple sclerosis
chr14	105589594	dbsv38066	0.169307	chr14	105706543	rs11621145	0.268084	IGHA2	IGHA1	Immunoglobulin G index levels in multiple sclerosis
chr3	195103394	dbsv93426	0.163754	chr3	195137645	rs2131877	0.205751	XXYLT1	XXYLT1	Non-small cell lung cancer
chr3	27489082	dbsv91185	0.163132	chr3	27468223	rs7619833	0.60782	SLC4A7;RNU1-96P	SLC4A7	Breast cancer
chr3	27489082	dbsv91185	0.163132	chr3	27374522	rs4973768	0.574647	SLC4A7;RNU1-96P	SLC4A7	Breast cancer
chr3	27489082	dbsv91185	0.163132	chr3	27439550	rs60605842	0.515187	SLC4A7;RNU1-96P	SLC4A7	Systolic blood pressure x alcohol consumption (light vs heavy) interaction (2df test)
chr3	27489082	dbsv91185	0.163132	chr3	27441673	rs55988870	0.485394	SLC4A7;RNU1-96P	SLC4A7	Medication use (beta blocking agents)
chr3	27489082	dbsv91185	0.163132	chr3	27481209	rs450189	0.485394	SLC4A7;RNU1-96P	SLC4A7	Systolic blood pressure x alcohol consumption interaction (2df test)
chr3	27489082	dbsv91185	0.163132	chr3	27372075	rs4973766	0.411134	SLC4A7;RNU1-96P	SLC4A7	Urinary potassium excretion
chr3	27489082	dbsv91185	0.163132	chr3	27285723	rs481519	0.352125	SLC4A7;RNU1-96P	NEK10	Cancer (pleiotropy)
chr3	27489082	dbsv91185	0.163132	chr3	27302153	rs653465	0.352125	SLC4A7;RNU1-96P	NEK10	Breast cancer (early onset)
chr3	27489082	dbsv91185	0.163132	chr3	27502164	rs711737	0.345469	SLC4A7;RNU1-96P	SLC4A7;RNU1-96P	Diastolic blood pressure
chr3	27489082	dbsv91185	0.163132	chr3	27494440	rs591668	0.32744	SLC4A7;RNU1-96P	SLC4A7;RNU1-96P	Medication use (diuretics)
chr3	27489082	dbsv91185	0.163132	chr3	26998960	rs67605425	0.324981	SLC4A7;RNU1-96P	AC114877.3;NEK10	Systolic blood pressure
chr3	27489082	dbsv91185	0.163132	chr3	27145111	rs1357245	0.31759	SLC4A7;RNU1-96P	NEK10	Breast cancer
chr14	106014668	dbsv38163	0.160585	chr14	106070685	rs34761731	0.431201	IGHV4-4;IGHV7-4-1	IGHV3-7;IGHV3-64D	Blood protein levels
chr14	106014668	dbsv38163	0.160585	chr14	106070685	rs34761731	0.431201	IGHV4-4;IGHV7-4-1	IGHV3-7;IGHV3-64D	Blood protein levels
chr14	106014668	dbsv38163	0.160585	chr14	106070685	rs34761731	0.431201	IGHV4-4;IGHV7-4-1	IGHV3-7;IGHV3-64D	Blood protein levels
chr14	106014668	dbsv38163	0.160585	chr14	106070685	rs34761731	0.431201	IGHV4-4;IGHV7-4-1	IGHV3-7;IGHV3-64D	Blood protein levels
chr14	106014668	dbsv38163	0.160585	chr14	106067162	rs4511431	0.413026	IGHV4-4;IGHV7-4-1	IGHV3-7;IGHV3-64D	Blood protein levels
chr14	106014668	dbsv38163	0.160585	chr14	106067162	rs4511431	0.413026	IGHV4-4;IGHV7-4-1	IGHV3-7;IGHV3-64D	Blood protein levels
chr14	106014668	dbsv38163	0.160585	chr14	106067162	rs4511431	0.413026	IGHV4-4;IGHV7-4-1	IGHV3-7;IGHV3-64D	Blood protein levels
chr14	106014668	dbsv38163	0.160585	chr14	106067162	rs4511431	0.413026	IGHV4-4;IGHV7-4-1	IGHV3-7;IGHV3-64D	Blood protein levels
chr2	46799220	dbsv66245	0.158816	chr2	46372891	rs116611511	0.382116	RP11-333I13.1;LINC01118	EPAS1	High altitude adaptation
chr2	46799220	dbsv66245	0.158816	chr2	46792382	rs35809007	0.377749	RP11-333I13.1;LINC01118	RP11-333I13.1;LINC01118	Body mass index
chr2	46799220	dbsv66245	0.158816	chr2	46357720	rs372272284	0.348842	RP11-333I13.1;LINC01118	EPAS1	Hemoglobin levels
chr2	46799220	dbsv66245	0.158816	chr2	46505266	rs11125080	0.326864	RP11-333I13.1;LINC01118	RP11-417F21.2;ATP6V1E2	Anti-saccade response
chr2	46799220	dbsv66245	0.158816	chr2	46323630	rs7582701	0.256901	RP11-333I13.1;LINC01118	EPAS1	IgG glycosylation
chr2	46799220	dbsv66245	0.158816	chr2	46598887	rs17818399	0.252878	RP11-333I13.1;LINC01118	PIGF	Height
chr2	46799220	dbsv66245	0.158816	chr2	46340137	rs4953353	0.247161	RP11-333I13.1;LINC01118	EPAS1	Birth weight
chr2	46799220	dbsv66245	0.158816	chr2	46410225	rs1447563	0.238634	RP11-333I13.1;LINC01118	LINC01820;RN7SL817P	Peak velocity of the mitral A-wave
chr2	46799220	dbsv66245	0.158816	chr2	46636733	rs6544906	0.216701	RP11-333I13.1;LINC01118	CRIPT;RP11-536C12.1	Chronotype
chr2	46799220	dbsv66245	0.158816	chr2	46327394	rs11125071	0.212871	RP11-333I13.1;LINC01118	EPAS1	Red blood cell count
chr2	46799220	dbsv66245	0.158816	chr2	46691526	rs7596521	0.207878	RP11-333I13.1;LINC01118	RP11-536C12.1;SOCS5	Offspring birth weight
chr2	46799220	dbsv66245	0.158816	chr2	46308785	rs2121266	0.203357	RP11-333I13.1;LINC01118	EPAS1	Renal cell carcinoma
chr5	156931848	dbsv106846	0.158609	chr5	156963286	rs6882076	0.44347	TIMD4	TIMD4	Low density lipoprotein cholesterol levels
chr5	156931848	dbsv106846	0.158609	chr5	156964617	rs6874202	0.44347	TIMD4	TIMD4;HAVCR1	LDL cholesterol x physical activity interaction (2df test)
chr5	156931848	dbsv106846	0.158609	chr5	156967430	rs9715911	0.44347	TIMD4	TIMD4;HAVCR1	Triglycerides
chr5	156931848	dbsv106846	0.158609	chr5	156972028	rs58198139	0.44347	TIMD4	TIMD4;HAVCR1	LDL cholesterol
chr5	156931848	dbsv106846	0.158609	chr5	156965237	rs12517431	0.434922	TIMD4	TIMD4;HAVCR1	Total cholesterol levels
chr5	156931848	dbsv106846	0.158609	chr5	156971158	rs1501908	0.434922	TIMD4	TIMD4;HAVCR1	Total cholesterol levels
chr5	156931848	dbsv106846	0.158609	chr5	156967507	rs11745603	0.417679	TIMD4	TIMD4;HAVCR1	Total cholesterol levels
chr7	1117280	dbsv124021	0.157125	chr7	999367	rs10256972	0.248338	C7orf50	C7orf50	Endometriosis
chr17	49274428	dbsv51358	0.15684	chr17	49262935	rs2011767	0.401433	FLJ40194;MIR6129	FLJ40194;MIR6129	Coronary artery disease
chr17	49274428	dbsv51358	0.15684	chr17	49262935	rs2011767	0.401433	FLJ40194;MIR6129	FLJ40194;MIR6129	Coronary artery disease
chr17	49274428	dbsv51358	0.15684	chr17	49262935	rs2011767	0.401433	FLJ40194;MIR6129	FLJ40194;MIR6129	Coronary artery disease
chr17	49274428	dbsv51358	0.15684	chr17	49262935	rs2011767	0.401433	FLJ40194;MIR6129	FLJ40194;MIR6129	Coronary artery disease
chr17	49274428	dbsv51358	0.15684	chr17	49254625	rs663576	0.382816	FLJ40194;MIR6129	FLJ40194	Intraocular pressure
chr17	49274428	dbsv51358	0.15684	chr17	49254625	rs663576	0.382816	FLJ40194;MIR6129	FLJ40194	Intraocular pressure
chr17	49274428	dbsv51358	0.15684	chr17	49254625	rs663576	0.382816	FLJ40194;MIR6129	FLJ40194	Intraocular pressure
chr17	49274428	dbsv51358	0.15684	chr17	49254625	rs663576	0.382816	FLJ40194;MIR6129	FLJ40194	Intraocular pressure
chr17	49274428	dbsv51358	0.15684	chr17	49264218	rs9899665	0.374103	FLJ40194;MIR6129	FLJ40194;MIR6129	Intraocular pressure
chr17	49274428	dbsv51358	0.15684	chr17	49264218	rs9899665	0.374103	FLJ40194;MIR6129	FLJ40194;MIR6129	Intraocular pressure
chr17	49274428	dbsv51358	0.15684	chr17	49264218	rs9899665	0.374103	FLJ40194;MIR6129	FLJ40194;MIR6129	Intraocular pressure
chr17	49274428	dbsv51358	0.15684	chr17	49264218	rs9899665	0.374103	FLJ40194;MIR6129	FLJ40194;MIR6129	Intraocular pressure
chr17	49274428	dbsv51358	0.15684	chr17	49281119	rs4794033	0.345188	FLJ40194;MIR6129	FLJ40194;MIR6129	Waist-hip ratio
chr17	49274428	dbsv51358	0.15684	chr17	49281119	rs4794033	0.345188	FLJ40194;MIR6129	FLJ40194;MIR6129	Waist-hip ratio
chr17	49274428	dbsv51358	0.15684	chr17	49281119	rs4794033	0.345188	FLJ40194;MIR6129	FLJ40194;MIR6129	Waist-hip ratio
chr17	49274428	dbsv51358	0.15684	chr17	49281119	rs4794033	0.345188	FLJ40194;MIR6129	FLJ40194;MIR6129	Waist-hip ratio
chr17	49274428	dbsv51358	0.15684	chr17	49208404	rs850526	0.253043	FLJ40194;MIR6129	GNGT2	Primary sclerosing cholangitis
chr17	49274428	dbsv51358	0.15684	chr17	49208404	rs850526	0.253043	FLJ40194;MIR6129	GNGT2	Primary sclerosing cholangitis
chr17	49274428	dbsv51358	0.15684	chr17	49208404	rs850526	0.253043	FLJ40194;MIR6129	GNGT2	Primary sclerosing cholangitis
chr17	49274428	dbsv51358	0.15684	chr17	49208404	rs850526	0.253043	FLJ40194;MIR6129	GNGT2	Primary sclerosing cholangitis
chr17	49274428	dbsv51358	0.15684	chr17	49280607	rs11079868	0.22633	FLJ40194;MIR6129	FLJ40194;MIR6129	Intraocular pressure
chr17	49274428	dbsv51358	0.15684	chr17	49280607	rs11079868	0.22633	FLJ40194;MIR6129	FLJ40194;MIR6129	Intraocular pressure
chr17	49274428	dbsv51358	0.15684	chr17	49280607	rs11079868	0.22633	FLJ40194;MIR6129	FLJ40194;MIR6129	Intraocular pressure
chr17	49274428	dbsv51358	0.15684	chr17	49280607	rs11079868	0.22633	FLJ40194;MIR6129	FLJ40194;MIR6129	Intraocular pressure
chr6	32569267	dbsv116183	0.155922	chr6	32566811	rs116180191	0.742747	RNU1-61P;HLA-DRB1	RNU1-61P;HLA-DRB1	Blood protein levels
chr6	32569267	dbsv116183	0.155922	chr6	32487060	rs142972412	0.679126	RNU1-61P;HLA-DRB1	HLA-DRA;HLA-DRB5	Autism spectrum disorder or schizophrenia
chr6	32569267	dbsv116183	0.155922	chr6	32549268	rs111945767	0.621113	RNU1-61P;HLA-DRB1	RNU1-61P	Late-onset myasthenia gravis
chr6	32569267	dbsv116183	0.155922	chr6	32484011	rs9269234	0.518251	RNU1-61P;HLA-DRB1	HLA-DRA;HLA-DRB5	Rheumatoid arthritis (rheumatoid factor and/or anti-cyclic citrullinated peptide seropositive)
chr6	32569267	dbsv116183	0.155922	chr6	32597873	rs9270637	0.466296	RNU1-61P;HLA-DRB1	HLA-DRB1;HLA-DQA1	Blood protein levels
chr6	32569267	dbsv116183	0.155922	chr6	32582101	rs41293179	0.442092	RNU1-61P;HLA-DRB1	HLA-DRB1	Autism spectrum disorder or schizophrenia
chr6	32569267	dbsv116183	0.155922	chr6	32576920	rs9269573	0.386251	RNU1-61P;HLA-DRB1	RNU1-61P;HLA-DRB1	Blood protein levels
chr6	32569267	dbsv116183	0.155922	chr6	32553130	rs3828840	0.332036	RNU1-61P;HLA-DRB1	RNU1-61P;HLA-DRB1	Multiple sclerosis (OCB status)
chr6	32569267	dbsv116183	0.155922	chr6	32574236	rs41293330	0.325168	RNU1-61P;HLA-DRB1	RNU1-61P;HLA-DRB1	Autism spectrum disorder or schizophrenia
chr6	32569267	dbsv116183	0.155922	chr6	32632222	rs9272105	0.31655	RNU1-61P;HLA-DRB1	HLA-DRB1;HLA-DQA1	Response to interferon beta therapy
chr6	32569267	dbsv116183	0.155922	chr6	32668599	rs2856698	0.308605	RNU1-61P;HLA-DRB1	HLA-DQB1	Medication use (thyroid preparations)
chr6	32569267	dbsv116183	0.155922	chr6	32639101	rs9272544	0.306457	RNU1-61P;HLA-DRB1	HLA-DQA1	Granulocyte percentage of myeloid white cells
chr6	32569267	dbsv116183	0.155922	chr6	32638979	rs9272535	0.294866	RNU1-61P;HLA-DRB1	HLA-DQA1	Red blood cell count
chr6	32569267	dbsv116183	0.155922	chr6	32643544	rs9272975	0.294866	RNU1-61P;HLA-DRB1	HLA-DQA1	Blood protein levels
chr6	32569267	dbsv116183	0.155922	chr6	32644174	rs9273039	0.294866	RNU1-61P;HLA-DRB1	HLA-DQA1	Hematocrit
chr6	32569267	dbsv116183	0.155922	chr6	32615965	rs9271348	0.294693	RNU1-61P;HLA-DRB1	HLA-DRB1;HLA-DQA1	Rheumatoid arthritis (ACPA-negative)
chr6	32569267	dbsv116183	0.155922	chr6	32634492	rs9272219	0.293366	RNU1-61P;HLA-DRB1	HLA-DRB1;HLA-DQA1	Schizophrenia
chr6	32569267	dbsv116183	0.155922	chr6	32601279	rs9270779	0.292744	RNU1-61P;HLA-DRB1	HLA-DRB1;HLA-DQA1	Heart rate response to exercise
chr6	32569267	dbsv116183	0.155922	chr6	32607736	rs9271060	0.292744	RNU1-61P;HLA-DRB1	HLA-DRB1;HLA-DQA1	Crohn's disease
chr6	32569267	dbsv116183	0.155922	chr6	32610753	rs9271192	0.292744	RNU1-61P;HLA-DRB1	HLA-DRB1;HLA-DQA1	Alzheimer's disease (late onset)
chr6	32569267	dbsv116183	0.155922	chr6	32611258	rs9271209	0.292744	RNU1-61P;HLA-DRB1	HLA-DRB1;HLA-DQA1	Ulcerative colitis
chr6	32569267	dbsv116183	0.155922	chr6	32635879	rs116139966	0.288142	RNU1-61P;HLA-DRB1	HLA-DRB1;HLA-DQA1	Autism spectrum disorder or schizophrenia
chr6	32569267	dbsv116183	0.155922	chr6	32619221	rs607929	0.287408	RNU1-61P;HLA-DRB1	HLA-DRB1;HLA-DQA1	Monocyte percentage of white cells
chr6	32569267	dbsv116183	0.155922	chr6	32608701	rs9271100	0.286766	RNU1-61P;HLA-DRB1	HLA-DRB1;HLA-DQA1	Leprosy
chr6	32569267	dbsv116183	0.155922	chr6	32591333	rs9270493	0.285763	RNU1-61P;HLA-DRB1	HLA-DRB1;HLA-DQA1	Reticulocyte count
chr6	32569267	dbsv116183	0.155922	chr6	32606394	rs615672	0.280396	RNU1-61P;HLA-DRB1	HLA-DRB1;HLA-DQA1	Rheumatoid arthritis
chr6	32569267	dbsv116183	0.155922	chr6	32660161	rs36205178	0.276522	RNU1-61P;HLA-DRB1	HLA-DQB1-AS1	Scarlet fever
chr6	32569267	dbsv116183	0.155922	chr6	32683763	rs17212223	0.276522	RNU1-61P;HLA-DRB1	HLA-DQB1;XXbac-BPG254F23.7	Narcolepsy (age of onset)
chr6	32569267	dbsv116183	0.155922	chr6	32622251	rs9271539	0.274697	RNU1-61P;HLA-DRB1	HLA-DRB1;HLA-DQA1	Takayasu arteritis
chr6	32569267	dbsv116183	0.155922	chr6	32575798	rs41294271	0.271271	RNU1-61P;HLA-DRB1	RNU1-61P;HLA-DRB1	Autism spectrum disorder or schizophrenia
chr6	32569267	dbsv116183	0.155922	chr6	32623148	rs3129763	0.270179	RNU1-61P;HLA-DRB1	HLA-DRB1;HLA-DQA1	Systemic sclerosis
chr6	32569267	dbsv116183	0.155922	chr6	32623699	rs112037939	0.270179	RNU1-61P;HLA-DRB1	HLA-DRB1;HLA-DQA1	Small cell lung carcinoma
chr6	32569267	dbsv116183	0.155922	chr6	32609018	rs9271117	0.264453	RNU1-61P;HLA-DRB1	HLA-DRB1;HLA-DQA1	Narcolepsy (onset before 2009 H1N1 influenza pandemic)
chr6	32569267	dbsv116183	0.155922	chr6	32610350	rs9271176	0.264453	RNU1-61P;HLA-DRB1	HLA-DRB1;HLA-DQA1	Chronic lymphocytic leukemia
chr6	32569267	dbsv116183	0.155922	chr6	32619748	rs9271401	0.26086	RNU1-61P;HLA-DRB1	HLA-DRB1;HLA-DQA1	Blood protein levels
chr6	32569267	dbsv116183	0.155922	chr6	32541977	rs72492309	0.260752	RNU1-61P;HLA-DRB1	HLA-DRB5;RNU1-61P	Epithelial ovarian cancer
chr6	32569267	dbsv116183	0.155922	chr6	32598800	rs4329147	0.252968	RNU1-61P;HLA-DRB1	HLA-DRB1;HLA-DQA1	Childhood ear infection
chr6	32569267	dbsv116183	0.155922	chr6	32481634	rs1964995	0.251516	RNU1-61P;HLA-DRB1	HLA-DRA;HLA-DRB5	Primary central nervous system lymphoma
chr6	32569267	dbsv116183	0.155922	chr6	32632634	rs115151282	0.251429	RNU1-61P;HLA-DRB1	HLA-DRB1;HLA-DQA1	Creatinine levels
chr6	32569267	dbsv116183	0.155922	chr6	32627446	rs9271858	0.247461	RNU1-61P;HLA-DRB1	HLA-DRB1;HLA-DQA1	Leishmaniasis (visceral)
chr6	32569267	dbsv116183	0.155922	chr6	32607881	rs3021304	0.241929	RNU1-61P;HLA-DRB1	HLA-DRB1;HLA-DQA1	Vogt-Koyanagi-Harada syndrome
chr6	32569267	dbsv116183	0.155922	chr6	32460995	rs9268839	0.241887	RNU1-61P;HLA-DRB1	HLA-DRA;HLA-DRB5	Rheumatoid arthritis
chr6	32569267	dbsv116183	0.155922	chr6	32476421	rs12194148	0.241887	RNU1-61P;HLA-DRB1	HLA-DRA;HLA-DRB5	Rheumatoid arthritis
chr6	32569267	dbsv116183	0.155922	chr6	32591382	rs113399573	0.24101	RNU1-61P;HLA-DRB1	HLA-DRB1;HLA-DQA1	Blood protein levels
chr6	32569267	dbsv116183	0.155922	chr6	32633026	rs9272143	0.240218	RNU1-61P;HLA-DRB1	HLA-DRB1;HLA-DQA1	Cervical cancer
chr6	32569267	dbsv116183	0.155922	chr6	32628763	rs9271925	0.237841	RNU1-61P;HLA-DRB1	HLA-DRB1;HLA-DQA1	Neutrophil percentage of white cells
chr6	32569267	dbsv116183	0.155922	chr6	32476767	rs12195582	0.235362	RNU1-61P;HLA-DRB1	HLA-DRA;HLA-DRB5	Follicular lymphoma
chr6	32569267	dbsv116183	0.155922	chr6	32606214	rs9270984	0.234726	RNU1-61P;HLA-DRB1	HLA-DRB1;HLA-DQA1	Systemic lupus erythematosus
chr6	32569267	dbsv116183	0.155922	chr6	32606283	rs9270986	0.234726	RNU1-61P;HLA-DRB1	HLA-DRB1;HLA-DQA1	Myasthenia gravis
chr6	32569267	dbsv116183	0.155922	chr6	32619077	rs9271366	0.234726	RNU1-61P;HLA-DRB1	HLA-DRB1;HLA-DQA1	Ulcerative colitis
chr6	32569267	dbsv116183	0.155922	chr6	32484825	rs561623787	0.232962	RNU1-61P;HLA-DRB1	HLA-DRA;HLA-DRB5	Blood protein levels
chr6	32569267	dbsv116183	0.155922	chr6	32605694	rs9270965	0.221926	RNU1-61P;HLA-DRB1	HLA-DRB1;HLA-DQA1	Narcolepsy (onset before 2009 H1N1 influenza pandemic)
chr6	32569267	dbsv116183	0.155922	chr6	32482312	rs5020946	0.221322	RNU1-61P;HLA-DRB1	HLA-DRA;HLA-DRB5	Waist-to-hip ratio adjusted for body mass index
chr6	32569267	dbsv116183	0.155922	chr6	32409011	rs3763317	0.217986	RNU1-61P;HLA-DRB1	BTNL2;HLA-DRA	Complement C3 and C4 levels
chr6	32569267	dbsv116183	0.155922	chr6	32600569	rs9270750	0.217546	RNU1-61P;HLA-DRB1	HLA-DRB1;HLA-DQA1	Chronic lymphocytic leukemia
chr6	32569267	dbsv116183	0.155922	chr6	32642659	rs1048372	0.209931	RNU1-61P;HLA-DRB1	HLA-DQA1	Blood protein levels
chr6	32569267	dbsv116183	0.155922	chr6	32413695	rs116047537	0.207868	RNU1-61P;HLA-DRB1	BTNL2;HLA-DRA	Autism spectrum disorder or schizophrenia
chr6	32569267	dbsv116183	0.155922	chr6	32632226	rs3104376	0.205197	RNU1-61P;HLA-DRB1	HLA-DRB1;HLA-DQA1	Itch intensity from mosquito bite
chr6	32569267	dbsv116183	0.155922	chr6	32577620	rs34363414	0.201298	RNU1-61P;HLA-DRB1	RNU1-61P;HLA-DRB1	Blood protein levels
chr6	32569267	dbsv116183	0.155922	chr6	32634619	rs116041786	0.200804	RNU1-61P;HLA-DRB1	HLA-DRB1;HLA-DQA1	Selective IgA deficiency
chr6	32569267	dbsv116183	0.155922	chr6	32588824	rs28724212	0.200571	RNU1-61P;HLA-DRB1	HLA-DRB1	Autism spectrum disorder or schizophrenia
chr4	179431993	dbsv102088	0.155186	chr4	179435692	rs1378552	0.870559	RP11-404J23.1	RP11-404J23.1	Motion sickness
chr7	909161	dbsv119651	0.154708	chr7	999367	rs10256972	0.209948	ADAP1	C7orf50	Endometriosis
chr7	909161	dbsv119651	0.154708	chr7	818869	rs61008539	0.209056	ADAP1	SUN1	Perceived unattractiveness to mosquitoes
chr20	1565571	dbsv77868	0.153586	chr20	1562420	rs3848788	0.857103	RP4-576H24.4;SIRPB1	RP4-576H24.4	Blood protein levels
chr20	1565571	dbsv77868	0.153586	chr20	1562420	rs3848788	0.857103	RP4-576H24.4;SIRPB1	RP4-576H24.4	Blood protein levels
chr20	1565571	dbsv77868	0.153586	chr20	1562420	rs3848788	0.857103	RP4-576H24.4;SIRPB1	RP4-576H24.4	Blood protein levels
chr20	1565571	dbsv77868	0.153586	chr20	1562420	rs3848788	0.857103	RP4-576H24.4;SIRPB1	RP4-576H24.4	Blood protein levels
chr20	1565571	dbsv77868	0.153586	chr20	1566096	rs2243602	0.810062	RP4-576H24.4;SIRPB1	RP4-576H24.4;SIRPB1	White blood cell count
chr20	1565571	dbsv77868	0.153586	chr20	1566096	rs2243602	0.810062	RP4-576H24.4;SIRPB1	RP4-576H24.4;SIRPB1	White blood cell count
chr20	1565571	dbsv77868	0.153586	chr20	1566096	rs2243602	0.810062	RP4-576H24.4;SIRPB1	RP4-576H24.4;SIRPB1	White blood cell count
chr20	1565571	dbsv77868	0.153586	chr20	1566096	rs2243602	0.810062	RP4-576H24.4;SIRPB1	RP4-576H24.4;SIRPB1	White blood cell count
chr20	1565571	dbsv77868	0.153586	chr20	1620279	rs11696739	0.749826	RP4-576H24.4;SIRPB1	RP4-576H24.4;SIRPB1	Mean platelet volume
chr20	1565571	dbsv77868	0.153586	chr20	1620279	rs11696739	0.749826	RP4-576H24.4;SIRPB1	RP4-576H24.4;SIRPB1	Mean platelet volume
chr20	1565571	dbsv77868	0.153586	chr20	1620279	rs11696739	0.749826	RP4-576H24.4;SIRPB1	RP4-576H24.4;SIRPB1	Mean platelet volume
chr20	1565571	dbsv77868	0.153586	chr20	1620279	rs11696739	0.749826	RP4-576H24.4;SIRPB1	RP4-576H24.4;SIRPB1	Mean platelet volume
chr20	1565571	dbsv77868	0.153586	chr20	1578455	rs41275422	0.335865	RP4-576H24.4;SIRPB1	RP4-576H24.4;SIRPB1	Blood protein levels
chr20	1565571	dbsv77868	0.153586	chr20	1578455	rs41275422	0.335865	RP4-576H24.4;SIRPB1	RP4-576H24.4;SIRPB1	Blood protein levels
chr20	1565571	dbsv77868	0.153586	chr20	1578455	rs41275422	0.335865	RP4-576H24.4;SIRPB1	RP4-576H24.4;SIRPB1	Blood protein levels
chr20	1565571	dbsv77868	0.153586	chr20	1578455	rs41275422	0.335865	RP4-576H24.4;SIRPB1	RP4-576H24.4;SIRPB1	Blood protein levels
chr20	1565571	dbsv77868	0.153586	chr20	1634662	rs17770331	0.263969	RP4-576H24.4;SIRPB1	SIRPG-AS1	Meningococcal C functional antibody titers post childhood immunization
chr20	1565571	dbsv77868	0.153586	chr20	1634662	rs17770331	0.263969	RP4-576H24.4;SIRPB1	SIRPG-AS1	Meningococcal C functional antibody titers post childhood immunization
chr20	1565571	dbsv77868	0.153586	chr20	1634662	rs17770331	0.263969	RP4-576H24.4;SIRPB1	SIRPG-AS1	Meningococcal C functional antibody titers post childhood immunization
chr20	1565571	dbsv77868	0.153586	chr20	1634662	rs17770331	0.263969	RP4-576H24.4;SIRPB1	SIRPG-AS1	Meningococcal C functional antibody titers post childhood immunization
chr20	1565571	dbsv77868	0.153586	chr20	1671323	rs3818168	0.25174	RP4-576H24.4;SIRPB1	RN7SL561P;RP5-968J1.1	Meningococcal C functional antibody titers post childhood immunization
chr20	1565571	dbsv77868	0.153586	chr20	1671323	rs3818168	0.25174	RP4-576H24.4;SIRPB1	RN7SL561P;RP5-968J1.1	Meningococcal C functional antibody titers post childhood immunization
chr20	1565571	dbsv77868	0.153586	chr20	1671323	rs3818168	0.25174	RP4-576H24.4;SIRPB1	RN7SL561P;RP5-968J1.1	Meningococcal C functional antibody titers post childhood immunization
chr20	1565571	dbsv77868	0.153586	chr20	1671323	rs3818168	0.25174	RP4-576H24.4;SIRPB1	RN7SL561P;RP5-968J1.1	Meningococcal C functional antibody titers post childhood immunization
chr20	1565571	dbsv77868	0.153586	chr20	1729626	rs4814511	0.246518	RP4-576H24.4;SIRPB1	RN7SL561P;RP5-968J1.1	Meningococcal C functional antibody titers post childhood immunization
chr20	1565571	dbsv77868	0.153586	chr20	1729626	rs4814511	0.246518	RP4-576H24.4;SIRPB1	RN7SL561P;RP5-968J1.1	Meningococcal C functional antibody titers post childhood immunization
chr20	1565571	dbsv77868	0.153586	chr20	1729626	rs4814511	0.246518	RP4-576H24.4;SIRPB1	RN7SL561P;RP5-968J1.1	Meningococcal C functional antibody titers post childhood immunization
chr20	1565571	dbsv77868	0.153586	chr20	1729626	rs4814511	0.246518	RP4-576H24.4;SIRPB1	RN7SL561P;RP5-968J1.1	Meningococcal C functional antibody titers post childhood immunization
chr20	1565571	dbsv77868	0.153586	chr20	1645833	rs4813191	0.240576	RP4-576H24.4;SIRPB1	SIRPG-AS1	Meningococcal C functional antibody titers post childhood immunization
chr20	1565571	dbsv77868	0.153586	chr20	1645833	rs4813191	0.240576	RP4-576H24.4;SIRPB1	SIRPG-AS1	Meningococcal C functional antibody titers post childhood immunization
chr20	1565571	dbsv77868	0.153586	chr20	1645833	rs4813191	0.240576	RP4-576H24.4;SIRPB1	SIRPG-AS1	Meningococcal C functional antibody titers post childhood immunization
chr20	1565571	dbsv77868	0.153586	chr20	1645833	rs4813191	0.240576	RP4-576H24.4;SIRPB1	SIRPG-AS1	Meningococcal C functional antibody titers post childhood immunization
chr20	1565571	dbsv77868	0.153586	chr20	1706804	rs6135736	0.227133	RP4-576H24.4;SIRPB1	RN7SL561P;RP5-968J1.1	Meningococcal C functional antibody titers post childhood immunization
chr20	1565571	dbsv77868	0.153586	chr20	1706804	rs6135736	0.227133	RP4-576H24.4;SIRPB1	RN7SL561P;RP5-968J1.1	Meningococcal C functional antibody titers post childhood immunization
chr20	1565571	dbsv77868	0.153586	chr20	1706804	rs6135736	0.227133	RP4-576H24.4;SIRPB1	RN7SL561P;RP5-968J1.1	Meningococcal C functional antibody titers post childhood immunization
chr20	1565571	dbsv77868	0.153586	chr20	1706804	rs6135736	0.227133	RP4-576H24.4;SIRPB1	RN7SL561P;RP5-968J1.1	Meningococcal C functional antibody titers post childhood immunization
chr14	105745105	dbsv39700	0.153174	chr14	105737503	rs12434433	0.60238	IGHG1;IGHG3	IGHG1	Blood protein levels
chr14	105745105	dbsv39700	0.153174	chr14	105737503	rs12434433	0.60238	IGHG1;IGHG3	IGHG1	Blood protein levels
chr14	105745105	dbsv39700	0.153174	chr14	105737503	rs12434433	0.60238	IGHG1;IGHG3	IGHG1	Blood protein levels
chr14	105745105	dbsv39700	0.153174	chr14	105737503	rs12434433	0.60238	IGHG1;IGHG3	IGHG1	Blood protein levels
chr14	105745105	dbsv39700	0.153174	chr14	105745447	rs2012888	0.566628	IGHG1;IGHG3	IGHG1;IGHG3	Blood protein levels
chr14	105745105	dbsv39700	0.153174	chr14	105745447	rs2012888	0.566628	IGHG1;IGHG3	IGHG1;IGHG3	Blood protein levels
chr14	105745105	dbsv39700	0.153174	chr14	105745447	rs2012888	0.566628	IGHG1;IGHG3	IGHG1;IGHG3	Blood protein levels
chr14	105745105	dbsv39700	0.153174	chr14	105745447	rs2012888	0.566628	IGHG1;IGHG3	IGHG1;IGHG3	Blood protein levels
chr14	105745105	dbsv39700	0.153174	chr14	105721893	rs1134590	0.563728	IGHG1;IGHG3	IGHA1;IGHG1	Blood protein levels
chr14	105745105	dbsv39700	0.153174	chr14	105721893	rs1134590	0.563728	IGHG1;IGHG3	IGHA1;IGHG1	Blood protein levels
chr14	105745105	dbsv39700	0.153174	chr14	105721893	rs1134590	0.563728	IGHG1;IGHG3	IGHA1;IGHG1	Blood protein levels
chr14	105745105	dbsv39700	0.153174	chr14	105721893	rs1134590	0.563728	IGHG1;IGHG3	IGHA1;IGHG1	Blood protein levels
chr14	105745105	dbsv39700	0.153174	chr14	105728124	rs8009444	0.563728	IGHG1;IGHG3	IGHA1;IGHG1	Blood protein levels
chr14	105745105	dbsv39700	0.153174	chr14	105728124	rs8009444	0.563728	IGHG1;IGHG3	IGHA1;IGHG1	Blood protein levels
chr14	105745105	dbsv39700	0.153174	chr14	105728124	rs8009444	0.563728	IGHG1;IGHG3	IGHA1;IGHG1	Blood protein levels
chr14	105745105	dbsv39700	0.153174	chr14	105728124	rs8009444	0.563728	IGHG1;IGHG3	IGHA1;IGHG1	Blood protein levels
chr14	105745105	dbsv39700	0.153174	chr14	105729382	rs7153315	0.563728	IGHG1;IGHG3	IGHA1;IGHG1	Blood protein levels
chr14	105745105	dbsv39700	0.153174	chr14	105729382	rs7153315	0.563728	IGHG1;IGHG3	IGHA1;IGHG1	Blood protein levels
chr14	105745105	dbsv39700	0.153174	chr14	105729382	rs7153315	0.563728	IGHG1;IGHG3	IGHA1;IGHG1	Blood protein levels
chr14	105745105	dbsv39700	0.153174	chr14	105729382	rs7153315	0.563728	IGHG1;IGHG3	IGHA1;IGHG1	Blood protein levels
chr14	105745105	dbsv39700	0.153174	chr14	105733666	rs74093831	0.563728	IGHG1;IGHG3	IGHA1;IGHG1	Composite immunoglobulin trait (IgG/IgM)
chr14	105745105	dbsv39700	0.153174	chr14	105733666	rs74093831	0.563728	IGHG1;IGHG3	IGHA1;IGHG1	Composite immunoglobulin trait (IgG/IgM)
chr14	105745105	dbsv39700	0.153174	chr14	105733666	rs74093831	0.563728	IGHG1;IGHG3	IGHA1;IGHG1	Composite immunoglobulin trait (IgG/IgM)
chr14	105745105	dbsv39700	0.153174	chr14	105733666	rs74093831	0.563728	IGHG1;IGHG3	IGHA1;IGHG1	Composite immunoglobulin trait (IgG/IgM)
chr14	105745105	dbsv39700	0.153174	chr14	105733895	rs28577986	0.563728	IGHG1;IGHG3	IGHA1;IGHG1	Blood protein levels
chr14	105745105	dbsv39700	0.153174	chr14	105733895	rs28577986	0.563728	IGHG1;IGHG3	IGHA1;IGHG1	Blood protein levels
chr14	105745105	dbsv39700	0.153174	chr14	105733895	rs28577986	0.563728	IGHG1;IGHG3	IGHA1;IGHG1	Blood protein levels
chr14	105745105	dbsv39700	0.153174	chr14	105733895	rs28577986	0.563728	IGHG1;IGHG3	IGHA1;IGHG1	Blood protein levels
chr14	105745105	dbsv39700	0.153174	chr14	105769430	rs77307099	0.551088	IGHG1;IGHG3	IGHG3	Blood protein levels
chr14	105745105	dbsv39700	0.153174	chr14	105769430	rs77307099	0.551088	IGHG1;IGHG3	IGHG3	Blood protein levels
chr14	105745105	dbsv39700	0.153174	chr14	105769430	rs77307099	0.551088	IGHG1;IGHG3	IGHG3	Blood protein levels
chr14	105745105	dbsv39700	0.153174	chr14	105769430	rs77307099	0.551088	IGHG1;IGHG3	IGHG3	Blood protein levels
chr14	105745105	dbsv39700	0.153174	chr14	105727147	rs150318825	0.472528	IGHG1;IGHG3	IGHA1;IGHG1	Blood protein levels
chr14	105745105	dbsv39700	0.153174	chr14	105727147	rs150318825	0.472528	IGHG1;IGHG3	IGHA1;IGHG1	Blood protein levels
chr14	105745105	dbsv39700	0.153174	chr14	105727147	rs150318825	0.472528	IGHG1;IGHG3	IGHA1;IGHG1	Blood protein levels
chr14	105745105	dbsv39700	0.153174	chr14	105727147	rs150318825	0.472528	IGHG1;IGHG3	IGHA1;IGHG1	Blood protein levels
chr14	105745105	dbsv39700	0.153174	chr14	105728918	rs11849582	0.460971	IGHG1;IGHG3	IGHA1;IGHG1	Blood protein levels
chr14	105745105	dbsv39700	0.153174	chr14	105728918	rs11849582	0.460971	IGHG1;IGHG3	IGHA1;IGHG1	Blood protein levels
chr14	105745105	dbsv39700	0.153174	chr14	105728918	rs11849582	0.460971	IGHG1;IGHG3	IGHA1;IGHG1	Blood protein levels
chr14	105745105	dbsv39700	0.153174	chr14	105728918	rs11849582	0.460971	IGHG1;IGHG3	IGHA1;IGHG1	Blood protein levels
chr14	105745105	dbsv39700	0.153174	chr14	105742782	rs1071803	0.460971	IGHG1;IGHG3	IGHG1	Blood protein levels
chr14	105745105	dbsv39700	0.153174	chr14	105742782	rs1071803	0.460971	IGHG1;IGHG3	IGHG1	Blood protein levels
chr14	105745105	dbsv39700	0.153174	chr14	105742782	rs1071803	0.460971	IGHG1;IGHG3	IGHG1	Blood protein levels
chr14	105745105	dbsv39700	0.153174	chr14	105742782	rs1071803	0.460971	IGHG1;IGHG3	IGHG1	Blood protein levels
chr14	105745105	dbsv39700	0.153174	chr14	105753554	rs9805939	0.460971	IGHG1;IGHG3	IGHG1;IGHG3	Blood protein levels
chr14	105745105	dbsv39700	0.153174	chr14	105753554	rs9805939	0.460971	IGHG1;IGHG3	IGHG1;IGHG3	Blood protein levels
chr14	105745105	dbsv39700	0.153174	chr14	105753554	rs9805939	0.460971	IGHG1;IGHG3	IGHG1;IGHG3	Blood protein levels
chr14	105745105	dbsv39700	0.153174	chr14	105753554	rs9805939	0.460971	IGHG1;IGHG3	IGHG1;IGHG3	Blood protein levels
chr14	105745105	dbsv39700	0.153174	chr14	105738685	rs12147642	0.457759	IGHG1;IGHG3	IGHG1	Blood protein levels
chr14	105745105	dbsv39700	0.153174	chr14	105738685	rs12147642	0.457759	IGHG1;IGHG3	IGHG1	Blood protein levels
chr14	105745105	dbsv39700	0.153174	chr14	105738685	rs12147642	0.457759	IGHG1;IGHG3	IGHG1	Blood protein levels
chr14	105745105	dbsv39700	0.153174	chr14	105738685	rs12147642	0.457759	IGHG1;IGHG3	IGHG1	Blood protein levels
chr14	105745105	dbsv39700	0.153174	chr14	105644577	rs11627594	0.421949	IGHG1;IGHG3	IGHG2	Composite immunoglobulin trait (IgA/IgG)
chr14	105745105	dbsv39700	0.153174	chr14	105644577	rs11627594	0.421949	IGHG1;IGHG3	IGHG2	Composite immunoglobulin trait (IgA/IgG)
chr14	105745105	dbsv39700	0.153174	chr14	105644577	rs11627594	0.421949	IGHG1;IGHG3	IGHG2	Composite immunoglobulin trait (IgA/IgG)
chr14	105745105	dbsv39700	0.153174	chr14	105644577	rs11627594	0.421949	IGHG1;IGHG3	IGHG2	Composite immunoglobulin trait (IgA/IgG)
chr14	105745105	dbsv39700	0.153174	chr14	105647030	rs10444776	0.421949	IGHG1;IGHG3	RP11-731F5.2	Autoimmune traits
chr14	105745105	dbsv39700	0.153174	chr14	105647030	rs10444776	0.421949	IGHG1;IGHG3	RP11-731F5.2	Autoimmune traits
chr14	105745105	dbsv39700	0.153174	chr14	105647030	rs10444776	0.421949	IGHG1;IGHG3	RP11-731F5.2	Autoimmune traits
chr14	105745105	dbsv39700	0.153174	chr14	105647030	rs10444776	0.421949	IGHG1;IGHG3	RP11-731F5.2	Autoimmune traits
chr14	105745105	dbsv39700	0.153174	chr14	105706543	rs11621145	0.3632	IGHG1;IGHG3	IGHA1	Immunoglobulin G index levels in multiple sclerosis
chr14	105745105	dbsv39700	0.153174	chr14	105706543	rs11621145	0.3632	IGHG1;IGHG3	IGHA1	Immunoglobulin G index levels in multiple sclerosis
chr14	105745105	dbsv39700	0.153174	chr14	105706543	rs11621145	0.3632	IGHG1;IGHG3	IGHA1	Immunoglobulin G index levels in multiple sclerosis
chr14	105745105	dbsv39700	0.153174	chr14	105706543	rs11621145	0.3632	IGHG1;IGHG3	IGHA1	Immunoglobulin G index levels in multiple sclerosis
chr14	105745105	dbsv39700	0.153174	chr14	105734264	rs200123836	0.344543	IGHG1;IGHG3	IGHA1;IGHG1	Blood protein levels
chr14	105745105	dbsv39700	0.153174	chr14	105734264	rs200123836	0.344543	IGHG1;IGHG3	IGHA1;IGHG1	Blood protein levels
chr14	105745105	dbsv39700	0.153174	chr14	105734264	rs200123836	0.344543	IGHG1;IGHG3	IGHA1;IGHG1	Blood protein levels
chr14	105745105	dbsv39700	0.153174	chr14	105734264	rs200123836	0.344543	IGHG1;IGHG3	IGHA1;IGHG1	Blood protein levels
chr14	105745105	dbsv39700	0.153174	chr14	105772664	rs2259243	0.26744	IGHG1;IGHG3	IGHG3;IGHD	Blood protein levels
chr14	105745105	dbsv39700	0.153174	chr14	105772664	rs2259243	0.26744	IGHG1;IGHG3	IGHG3;IGHD	Blood protein levels
chr14	105745105	dbsv39700	0.153174	chr14	105772664	rs2259243	0.26744	IGHG1;IGHG3	IGHG3;IGHD	Blood protein levels
chr14	105745105	dbsv39700	0.153174	chr14	105772664	rs2259243	0.26744	IGHG1;IGHG3	IGHG3;IGHD	Blood protein levels
chr6	32647178	dbsv112341	0.15108	chr6	32635710	rs3104367	0.959176	HLA-DQA1;HLA-DQB1	HLA-DRB1;HLA-DQA1	Asthma
chr6	32647178	dbsv112341	0.15108	chr6	32636595	rs9272346	0.959176	HLA-DQA1;HLA-DQB1	HLA-DQA1	Type 1 diabetes
chr6	32647178	dbsv112341	0.15108	chr6	32644956	rs9273123	0.959176	HLA-DQA1;HLA-DQB1	HLA-DQA1;HLA-DQB1	Asthma
chr6	32647178	dbsv112341	0.15108	chr6	32647774	rs17843580	0.959176	HLA-DQA1;HLA-DQB1	HLA-DQA1;HLA-DQB1	Medication use (adrenergics, inhalants)
chr6	32647178	dbsv112341	0.15108	chr6	32658824	rs9273373	0.959176	HLA-DQA1;HLA-DQB1	HLA-DQB1	Asthma and hay fever
chr6	32647178	dbsv112341	0.15108	chr6	32658837	rs9273374	0.959176	HLA-DQA1;HLA-DQB1	HLA-DQB1	Asthma or allergic disease (pleiotropy)
chr6	32647178	dbsv112341	0.15108	chr6	32659383	rs9273404	0.959176	HLA-DQA1;HLA-DQB1	HLA-DQB1-AS1;HLA-DQB1	Chronic obstructive pulmonary disease
chr6	32647178	dbsv112341	0.15108	chr6	32659937	rs1063355	0.959176	HLA-DQA1;HLA-DQB1	HLA-DQB1-AS1	Type 2 diabetes
chr6	32647178	dbsv112341	0.15108	chr6	32660146	rs1063348	0.959176	HLA-DQA1;HLA-DQB1	HLA-DQB1-AS1	Childhood steroid-sensitive nephrotic syndrome
chr6	32647178	dbsv112341	0.15108	chr6	32660761	rs201043192	0.959176	HLA-DQA1;HLA-DQB1	HLA-DQB1	Lung function (low FEV1 vs high FEV1)
chr6	32647178	dbsv112341	0.15108	chr6	32658472	rs6928482	0.902024	HLA-DQA1;HLA-DQB1	HLA-DQB1	Serum uric acid levels
chr6	32647178	dbsv112341	0.15108	chr6	32658715	rs9273370	0.728364	HLA-DQA1;HLA-DQB1	HLA-DQB1	Hypothyroidism
chr6	32647178	dbsv112341	0.15108	chr6	32663430	rs9274235	0.712978	HLA-DQA1;HLA-DQB1	HLA-DQB1	Lymphocyte percentage of white cells
chr6	32647178	dbsv112341	0.15108	chr6	32658571	rs28407950	0.680095	HLA-DQA1;HLA-DQB1	HLA-DQB1	Asthma (adult onset)
chr6	32647178	dbsv112341	0.15108	chr6	32658626	rs34004019	0.680095	HLA-DQA1;HLA-DQB1	HLA-DQB1	Allergic disease (asthma, hay fever or eczema)
chr6	32647178	dbsv112341	0.15108	chr6	32639242	rs28802989	0.580879	HLA-DQA1;HLA-DQB1	HLA-DQA1	Tuberculosis
chr6	32647178	dbsv112341	0.15108	chr6	32632280	rs35242582	0.576467	HLA-DQA1;HLA-DQB1	HLA-DRB1;HLA-DQA1	Antineutrophil cytoplasmic antibody-associated vasculitis
chr6	32647178	dbsv112341	0.15108	chr6	32659473	rs9273410	0.567056	HLA-DQA1;HLA-DQB1	HLA-DQB1	Asthma (moderate or severe)
chr6	32647178	dbsv112341	0.15108	chr6	32622958	rs35062987	0.563474	HLA-DQA1;HLA-DQB1	HLA-DRB1;HLA-DQA1	Total cholesterol levels
chr6	32647178	dbsv112341	0.15108	chr6	32689766	rs4642516	0.515637	HLA-DQA1;HLA-DQB1	HLA-DQB1;XXbac-BPG254F23.7	Childhood steroid-sensitive nephrotic syndrome
chr6	32647178	dbsv112341	0.15108	chr6	32652506	rs17843604	0.500748	HLA-DQA1;HLA-DQB1	HLA-DQA1;HLA-DQB1	Adult asthma
chr6	32647178	dbsv112341	0.15108	chr6	32650032	rs28798705	0.483036	HLA-DQA1;HLA-DQB1	HLA-DQA1;HLA-DQB1	Asthma
chr6	32647178	dbsv112341	0.15108	chr6	32684582	rs3021058	0.481632	HLA-DQA1;HLA-DQB1	HLA-DQB1;XXbac-BPG254F23.7	Automobile speeding propensity
chr6	32647178	dbsv112341	0.15108	chr6	32610350	rs9271176	0.414694	HLA-DQA1;HLA-DQB1	HLA-DRB1;HLA-DQA1	Chronic lymphocytic leukemia
chr6	32647178	dbsv112341	0.15108	chr6	32636877	rs9272371	0.410713	HLA-DQA1;HLA-DQB1	HLA-DQA1	Epstein Barr virus nuclear antigen 1 IgG seropositivity
chr6	32647178	dbsv112341	0.15108	chr6	32601279	rs9270779	0.405299	HLA-DQA1;HLA-DQB1	HLA-DRB1;HLA-DQA1	Heart rate response to exercise
chr6	32647178	dbsv112341	0.15108	chr6	32607736	rs9271060	0.405299	HLA-DQA1;HLA-DQB1	HLA-DRB1;HLA-DQA1	Crohn's disease
chr6	32647178	dbsv112341	0.15108	chr6	32610753	rs9271192	0.405299	HLA-DQA1;HLA-DQB1	HLA-DRB1;HLA-DQA1	Alzheimer's disease (late onset)
chr6	32647178	dbsv112341	0.15108	chr6	32611258	rs9271209	0.405299	HLA-DQA1;HLA-DQB1	HLA-DRB1;HLA-DQA1	Ulcerative colitis
chr6	32647178	dbsv112341	0.15108	chr6	32600569	rs9270750	0.380698	HLA-DQA1;HLA-DQB1	HLA-DRB1;HLA-DQA1	Chronic lymphocytic leukemia
chr6	32647178	dbsv112341	0.15108	chr6	32608701	rs9271100	0.380382	HLA-DQA1;HLA-DQB1	HLA-DRB1;HLA-DQA1	Leprosy
chr6	32647178	dbsv112341	0.15108	chr6	32658353	rs7744020	0.378271	HLA-DQA1;HLA-DQB1	HLA-DQA1;HLA-DQB1	Narcolepsy (age of onset)
chr6	32647178	dbsv112341	0.15108	chr6	32609018	rs9271117	0.376537	HLA-DQA1;HLA-DQB1	HLA-DRB1;HLA-DQA1	Narcolepsy (onset before 2009 H1N1 influenza pandemic)
chr6	32647178	dbsv112341	0.15108	chr6	32618459	rs116080888	0.375485	HLA-DQA1;HLA-DQB1	HLA-DRB1;HLA-DQA1	Lung adenocarcinoma
chr6	32647178	dbsv112341	0.15108	chr6	32680379	rs9275052	0.360866	HLA-DQA1;HLA-DQB1	HLA-DQB1;XXbac-BPG254F23.7	Low density lipoprotein cholesterol levels
chr6	32647178	dbsv112341	0.15108	chr6	32692101	rs9275224	0.355219	HLA-DQA1;HLA-DQB1	HLA-DQB1;XXbac-BPG254F23.7	IgA nephropathy
chr6	32647178	dbsv112341	0.15108	chr6	32693798	rs9275260	0.355219	HLA-DQA1;HLA-DQB1	HLA-DQB1;XXbac-BPG254F23.7	Immunoglobulin A vasculitis
chr6	32647178	dbsv112341	0.15108	chr6	32634492	rs9272219	0.354307	HLA-DQA1;HLA-DQB1	HLA-DRB1;HLA-DQA1	Schizophrenia
chr6	32647178	dbsv112341	0.15108	chr6	32644620	rs6927022	0.351764	HLA-DQA1;HLA-DQB1	HLA-DQA1	Epstein Barr virus nuclear antigen 1 IgG levels
chr6	32647178	dbsv112341	0.15108	chr6	32667815	rs9274600	0.349273	HLA-DQA1;HLA-DQB1	HLA-DQB1	Lung function in never smokers (low FEV1 vs high FEV1)
chr6	32647178	dbsv112341	0.15108	chr6	32696555	rs7745040	0.348445	HLA-DQA1;HLA-DQB1	HLA-DQB1;XXbac-BPG254F23.7	Response to hepatitis B vaccine
chr6	32647178	dbsv112341	0.15108	chr6	32638979	rs9272535	0.347443	HLA-DQA1;HLA-DQB1	HLA-DQA1	Red blood cell count
chr6	32647178	dbsv112341	0.15108	chr6	32643544	rs9272975	0.347443	HLA-DQA1;HLA-DQB1	HLA-DQA1	Blood protein levels
chr6	32647178	dbsv112341	0.15108	chr6	32644174	rs9273039	0.347443	HLA-DQA1;HLA-DQB1	HLA-DQA1	Hematocrit
chr6	32647178	dbsv112341	0.15108	chr6	32635879	rs116139966	0.344104	HLA-DQA1;HLA-DQB1	HLA-DRB1;HLA-DQA1	Autism spectrum disorder or schizophrenia
chr6	32647178	dbsv112341	0.15108	chr6	32696681	rs2647012	0.336018	HLA-DQA1;HLA-DQB1	HLA-DQB1;XXbac-BPG254F23.7	Lupus nephritis in systemic lupus erythematosus
chr6	32647178	dbsv112341	0.15108	chr6	32700546	rs2858310	0.336018	HLA-DQA1;HLA-DQB1	HLA-DQB1;XXbac-BPG254F23.7	C-reactive protein levels or total cholesterol levels (pleiotropy)
chr6	32647178	dbsv112341	0.15108	chr6	32702531	rs2856717	0.336018	HLA-DQA1;HLA-DQB1	HLA-DQB1;XXbac-BPG254F23.7	IgA nephropathy
chr6	32647178	dbsv112341	0.15108	chr6	32703120	rs2647051	0.336018	HLA-DQA1;HLA-DQB1	HLA-DQB1;XXbac-BPG254F23.7	Hepatitis C (spontaneous viral clearance)
chr6	32647178	dbsv112341	0.15108	chr6	32695143	rs9275281	0.333955	HLA-DQA1;HLA-DQB1	HLA-DQB1;XXbac-BPG254F23.7	High altitude adaptation
chr6	32647178	dbsv112341	0.15108	chr6	32695512	rs9275292	0.333955	HLA-DQA1;HLA-DQB1	HLA-DQB1;XXbac-BPG254F23.7	C-reactive protein levels or LDL-cholesterol levels (pleiotropy)
chr6	32647178	dbsv112341	0.15108	chr6	32665936	rs9274477	0.32766	HLA-DQA1;HLA-DQB1	HLA-DQB1	Narcolepsy (age of onset)
chr6	32647178	dbsv112341	0.15108	chr6	32553130	rs3828840	0.325399	HLA-DQA1;HLA-DQB1	RNU1-61P;HLA-DRB1	Multiple sclerosis (OCB status)
chr6	32647178	dbsv112341	0.15108	chr6	32692805	rs2647006	0.312071	HLA-DQA1;HLA-DQB1	HLA-DQB1;XXbac-BPG254F23.7	Hepatitis C (spontaneous viral clearance)
chr6	32647178	dbsv112341	0.15108	chr6	32700559	rs2647046	0.312071	HLA-DQA1;HLA-DQB1	HLA-DQB1;XXbac-BPG254F23.7	Lymphoma
chr6	32647178	dbsv112341	0.15108	chr6	32621489	rs35597309	0.309402	HLA-DQA1;HLA-DQB1	HLA-DRB1;HLA-DQA1	Esophageal squamous cell carcinoma
chr6	32647178	dbsv112341	0.15108	chr6	32694503	rs2858317	0.28568	HLA-DQA1;HLA-DQB1	HLA-DQB1;XXbac-BPG254F23.7	Childhood steroid-sensitive nephrotic syndrome
chr6	32647178	dbsv112341	0.15108	chr6	32668599	rs2856698	0.281943	HLA-DQA1;HLA-DQB1	HLA-DQB1	Medication use (thyroid preparations)
chr6	32647178	dbsv112341	0.15108	chr6	32463370	rs9268877	0.280892	HLA-DQA1;HLA-DQB1	HLA-DRA;HLA-DRB5	Ulcerative colitis
chr6	32647178	dbsv112341	0.15108	chr6	32473192	rs9269080	0.280892	HLA-DQA1;HLA-DQB1	HLA-DRA;HLA-DRB5	Adult asthma
chr6	32647178	dbsv112341	0.15108	chr6	32598800	rs4329147	0.279972	HLA-DQA1;HLA-DQB1	HLA-DRB1;HLA-DQA1	Childhood ear infection
chr6	32647178	dbsv112341	0.15108	chr6	32632226	rs3104376	0.279972	HLA-DQA1;HLA-DQB1	HLA-DRB1;HLA-DQA1	Itch intensity from mosquito bite
chr6	32647178	dbsv112341	0.15108	chr6	32660161	rs36205178	0.277488	HLA-DQA1;HLA-DQB1	HLA-DQB1-AS1	Scarlet fever
chr6	32647178	dbsv112341	0.15108	chr6	32683763	rs17212223	0.277488	HLA-DQA1;HLA-DQB1	HLA-DQB1;XXbac-BPG254F23.7	Narcolepsy (age of onset)
chr6	32647178	dbsv112341	0.15108	chr6	32606214	rs9270984	0.272458	HLA-DQA1;HLA-DQB1	HLA-DRB1;HLA-DQA1	Systemic lupus erythematosus
chr6	32647178	dbsv112341	0.15108	chr6	32606283	rs9270986	0.272458	HLA-DQA1;HLA-DQB1	HLA-DRB1;HLA-DQA1	Myasthenia gravis
chr6	32647178	dbsv112341	0.15108	chr6	32619077	rs9271366	0.272458	HLA-DQA1;HLA-DQB1	HLA-DRB1;HLA-DQA1	Ulcerative colitis
chr6	32647178	dbsv112341	0.15108	chr6	32605852	rs602875	0.25594	HLA-DQA1;HLA-DQB1	HLA-DRB1;HLA-DQA1	Leprosy
chr6	32647178	dbsv112341	0.15108	chr6	32658490	rs113452171	0.253634	HLA-DQA1;HLA-DQB1	HLA-DQB1	Takayasu arteritis
chr6	32647178	dbsv112341	0.15108	chr6	32633242	rs9272154	0.251044	HLA-DQA1;HLA-DQB1	HLA-DRB1;HLA-DQA1	Pneumonia
chr6	32647178	dbsv112341	0.15108	chr6	32674126	rs570636990	0.218495	HLA-DQA1;HLA-DQB1	HLA-DQB1;XXbac-BPG254F23.7	Blood protein levels
chr6	32647178	dbsv112341	0.15108	chr6	32620082	rs9271421	0.216175	HLA-DQA1;HLA-DQB1	HLA-DRB1;HLA-DQA1	Blood protein levels
chr6	32647178	dbsv112341	0.15108	chr6	32632598	rs3104373	0.216175	HLA-DQA1;HLA-DQB1	HLA-DRB1;HLA-DQA1	Multiple sclerosis
chr6	32647178	dbsv112341	0.15108	chr6	32635230	rs2040406	0.209282	HLA-DQA1;HLA-DQB1	HLA-DRB1;HLA-DQA1	Multiple sclerosis
chr6	32647178	dbsv112341	0.15108	chr6	32610501	rs2858863	0.20654	HLA-DQA1;HLA-DQB1	HLA-DRB1;HLA-DQA1	Arterial stiffness index
chr6	32647178	dbsv112341	0.15108	chr6	32710135	rs9275563	0.205414	HLA-DQA1;HLA-DQB1	HLA-DQB1;XXbac-BPG254F23.7	Multiple sclerosis (OCB status)
chr6	32647178	dbsv112341	0.15108	chr6	32668343	rs3828805	0.203227	HLA-DQA1;HLA-DQB1	HLA-DQB1	Oropharynx cancer
chr6	32647178	dbsv112341	0.15108	chr6	32695854	rs3129720	0.203227	HLA-DQA1;HLA-DQB1	HLA-DQB1;XXbac-BPG254F23.7	Hypothyroidism
chr6	32647178	dbsv112341	0.15108	chr6	32700662	rs3135002	0.203227	HLA-DQA1;HLA-DQB1	HLA-DQB1;XXbac-BPG254F23.7	C-peptide levels in type I diabetes
chr2	46683000	dbsv66244	0.150662	chr2	46659003	rs4953404	0.43978	RP11-536C12.1;SOCS5	CRIPT;RP11-536C12.1	Pulse pressure (alcohol consumption interaction)
chr3	194357239	dbsv89970	0.148636	chr3	194364318	rs923931	0.771276	LRRC15	LRRC15	Blood protein levels
chr3	194357239	dbsv89970	0.148636	chr3	194367198	rs57514363	0.771276	LRRC15	LRRC15	Blood protein levels
chr20	55864537	dbsv79041	0.148397	chr20	55872891	rs74447607	0.900809	RP5-837G17.1;CBLN4	RP5-837G17.1;CBLN4	Body mass index
chr20	55864537	dbsv79041	0.148397	chr20	55872891	rs74447607	0.900809	RP5-837G17.1;CBLN4	RP5-837G17.1;CBLN4	Body mass index
chr20	55864537	dbsv79041	0.148397	chr20	55872891	rs74447607	0.900809	RP5-837G17.1;CBLN4	RP5-837G17.1;CBLN4	Body mass index
chr20	55864537	dbsv79041	0.148397	chr20	55872891	rs74447607	0.900809	RP5-837G17.1;CBLN4	RP5-837G17.1;CBLN4	Body mass index
chr20	55864537	dbsv79041	0.148397	chr20	55804611	rs11908421	0.57163	RP5-837G17.1;CBLN4	RP5-837G17.1;CBLN4	Body mass index x sex x age interaction (4df test)
chr20	55864537	dbsv79041	0.148397	chr20	55804611	rs11908421	0.57163	RP5-837G17.1;CBLN4	RP5-837G17.1;CBLN4	Body mass index x sex x age interaction (4df test)
chr20	55864537	dbsv79041	0.148397	chr20	55804611	rs11908421	0.57163	RP5-837G17.1;CBLN4	RP5-837G17.1;CBLN4	Body mass index x sex x age interaction (4df test)
chr20	55864537	dbsv79041	0.148397	chr20	55804611	rs11908421	0.57163	RP5-837G17.1;CBLN4	RP5-837G17.1;CBLN4	Body mass index x sex x age interaction (4df test)
chr20	55864537	dbsv79041	0.148397	chr20	55941282	rs11086525	0.30498	RP5-837G17.1;CBLN4	RP5-837G17.1;CBLN4	Cocaine dependence
chr20	55864537	dbsv79041	0.148397	chr20	55941282	rs11086525	0.30498	RP5-837G17.1;CBLN4	RP5-837G17.1;CBLN4	Cocaine dependence
chr20	55864537	dbsv79041	0.148397	chr20	55941282	rs11086525	0.30498	RP5-837G17.1;CBLN4	RP5-837G17.1;CBLN4	Cocaine dependence
chr20	55864537	dbsv79041	0.148397	chr20	55941282	rs11086525	0.30498	RP5-837G17.1;CBLN4	RP5-837G17.1;CBLN4	Cocaine dependence
chr20	55864537	dbsv79041	0.148397	chr20	55887337	rs910912	0.243024	RP5-837G17.1;CBLN4	RP5-837G17.1;CBLN4	Smoking initiation (ever regular vs never regular)
chr20	55864537	dbsv79041	0.148397	chr20	55887337	rs910912	0.243024	RP5-837G17.1;CBLN4	RP5-837G17.1;CBLN4	Smoking initiation (ever regular vs never regular)
chr20	55864537	dbsv79041	0.148397	chr20	55887337	rs910912	0.243024	RP5-837G17.1;CBLN4	RP5-837G17.1;CBLN4	Smoking initiation (ever regular vs never regular)
chr20	55864537	dbsv79041	0.148397	chr20	55887337	rs910912	0.243024	RP5-837G17.1;CBLN4	RP5-837G17.1;CBLN4	Smoking initiation (ever regular vs never regular)
chr6	32690166	dbsv116225	0.14645	chr6	32667519	rs77296290	0.633047	HLA-DQB1;XXbac-BPG254F23.7	HLA-DQB1	Schizophrenia
chr6	32690166	dbsv116225	0.14645	chr6	32642659	rs1048372	0.558794	HLA-DQB1;XXbac-BPG254F23.7	HLA-DQA1	Blood protein levels
chr6	32690166	dbsv116225	0.14645	chr6	32616962	rs28752520	0.510371	HLA-DQB1;XXbac-BPG254F23.7	HLA-DRB1;HLA-DQA1	Blood protein levels
chr6	32690166	dbsv116225	0.14645	chr6	32625019	rs28383322	0.510371	HLA-DQB1;XXbac-BPG254F23.7	HLA-DRB1;HLA-DQA1	Parental longevity (combined parental attained age, Martingale residuals)
chr6	32690166	dbsv116225	0.14645	chr6	32107027	rs12153855	0.460395	HLA-DQB1;XXbac-BPG254F23.7	TNXB	Age-related macular degeneration
chr6	32690166	dbsv116225	0.14645	chr6	32134903	rs13211318	0.460395	HLA-DQB1;XXbac-BPG254F23.7	FKBPL;PRRT1	Strep throat
chr6	32690166	dbsv116225	0.14645	chr6	32154695	rs3096696	0.460395	HLA-DQB1;XXbac-BPG254F23.7	PPT2;PPT2-EGFL8	Asparaginase hypersensitivity in acute lymphoblastic leukemia
chr6	32690166	dbsv116225	0.14645	chr6	32172710	rs3130284	0.460395	HLA-DQB1;XXbac-BPG254F23.7	AGPAT1	Asparaginase hypersensitivity in acute lymphoblastic leukemia
chr6	32690166	dbsv116225	0.14645	chr6	32178715	rs3134945	0.460395	HLA-DQB1;XXbac-BPG254F23.7	RNF5	Idiopathic membranous nephropathy
chr6	32690166	dbsv116225	0.14645	chr6	32695143	rs9275281	0.44637	HLA-DQB1;XXbac-BPG254F23.7	HLA-DQB1;XXbac-BPG254F23.7	High altitude adaptation
chr6	32690166	dbsv116225	0.14645	chr6	32695512	rs9275292	0.44637	HLA-DQB1;XXbac-BPG254F23.7	HLA-DQB1;XXbac-BPG254F23.7	C-reactive protein levels or LDL-cholesterol levels (pleiotropy)
chr6	32690166	dbsv116225	0.14645	chr6	32147408	rs145076523	0.424224	HLA-DQB1;XXbac-BPG254F23.7	PRRT1	Autism spectrum disorder or schizophrenia
chr6	32690166	dbsv116225	0.14645	chr6	32692101	rs9275224	0.418334	HLA-DQB1;XXbac-BPG254F23.7	HLA-DQB1;XXbac-BPG254F23.7	IgA nephropathy
chr6	32690166	dbsv116225	0.14645	chr6	32693798	rs9275260	0.418334	HLA-DQB1;XXbac-BPG254F23.7	HLA-DQB1;XXbac-BPG254F23.7	Immunoglobulin A vasculitis
chr6	32690166	dbsv116225	0.14645	chr6	32615965	rs9271348	0.406774	HLA-DQB1;XXbac-BPG254F23.7	HLA-DRB1;HLA-DQA1	Rheumatoid arthritis (ACPA-negative)
chr6	32690166	dbsv116225	0.14645	chr6	32690302	rs7775228	0.392942	HLA-DQB1;XXbac-BPG254F23.7	HLA-DQB1;XXbac-BPG254F23.7	Blood protein levels
chr6	32690166	dbsv116225	0.14645	chr6	32616216	rs28383228	0.392127	HLA-DQB1;XXbac-BPG254F23.7	HLA-DRB1;HLA-DQA1	Blood protein levels
chr6	32690166	dbsv116225	0.14645	chr6	32618124	rs28383264	0.392127	HLA-DQB1;XXbac-BPG254F23.7	HLA-DRB1;HLA-DQA1	Blood protein levels
chr6	32690166	dbsv116225	0.14645	chr6	31858928	rs622076	0.390873	HLA-DQB1;XXbac-BPG254F23.7	NEU1	Estimated glomerular filtration rate
chr6	32690166	dbsv116225	0.14645	chr6	31867387	rs693906	0.390873	HLA-DQB1;XXbac-BPG254F23.7	SLC44A4	Scarlet fever
chr6	32690166	dbsv116225	0.14645	chr6	32004593	rs114707880	0.390873	HLA-DQB1;XXbac-BPG254F23.7	C4A-AS1;C4B	Self-reported math ability (MTAG)
chr6	32690166	dbsv116225	0.14645	chr6	32046679	rs34214527	0.390873	HLA-DQB1;XXbac-BPG254F23.7	TNXB	Highest math class taken
chr6	32690166	dbsv116225	0.14645	chr6	32619054	rs13191810	0.390048	HLA-DQB1;XXbac-BPG254F23.7	HLA-DRB1;HLA-DQA1	Itch intensity from mosquito bite adjusted by bite size
chr6	32690166	dbsv116225	0.14645	chr6	32617291	rs28752534	0.376018	HLA-DQB1;XXbac-BPG254F23.7	HLA-DRB1;HLA-DQA1	Plantar warts
chr6	32690166	dbsv116225	0.14645	chr6	32142202	rs204999	0.363458	HLA-DQB1;XXbac-BPG254F23.7	FKBPL;PRRT1	Idiopathic membranous nephropathy
chr6	32690166	dbsv116225	0.14645	chr6	31915902	rs9267673	0.359235	HLA-DQB1;XXbac-BPG254F23.7	C2	Platelet aggregation
chr6	32690166	dbsv116225	0.14645	chr6	32696074	rs6457617	0.350416	HLA-DQB1;XXbac-BPG254F23.7	HLA-DQB1;XXbac-BPG254F23.7	Rheumatoid arthritis
chr6	32690166	dbsv116225	0.14645	chr6	32696222	rs6457620	0.345243	HLA-DQB1;XXbac-BPG254F23.7	HLA-DQB1;XXbac-BPG254F23.7	Rheumatoid arthritis
chr6	32690166	dbsv116225	0.14645	chr6	32699819	rs2133037	0.344226	HLA-DQB1;XXbac-BPG254F23.7	HLA-DQB1;XXbac-BPG254F23.7	IgG levels
chr6	32690166	dbsv116225	0.14645	chr6	31924864	rs9267677	0.331171	HLA-DQB1;XXbac-BPG254F23.7	C2	Educational attainment (years of education)
chr6	32690166	dbsv116225	0.14645	chr6	32661035	rs9273542	0.331171	HLA-DQB1;XXbac-BPG254F23.7	HLA-DQB1	Childhood steroid-sensitive nephrotic syndrome
chr6	32690166	dbsv116225	0.14645	chr6	32666690	rs3891175	0.331171	HLA-DQB1;XXbac-BPG254F23.7	HLA-DQB1	Autoimmune hepatitis in primary sclerosing cholangitis
chr6	32690166	dbsv116225	0.14645	chr6	32668221	rs9274623	0.331171	HLA-DQB1;XXbac-BPG254F23.7	HLA-DQB1	Schizophrenia
chr6	32690166	dbsv116225	0.14645	chr6	32654582	rs17613465	0.297631	HLA-DQB1;XXbac-BPG254F23.7	HLA-DQA1;HLA-DQB1	Eosinophil percentage of granulocytes
chr6	32690166	dbsv116225	0.14645	chr6	32580773	rs1059362	0.296899	HLA-DQB1;XXbac-BPG254F23.7	HLA-DRB1	Blood protein levels
chr6	32690166	dbsv116225	0.14645	chr6	32696555	rs7745040	0.280465	HLA-DQB1;XXbac-BPG254F23.7	HLA-DQB1;XXbac-BPG254F23.7	Response to hepatitis B vaccine
chr6	32690166	dbsv116225	0.14645	chr6	32667852	rs114544105	0.273994	HLA-DQB1;XXbac-BPG254F23.7	HLA-DQB1	Lung function (FEV1)
chr6	32690166	dbsv116225	0.14645	chr6	32664882	rs9274390	0.271332	HLA-DQB1;XXbac-BPG254F23.7	HLA-DQB1	Autism spectrum disorder or schizophrenia
chr6	32690166	dbsv116225	0.14645	chr6	31708208	rs9267548	0.245458	HLA-DQB1;XXbac-BPG254F23.7	LY6G6F;XXbac-BPG32J3.19;XXbac-BPG32J3.20	Plantar warts
chr6	32690166	dbsv116225	0.14645	chr6	32238466	rs145547914	0.245458	HLA-DQB1;XXbac-BPG254F23.7	NOTCH4;XXbac-BPG154L12.5	Autism spectrum disorder or schizophrenia
chr6	32690166	dbsv116225	0.14645	chr6	32954682	rs9378127	0.23905	HLA-DQB1;XXbac-BPG254F23.7	XXbac-BPG181M17.5;BRD2	Psoriatic arthritis
chr6	32690166	dbsv116225	0.14645	chr6	32591705	rs28366255	0.216509	HLA-DQB1;XXbac-BPG254F23.7	HLA-DRB1;HLA-DQA1	Blood protein levels
chr6	32690166	dbsv116225	0.14645	chr6	32203298	rs3132935	0.206384	HLA-DQB1;XXbac-BPG254F23.7	NOTCH4	Schizophrenia
chr6	32690166	dbsv116225	0.14645	chr6	32663430	rs9274235	0.203066	HLA-DQB1;XXbac-BPG254F23.7	HLA-DQB1	Lymphocyte percentage of white cells
chr6	32663137	dbsv116214	0.144053	chr6	32660161	rs36205178	0.889349	HLA-DQB1	HLA-DQB1-AS1	Scarlet fever
chr6	32663137	dbsv116214	0.144053	chr6	32683763	rs17212223	0.889349	HLA-DQB1	HLA-DQB1;XXbac-BPG254F23.7	Narcolepsy (age of onset)
chr6	32663137	dbsv116214	0.144053	chr6	32668599	rs2856698	0.827971	HLA-DQB1	HLA-DQB1	Medication use (thyroid preparations)
chr6	32663137	dbsv116214	0.144053	chr6	32638979	rs9272535	0.702037	HLA-DQB1	HLA-DQA1	Red blood cell count
chr6	32663137	dbsv116214	0.144053	chr6	32643544	rs9272975	0.702037	HLA-DQB1	HLA-DQA1	Blood protein levels
chr6	32663137	dbsv116214	0.144053	chr6	32644174	rs9273039	0.702037	HLA-DQB1	HLA-DQA1	Hematocrit
chr6	32663137	dbsv116214	0.144053	chr6	32634492	rs9272219	0.687703	HLA-DQB1	HLA-DRB1;HLA-DQA1	Schizophrenia
chr6	32663137	dbsv116214	0.144053	chr6	32635879	rs116139966	0.682803	HLA-DQB1	HLA-DRB1;HLA-DQA1	Autism spectrum disorder or schizophrenia
chr6	32663137	dbsv116214	0.144053	chr6	32665936	rs9274477	0.657853	HLA-DQB1	HLA-DQB1	Narcolepsy (age of onset)
chr6	32663137	dbsv116214	0.144053	chr6	32667815	rs9274600	0.599174	HLA-DQB1	HLA-DQB1	Lung function in never smokers (low FEV1 vs high FEV1)
chr6	32663137	dbsv116214	0.144053	chr6	32658353	rs7744020	0.597961	HLA-DQB1	HLA-DQA1;HLA-DQB1	Narcolepsy (age of onset)
chr6	32663137	dbsv116214	0.144053	chr6	32669381	rs17205528	0.543869	HLA-DQB1	HLA-DQB1	Shingles
chr6	32663137	dbsv116214	0.144053	chr6	32623148	rs3129763	0.529274	HLA-DQB1	HLA-DRB1;HLA-DQA1	Systemic sclerosis
chr6	32663137	dbsv116214	0.144053	chr6	32623699	rs112037939	0.529274	HLA-DQB1	HLA-DRB1;HLA-DQA1	Small cell lung carcinoma
chr6	32663137	dbsv116214	0.144053	chr6	32622724	rs9271573	0.522663	HLA-DQB1	HLA-DRB1;HLA-DQA1	Sj枚gren's syndrome
chr6	32663137	dbsv116214	0.144053	chr6	32629287	rs116232857	0.522663	HLA-DQB1	HLA-DRB1;HLA-DQA1	Sj枚gren's syndrome
chr6	32663137	dbsv116214	0.144053	chr6	32591333	rs9270493	0.521536	HLA-DQB1	HLA-DRB1;HLA-DQA1	Reticulocyte count
chr6	32663137	dbsv116214	0.144053	chr6	32622382	rs9271547	0.514473	HLA-DQB1	HLA-DRB1;HLA-DQA1	Blood protein levels
chr6	32663137	dbsv116214	0.144053	chr6	32668836	rs147875011	0.503412	HLA-DQB1	HLA-DQB1	Autism spectrum disorder or schizophrenia
chr6	32663137	dbsv116214	0.144053	chr6	32636877	rs9272371	0.501987	HLA-DQB1	HLA-DQA1	Epstein Barr virus nuclear antigen 1 IgG seropositivity
chr6	32663137	dbsv116214	0.144053	chr6	32421871	rs3135363	0.498251	HLA-DQB1	BTNL2;HLA-DRA	Hepatitis B vaccine response
chr6	32663137	dbsv116214	0.144053	chr6	32668587	rs9274657	0.459978	HLA-DQB1	HLA-DQB1	Autism spectrum disorder or schizophrenia
chr6	32663137	dbsv116214	0.144053	chr6	32668608	rs9274659	0.459978	HLA-DQB1	HLA-DQB1	Asthma (age of onset)
chr6	32663137	dbsv116214	0.144053	chr6	32619748	rs9271401	0.454686	HLA-DQB1	HLA-DRB1;HLA-DQA1	Blood protein levels
chr6	32663137	dbsv116214	0.144053	chr6	32622251	rs9271539	0.441228	HLA-DQB1	HLA-DRB1;HLA-DQA1	Takayasu arteritis
chr6	32663137	dbsv116214	0.144053	chr6	32623176	rs9271588	0.423125	HLA-DQB1	HLA-DRB1;HLA-DQA1	Primary central nervous system lymphoma
chr6	32663137	dbsv116214	0.144053	chr6	32639101	rs9272544	0.413088	HLA-DQB1	HLA-DQA1	Granulocyte percentage of myeloid white cells
chr6	32663137	dbsv116214	0.144053	chr6	32654355	rs28755170	0.395202	HLA-DQB1	HLA-DQA1;HLA-DQB1	Blood protein levels
chr6	32663137	dbsv116214	0.144053	chr6	32632222	rs9272105	0.378554	HLA-DQB1	HLA-DRB1;HLA-DQA1	Response to interferon beta therapy
chr6	32663137	dbsv116214	0.144053	chr6	32641081	rs4455710	0.368825	HLA-DQB1	HLA-DQA1	Squamous cell carcinoma
chr6	32663137	dbsv116214	0.144053	chr6	32549268	rs111945767	0.36486	HLA-DQB1	RNU1-61P	Late-onset myasthenia gravis
chr6	32663137	dbsv116214	0.144053	chr6	32619221	rs607929	0.36381	HLA-DQB1	HLA-DRB1;HLA-DQA1	Monocyte percentage of white cells
chr6	32663137	dbsv116214	0.144053	chr6	32685008	rs28746950	0.36168	HLA-DQB1	HLA-DQB1;XXbac-BPG254F23.7	Blood protein levels
chr6	32663137	dbsv116214	0.144053	chr6	32635230	rs2040406	0.360884	HLA-DQB1	HLA-DRB1;HLA-DQA1	Multiple sclerosis
chr6	32663137	dbsv116214	0.144053	chr6	32659473	rs9273410	0.359957	HLA-DQB1	HLA-DQB1	Asthma (moderate or severe)
chr6	32663137	dbsv116214	0.144053	chr6	32658534	rs6906021	0.356648	HLA-DQB1	HLA-DQB1	Self-reported allergy
chr6	32663137	dbsv116214	0.144053	chr6	32597873	rs9270637	0.346181	HLA-DQB1	HLA-DRB1;HLA-DQA1	Blood protein levels
chr6	32663137	dbsv116214	0.144053	chr6	32487060	rs142972412	0.342956	HLA-DQB1	HLA-DRA;HLA-DRB5	Autism spectrum disorder or schizophrenia
chr6	32663137	dbsv116214	0.144053	chr6	32427879	rs2105903	0.340965	HLA-DQB1	BTNL2;HLA-DRA	Estimated glomerular filtration rate in diabetes
chr6	32663137	dbsv116214	0.144053	chr6	32653139	rs74951723	0.33345	HLA-DQB1	HLA-DQA1;HLA-DQB1	Anti-Epstein-Barr virus nuclear antigen (EBNA) IgG levels
chr6	32663137	dbsv116214	0.144053	chr6	32557141	rs9469174	0.324476	HLA-DQB1	RNU1-61P;HLA-DRB1	Autism spectrum disorder or schizophrenia
chr6	32663137	dbsv116214	0.144053	chr6	32623514	rs9271597	0.318583	HLA-DQB1	HLA-DRB1;HLA-DQA1	Factor VIII levels
chr6	32663137	dbsv116214	0.144053	chr6	32697183	rs9357152	0.312141	HLA-DQB1	HLA-DQB1;XXbac-BPG254F23.7	HPV seropositivity
chr6	32663137	dbsv116214	0.144053	chr6	32566811	rs116180191	0.309139	HLA-DQB1	RNU1-61P;HLA-DRB1	Blood protein levels
chr6	32663137	dbsv116214	0.144053	chr6	32582101	rs41293179	0.300428	HLA-DQB1	HLA-DRB1	Autism spectrum disorder or schizophrenia
chr6	32663137	dbsv116214	0.144053	chr6	32619436	rs28383314	0.297344	HLA-DQB1	HLA-DRB1;HLA-DQA1	Intraocular pressure
chr6	32663137	dbsv116214	0.144053	chr6	32610501	rs2858863	0.296858	HLA-DQB1	HLA-DRB1;HLA-DQA1	Arterial stiffness index
chr6	32663137	dbsv116214	0.144053	chr6	32460995	rs9268839	0.296399	HLA-DQB1	HLA-DRA;HLA-DRB5	Rheumatoid arthritis
chr6	32663137	dbsv116214	0.144053	chr6	32481634	rs1964995	0.288805	HLA-DQB1	HLA-DRA;HLA-DRB5	Primary central nervous system lymphoma
chr6	32663137	dbsv116214	0.144053	chr6	32660056	rs1770	0.285185	HLA-DQB1	HLA-DQB1-AS1	Type 1 diabetes
chr6	32663137	dbsv116214	0.144053	chr6	32610305	rs674313	0.283962	HLA-DQB1	HLA-DRB1;HLA-DQA1	Chronic lymphocytic leukemia
chr6	32663137	dbsv116214	0.144053	chr6	32447303	rs3129891	0.282641	HLA-DQB1	HLA-DRA;HLA-DRB5	ACPA-positive rheumatoid arthritis (smoking interaction)
chr6	32663137	dbsv116214	0.144053	chr6	32423415	rs114882497	0.28082	HLA-DQB1	BTNL2;HLA-DRA	Autism spectrum disorder or schizophrenia
chr6	32663137	dbsv116214	0.144053	chr6	32464869	rs115406947	0.28036	HLA-DQB1	HLA-DRA;HLA-DRB5	Schizophrenia
chr6	32663137	dbsv116214	0.144053	chr6	32663430	rs9274235	0.278135	HLA-DQB1	HLA-DQB1	Lymphocyte percentage of white cells
chr6	32663137	dbsv116214	0.144053	chr6	32476421	rs12194148	0.277748	HLA-DQB1	HLA-DRA;HLA-DRB5	Rheumatoid arthritis
chr6	32663137	dbsv116214	0.144053	chr6	32606394	rs615672	0.273832	HLA-DQB1	HLA-DRB1;HLA-DQA1	Rheumatoid arthritis
chr6	32663137	dbsv116214	0.144053	chr6	32484825	rs561623787	0.272582	HLA-DQB1	HLA-DRA;HLA-DRB5	Blood protein levels
chr6	32663137	dbsv116214	0.144053	chr6	32674101	rs9274954	0.267891	HLA-DQB1	HLA-DQB1;XXbac-BPG254F23.7	Blood protein levels
chr6	32663137	dbsv116214	0.144053	chr6	32706552	rs114771361	0.267762	HLA-DQB1	HLA-DQB1;XXbac-BPG254F23.7	Autism spectrum disorder or schizophrenia
chr6	32663137	dbsv116214	0.144053	chr6	32634619	rs116041786	0.266503	HLA-DQB1	HLA-DRB1;HLA-DQA1	Selective IgA deficiency
chr6	32663137	dbsv116214	0.144053	chr6	32428369	rs78566116	0.263965	HLA-DQB1	BTNL2;HLA-DRA	Height
chr6	32663137	dbsv116214	0.144053	chr6	32482312	rs5020946	0.263747	HLA-DQB1	HLA-DRA;HLA-DRB5	Waist-to-hip ratio adjusted for body mass index
chr6	32663137	dbsv116214	0.144053	chr6	32663518	rs9274247	0.262977	HLA-DQB1	HLA-DQB1	Peak expiratory flow
chr6	32663137	dbsv116214	0.144053	chr6	32689801	rs7774434	0.26224	HLA-DQB1	HLA-DQB1;XXbac-BPG254F23.7	Primary biliary cholangitis
chr6	32663137	dbsv116214	0.144053	chr6	32415431	rs6930571	0.25853	HLA-DQB1	BTNL2;HLA-DRA	Height
chr6	32663137	dbsv116214	0.144053	chr6	32453166	rs111255178	0.25853	HLA-DQB1	HLA-DRA;HLA-DRB5	Height
chr6	32663137	dbsv116214	0.144053	chr6	32457985	rs41291794	0.25853	HLA-DQB1	HLA-DRA;HLA-DRB5	Systemic juvenile idiopathic arthritis
chr6	32663137	dbsv116214	0.144053	chr6	32674126	rs570636990	0.257237	HLA-DQB1	HLA-DQB1;XXbac-BPG254F23.7	Blood protein levels
chr6	32663137	dbsv116214	0.144053	chr6	32439525	rs2395179	0.25696	HLA-DQB1	HLA-DRA	Response to hepatitis B vaccine
chr6	32663137	dbsv116214	0.144053	chr6	32476767	rs12195582	0.254886	HLA-DQB1	HLA-DRA;HLA-DRB5	Follicular lymphoma
chr6	32663137	dbsv116214	0.144053	chr6	32623671	rs115472351	0.254708	HLA-DQB1	HLA-DRB1;HLA-DQA1	Body mass index
chr6	32663137	dbsv116214	0.144053	chr6	32644384	rs9273062	0.254708	HLA-DQB1	HLA-DQA1	Response to hepatitis B vaccine
chr6	32663137	dbsv116214	0.144053	chr6	32607881	rs3021304	0.252388	HLA-DQB1	HLA-DRB1;HLA-DQA1	Vogt-Koyanagi-Harada syndrome
chr6	32663137	dbsv116214	0.144053	chr6	32607958	rs9461776	0.251564	HLA-DQB1	HLA-DRB1;HLA-DQA1	Mixed cryoglobulinemia vasculitis in chronic hepatitis C infection
chr6	32663137	dbsv116214	0.144053	chr6	32461942	rs9268856	0.249653	HLA-DQB1	HLA-DRA;HLA-DRB5	Frontotemporal dementia
chr6	32663137	dbsv116214	0.144053	chr6	32464185	rs114002140	0.249653	HLA-DQB1	HLA-DRA;HLA-DRB5	Schizophrenia
chr6	32663137	dbsv116214	0.144053	chr6	32464188	rs9268896	0.249653	HLA-DQB1	HLA-DRA;HLA-DRB5	Blood protein levels
chr6	32663137	dbsv116214	0.144053	chr6	32469754	rs187696124	0.249653	HLA-DQB1	HLA-DRA;HLA-DRB5	Schizophrenia
chr6	32663137	dbsv116214	0.144053	chr6	32453692	rs3129897	0.247755	HLA-DQB1	HLA-DRA;HLA-DRB5	Blood protein levels
chr6	32663137	dbsv116214	0.144053	chr6	32486159	rs112062732	0.247387	HLA-DQB1	HLA-DRA;HLA-DRB5	Reticulocyte fraction of red cells
chr6	32663137	dbsv116214	0.144053	chr6	32465853	rs114455101	0.245809	HLA-DQB1	HLA-DRA;HLA-DRB5	Autism spectrum disorder or schizophrenia
chr6	32663137	dbsv116214	0.144053	chr6	32658472	rs6928482	0.243564	HLA-DQB1	HLA-DQB1	Serum uric acid levels
chr6	32663137	dbsv116214	0.144053	chr6	32644683	rs200930495	0.243393	HLA-DQB1	HLA-DQA1;HLA-DQB1	Blood protein levels
chr6	32663137	dbsv116214	0.144053	chr6	32566867	rs147976543	0.243001	HLA-DQB1	RNU1-61P;HLA-DRB1	Autism spectrum disorder or schizophrenia
chr6	32663137	dbsv116214	0.144053	chr6	32626251	rs9271762	0.240343	HLA-DQB1	HLA-DRB1;HLA-DQA1	Blood protein levels
chr6	32663137	dbsv116214	0.144053	chr6	32461866	rs9268853	0.239994	HLA-DQB1	HLA-DRA;HLA-DRB5	Fulminant type 1 diabetes
chr6	32663137	dbsv116214	0.144053	chr6	32464300	rs9268905	0.239994	HLA-DQB1	HLA-DRA;HLA-DRB5	Giant cell arteritis
chr6	32663137	dbsv116214	0.144053	chr6	32465058	rs9268923	0.239994	HLA-DQB1	HLA-DRA;HLA-DRB5	Epstein Barr virus nuclear antigen 1 IgG levels
chr6	32663137	dbsv116214	0.144053	chr6	32465390	rs2395185	0.239994	HLA-DQB1	HLA-DRA;HLA-DRB5	Antinuclear antibody levels
chr6	32663137	dbsv116214	0.144053	chr6	32658962	rs12055445	0.238681	HLA-DQB1	HLA-DQB1-AS1;HLA-DQB1	Feeling worry
chr6	32663137	dbsv116214	0.144053	chr6	32510807	rs188190243	0.238644	HLA-DQB1	HLA-DRA;HLA-DRB5	Autism spectrum disorder or schizophrenia
chr6	32663137	dbsv116214	0.144053	chr6	32574236	rs41293330	0.238562	HLA-DQB1	RNU1-61P;HLA-DRB1	Autism spectrum disorder or schizophrenia
chr6	32663137	dbsv116214	0.144053	chr6	32442914	rs3129887	0.238073	HLA-DQB1	HLA-DRA	Primary biliary cholangitis
chr6	32663137	dbsv116214	0.144053	chr6	32443599	rs2239805	0.238073	HLA-DQB1	HLA-DRA	Blood protein levels
chr6	32663137	dbsv116214	0.144053	chr6	32468178	rs186229361	0.23769	HLA-DQB1	HLA-DRA;HLA-DRB5	Autism spectrum disorder or schizophrenia
chr6	32663137	dbsv116214	0.144053	chr6	32443530	rs116348849	0.235987	HLA-DQB1	HLA-DRA	Eosinophil counts
chr6	32663137	dbsv116214	0.144053	chr6	32444815	rs1051336	0.235987	HLA-DQB1	HLA-DRA	Pemphigus vulgaris
chr6	32663137	dbsv116214	0.144053	chr6	32593106	rs28366301	0.235609	HLA-DQB1	HLA-DRB1;HLA-DQA1	High density lipoprotein cholesterol levels
chr6	32663137	dbsv116214	0.144053	chr6	32444703	rs7194	0.23547	HLA-DQB1	HLA-DRA	Waist-to-hip ratio adjusted for BMI in active individuals
chr6	32663137	dbsv116214	0.144053	chr6	32445682	rs2227139	0.23547	HLA-DQB1	HLA-DRA	Hematological parameters
chr6	32663137	dbsv116214	0.144053	chr6	32446496	rs3129890	0.23547	HLA-DQB1	HLA-DRA;HLA-DRB5	ACPA-positive rheumatoid arthritis (smoking interaction)
chr6	32663137	dbsv116214	0.144053	chr6	32541977	rs72492309	0.232941	HLA-DQB1	HLA-DRB5;RNU1-61P	Epithelial ovarian cancer
chr6	32663137	dbsv116214	0.144053	chr6	32635710	rs3104367	0.232578	HLA-DQB1	HLA-DRB1;HLA-DQA1	Asthma
chr6	32663137	dbsv116214	0.144053	chr6	32636595	rs9272346	0.232578	HLA-DQB1	HLA-DQA1	Type 1 diabetes
chr6	32663137	dbsv116214	0.144053	chr6	32644956	rs9273123	0.232578	HLA-DQB1	HLA-DQA1;HLA-DQB1	Asthma
chr6	32663137	dbsv116214	0.144053	chr6	32647774	rs17843580	0.232578	HLA-DQB1	HLA-DQA1;HLA-DQB1	Medication use (adrenergics, inhalants)
chr6	32663137	dbsv116214	0.144053	chr6	32658824	rs9273373	0.232578	HLA-DQB1	HLA-DQB1	Asthma and hay fever
chr6	32663137	dbsv116214	0.144053	chr6	32658837	rs9273374	0.232578	HLA-DQB1	HLA-DQB1	Asthma or allergic disease (pleiotropy)
chr6	32663137	dbsv116214	0.144053	chr6	32659383	rs9273404	0.232578	HLA-DQB1	HLA-DQB1-AS1;HLA-DQB1	Chronic obstructive pulmonary disease
chr6	32663137	dbsv116214	0.144053	chr6	32659937	rs1063355	0.232578	HLA-DQB1	HLA-DQB1-AS1	Type 2 diabetes
chr6	32663137	dbsv116214	0.144053	chr6	32660146	rs1063348	0.232578	HLA-DQB1	HLA-DQB1-AS1	Childhood steroid-sensitive nephrotic syndrome
chr6	32663137	dbsv116214	0.144053	chr6	32660761	rs201043192	0.232578	HLA-DQB1	HLA-DQB1	Lung function (low FEV1 vs high FEV1)
chr6	32663137	dbsv116214	0.144053	chr6	32486501	rs75219938	0.228327	HLA-DQB1	HLA-DRA;HLA-DRB5	Blood protein levels
chr6	32663137	dbsv116214	0.144053	chr6	32466042	rs138984909	0.227912	HLA-DQB1	HLA-DRA;HLA-DRB5	Autism spectrum disorder or schizophrenia
chr6	32663137	dbsv116214	0.144053	chr6	32480784	rs9391786	0.227702	HLA-DQB1	HLA-DRA;HLA-DRB5	Automobile speeding propensity
chr6	32663137	dbsv116214	0.144053	chr6	32542425	rs182908437	0.227356	HLA-DQB1	HLA-DRB5;RNU1-61P	Autism spectrum disorder or schizophrenia
chr6	32663137	dbsv116214	0.144053	chr6	32576920	rs9269573	0.227098	HLA-DQB1	RNU1-61P;HLA-DRB1	Blood protein levels
chr6	32663137	dbsv116214	0.144053	chr6	32480621	rs9378213	0.220702	HLA-DQB1	HLA-DRA;HLA-DRB5	Waist-to-hip ratio adjusted for BMI in active individuals
chr6	32663137	dbsv116214	0.144053	chr6	32390912	rs3117097	0.219869	HLA-DQB1	HCG23	Feeling nervous
chr6	32663137	dbsv116214	0.144053	chr6	32395438	rs1980493	0.219869	HLA-DQB1	BTNL2	Type 1 diabetes and autoimmune thyroid diseases
chr6	32663137	dbsv116214	0.144053	chr6	32465964	rs117230773	0.219327	HLA-DQB1	HLA-DRA;HLA-DRB5	Lung disease severity in cystic fibrosis
chr6	32663137	dbsv116214	0.144053	chr6	32413695	rs116047537	0.216787	HLA-DQB1	BTNL2;HLA-DRA	Autism spectrum disorder or schizophrenia
chr6	32663137	dbsv116214	0.144053	chr6	32692101	rs9275224	0.216542	HLA-DQB1	HLA-DQB1;XXbac-BPG254F23.7	IgA nephropathy
chr6	32663137	dbsv116214	0.144053	chr6	32693798	rs9275260	0.216542	HLA-DQB1	HLA-DQB1;XXbac-BPG254F23.7	Immunoglobulin A vasculitis
chr6	32663137	dbsv116214	0.144053	chr6	32443869	rs7192	0.215917	HLA-DQB1	HLA-DRA	Non-obstructive azoospermia
chr6	32663137	dbsv116214	0.144053	chr6	32475446	rs9269108	0.214714	HLA-DQB1	HLA-DRA;HLA-DRB5	General cognitive ability
chr6	32663137	dbsv116214	0.144053	chr6	32409011	rs3763317	0.214384	HLA-DQB1	BTNL2;HLA-DRA	Complement C3 and C4 levels
chr6	32663137	dbsv116214	0.144053	chr6	32695143	rs9275281	0.214177	HLA-DQB1	HLA-DQB1;XXbac-BPG254F23.7	High altitude adaptation
chr6	32663137	dbsv116214	0.144053	chr6	32695512	rs9275292	0.214177	HLA-DQB1	HLA-DQB1;XXbac-BPG254F23.7	C-reactive protein levels or LDL-cholesterol levels (pleiotropy)
chr6	32663137	dbsv116214	0.144053	chr6	32587158	rs34075049	0.206479	HLA-DQB1	HLA-DRB1	Neurofibrillary tangles
chr6	32663137	dbsv116214	0.144053	chr6	32440267	rs9268644	0.206095	HLA-DQB1	HLA-DRA	Primary biliary cholangitis
chr6	32663137	dbsv116214	0.144053	chr6	32605852	rs602875	0.20588	HLA-DQB1	HLA-DRB1;HLA-DQA1	Leprosy
chr6	32663137	dbsv116214	0.144053	chr6	32484011	rs9269234	0.203596	HLA-DQB1	HLA-DRA;HLA-DRB5	Rheumatoid arthritis (rheumatoid factor and/or anti-cyclic citrullinated peptide seropositive)
chr6	32663137	dbsv116214	0.144053	chr6	32460938	rs114800139	0.202859	HLA-DQB1	HLA-DRA;HLA-DRB5	Vogt-Koyanagi-Harada syndrome
chr6	32663137	dbsv116214	0.144053	chr6	32575798	rs41294271	0.20166	HLA-DQB1	RNU1-61P;HLA-DRB1	Autism spectrum disorder or schizophrenia
chr6	32663137	dbsv116214	0.144053	chr6	32413959	rs7759742	0.201361	HLA-DQB1	BTNL2;HLA-DRA	Waist-to-hip ratio adjusted for BMI (joint analysis main effects and smoking interaction)
chr7	39710099	dbsv124746	0.143933	chr7	39622663	rs79987883	0.43938	RALA	RALA	General cognitive ability
chr6	32654736	dbsv112345	0.142094	chr6	32635710	rs3104367	1	HLA-DQA1;HLA-DQB1	HLA-DRB1;HLA-DQA1	Asthma
chr6	32654736	dbsv112345	0.142094	chr6	32636595	rs9272346	1	HLA-DQA1;HLA-DQB1	HLA-DQA1	Type 1 diabetes
chr6	32654736	dbsv112345	0.142094	chr6	32644956	rs9273123	1	HLA-DQA1;HLA-DQB1	HLA-DQA1;HLA-DQB1	Asthma
chr6	32654736	dbsv112345	0.142094	chr6	32647774	rs17843580	1	HLA-DQA1;HLA-DQB1	HLA-DQA1;HLA-DQB1	Medication use (adrenergics, inhalants)
chr6	32654736	dbsv112345	0.142094	chr6	32658824	rs9273373	1	HLA-DQA1;HLA-DQB1	HLA-DQB1	Asthma and hay fever
chr6	32654736	dbsv112345	0.142094	chr6	32658837	rs9273374	1	HLA-DQA1;HLA-DQB1	HLA-DQB1	Asthma or allergic disease (pleiotropy)
chr6	32654736	dbsv112345	0.142094	chr6	32659383	rs9273404	1	HLA-DQA1;HLA-DQB1	HLA-DQB1-AS1;HLA-DQB1	Chronic obstructive pulmonary disease
chr6	32654736	dbsv112345	0.142094	chr6	32659937	rs1063355	1	HLA-DQA1;HLA-DQB1	HLA-DQB1-AS1	Type 2 diabetes
chr6	32654736	dbsv112345	0.142094	chr6	32660146	rs1063348	1	HLA-DQA1;HLA-DQB1	HLA-DQB1-AS1	Childhood steroid-sensitive nephrotic syndrome
chr6	32654736	dbsv112345	0.142094	chr6	32660761	rs201043192	1	HLA-DQA1;HLA-DQB1	HLA-DQB1	Lung function (low FEV1 vs high FEV1)
chr6	32654736	dbsv112345	0.142094	chr6	32658472	rs6928482	0.940415	HLA-DQA1;HLA-DQB1	HLA-DQB1	Serum uric acid levels
chr6	32654736	dbsv112345	0.142094	chr6	32658715	rs9273370	0.759364	HLA-DQA1;HLA-DQB1	HLA-DQB1	Hypothyroidism
chr6	32654736	dbsv112345	0.142094	chr6	32658571	rs28407950	0.748538	HLA-DQA1;HLA-DQB1	HLA-DQB1	Asthma (adult onset)
chr6	32654736	dbsv112345	0.142094	chr6	32658626	rs34004019	0.748538	HLA-DQA1;HLA-DQB1	HLA-DQB1	Allergic disease (asthma, hay fever or eczema)
chr6	32654736	dbsv112345	0.142094	chr6	32663430	rs9274235	0.743323	HLA-DQA1;HLA-DQB1	HLA-DQB1	Lymphocyte percentage of white cells
chr6	32654736	dbsv112345	0.142094	chr6	32639242	rs28802989	0.643049	HLA-DQA1;HLA-DQB1	HLA-DQA1	Tuberculosis
chr6	32654736	dbsv112345	0.142094	chr6	32632280	rs35242582	0.639351	HLA-DQA1;HLA-DQB1	HLA-DRB1;HLA-DQA1	Antineutrophil cytoplasmic antibody-associated vasculitis
chr6	32654736	dbsv112345	0.142094	chr6	32622958	rs35062987	0.625558	HLA-DQA1;HLA-DQB1	HLA-DRB1;HLA-DQA1	Total cholesterol levels
chr6	32654736	dbsv112345	0.142094	chr6	32659473	rs9273410	0.564499	HLA-DQA1;HLA-DQB1	HLA-DQB1	Asthma (moderate or severe)
chr6	32654736	dbsv112345	0.142094	chr6	32650032	rs28798705	0.546799	HLA-DQA1;HLA-DQB1	HLA-DQA1;HLA-DQB1	Asthma
chr6	32654736	dbsv112345	0.142094	chr6	32652506	rs17843604	0.522061	HLA-DQA1;HLA-DQB1	HLA-DQA1;HLA-DQB1	Adult asthma
chr6	32654736	dbsv112345	0.142094	chr6	32689766	rs4642516	0.502131	HLA-DQA1;HLA-DQB1	HLA-DQB1;XXbac-BPG254F23.7	Childhood steroid-sensitive nephrotic syndrome
chr6	32654736	dbsv112345	0.142094	chr6	32684582	rs3021058	0.467888	HLA-DQA1;HLA-DQB1	HLA-DQB1;XXbac-BPG254F23.7	Automobile speeding propensity
chr6	32654736	dbsv112345	0.142094	chr6	32618459	rs116080888	0.418037	HLA-DQA1;HLA-DQB1	HLA-DRB1;HLA-DQA1	Lung adenocarcinoma
chr6	32654736	dbsv112345	0.142094	chr6	32636877	rs9272371	0.404438	HLA-DQA1;HLA-DQB1	HLA-DQA1	Epstein Barr virus nuclear antigen 1 IgG seropositivity
chr6	32654736	dbsv112345	0.142094	chr6	32610350	rs9271176	0.392563	HLA-DQA1;HLA-DQB1	HLA-DRB1;HLA-DQA1	Chronic lymphocytic leukemia
chr6	32654736	dbsv112345	0.142094	chr6	32644620	rs6927022	0.390901	HLA-DQA1;HLA-DQB1	HLA-DQA1	Epstein Barr virus nuclear antigen 1 IgG levels
chr6	32654736	dbsv112345	0.142094	chr6	32601279	rs9270779	0.382738	HLA-DQA1;HLA-DQB1	HLA-DRB1;HLA-DQA1	Heart rate response to exercise
chr6	32654736	dbsv112345	0.142094	chr6	32607736	rs9271060	0.382738	HLA-DQA1;HLA-DQB1	HLA-DRB1;HLA-DQA1	Crohn's disease
chr6	32654736	dbsv112345	0.142094	chr6	32610753	rs9271192	0.382738	HLA-DQA1;HLA-DQB1	HLA-DRB1;HLA-DQA1	Alzheimer's disease (late onset)
chr6	32654736	dbsv112345	0.142094	chr6	32611258	rs9271209	0.382738	HLA-DQA1;HLA-DQB1	HLA-DRB1;HLA-DQA1	Ulcerative colitis
chr6	32654736	dbsv112345	0.142094	chr6	32658353	rs7744020	0.371582	HLA-DQA1;HLA-DQB1	HLA-DQA1;HLA-DQB1	Narcolepsy (age of onset)
chr6	32654736	dbsv112345	0.142094	chr6	32600569	rs9270750	0.362775	HLA-DQA1;HLA-DQB1	HLA-DRB1;HLA-DQA1	Chronic lymphocytic leukemia
chr6	32654736	dbsv112345	0.142094	chr6	32608701	rs9271100	0.360082	HLA-DQA1;HLA-DQB1	HLA-DRB1;HLA-DQA1	Leprosy
chr6	32654736	dbsv112345	0.142094	chr6	32621489	rs35597309	0.359013	HLA-DQA1;HLA-DQB1	HLA-DRB1;HLA-DQA1	Esophageal squamous cell carcinoma
chr6	32654736	dbsv112345	0.142094	chr6	32609018	rs9271117	0.354701	HLA-DQA1;HLA-DQB1	HLA-DRB1;HLA-DQA1	Narcolepsy (onset before 2009 H1N1 influenza pandemic)
chr6	32654736	dbsv112345	0.142094	chr6	32634492	rs9272219	0.348073	HLA-DQA1;HLA-DQB1	HLA-DRB1;HLA-DQA1	Schizophrenia
chr6	32654736	dbsv112345	0.142094	chr6	32692101	rs9275224	0.344744	HLA-DQA1;HLA-DQB1	HLA-DQB1;XXbac-BPG254F23.7	IgA nephropathy
chr6	32654736	dbsv112345	0.142094	chr6	32693798	rs9275260	0.344744	HLA-DQA1;HLA-DQB1	HLA-DQB1;XXbac-BPG254F23.7	Immunoglobulin A vasculitis
chr6	32654736	dbsv112345	0.142094	chr6	32667815	rs9274600	0.342783	HLA-DQA1;HLA-DQB1	HLA-DQB1	Lung function in never smokers (low FEV1 vs high FEV1)
chr6	32654736	dbsv112345	0.142094	chr6	32680379	rs9275052	0.342399	HLA-DQA1;HLA-DQB1	HLA-DQB1;XXbac-BPG254F23.7	Low density lipoprotein cholesterol levels
chr6	32654736	dbsv112345	0.142094	chr6	32638979	rs9272535	0.341019	HLA-DQA1;HLA-DQB1	HLA-DQA1	Red blood cell count
chr6	32654736	dbsv112345	0.142094	chr6	32643544	rs9272975	0.341019	HLA-DQA1;HLA-DQB1	HLA-DQA1	Blood protein levels
chr6	32654736	dbsv112345	0.142094	chr6	32644174	rs9273039	0.341019	HLA-DQA1;HLA-DQB1	HLA-DQA1	Hematocrit
chr6	32654736	dbsv112345	0.142094	chr6	32696555	rs7745040	0.34071	HLA-DQA1;HLA-DQB1	HLA-DQB1;XXbac-BPG254F23.7	Response to hepatitis B vaccine
chr6	32654736	dbsv112345	0.142094	chr6	32635879	rs116139966	0.337435	HLA-DQA1;HLA-DQB1	HLA-DRB1;HLA-DQA1	Autism spectrum disorder or schizophrenia
chr6	32654736	dbsv112345	0.142094	chr6	32695143	rs9275281	0.322784	HLA-DQA1;HLA-DQB1	HLA-DQB1;XXbac-BPG254F23.7	High altitude adaptation
chr6	32654736	dbsv112345	0.142094	chr6	32695512	rs9275292	0.322784	HLA-DQA1;HLA-DQB1	HLA-DQB1;XXbac-BPG254F23.7	C-reactive protein levels or LDL-cholesterol levels (pleiotropy)
chr6	32654736	dbsv112345	0.142094	chr6	32665936	rs9274477	0.319676	HLA-DQA1;HLA-DQB1	HLA-DQB1	Narcolepsy (age of onset)
chr6	32654736	dbsv112345	0.142094	chr6	32696681	rs2647012	0.315683	HLA-DQA1;HLA-DQB1	HLA-DQB1;XXbac-BPG254F23.7	Lupus nephritis in systemic lupus erythematosus
chr6	32654736	dbsv112345	0.142094	chr6	32700546	rs2858310	0.315683	HLA-DQA1;HLA-DQB1	HLA-DQB1;XXbac-BPG254F23.7	C-reactive protein levels or total cholesterol levels (pleiotropy)
chr6	32654736	dbsv112345	0.142094	chr6	32702531	rs2856717	0.315683	HLA-DQA1;HLA-DQB1	HLA-DQB1;XXbac-BPG254F23.7	IgA nephropathy
chr6	32654736	dbsv112345	0.142094	chr6	32703120	rs2647051	0.315683	HLA-DQA1;HLA-DQB1	HLA-DQB1;XXbac-BPG254F23.7	Hepatitis C (spontaneous viral clearance)
chr6	32654736	dbsv112345	0.142094	chr6	32463370	rs9268877	0.313555	HLA-DQA1;HLA-DQB1	HLA-DRA;HLA-DRB5	Ulcerative colitis
chr6	32654736	dbsv112345	0.142094	chr6	32473192	rs9269080	0.313555	HLA-DQA1;HLA-DQB1	HLA-DRA;HLA-DRB5	Adult asthma
chr6	32654736	dbsv112345	0.142094	chr6	32553130	rs3828840	0.310745	HLA-DQA1;HLA-DQB1	RNU1-61P;HLA-DRB1	Multiple sclerosis (OCB status)
chr6	32654736	dbsv112345	0.142094	chr6	32658490	rs113452171	0.297049	HLA-DQA1;HLA-DQB1	HLA-DQB1	Takayasu arteritis
chr6	32654736	dbsv112345	0.142094	chr6	32692805	rs2647006	0.292385	HLA-DQA1;HLA-DQB1	HLA-DQB1;XXbac-BPG254F23.7	Hepatitis C (spontaneous viral clearance)
chr6	32654736	dbsv112345	0.142094	chr6	32700559	rs2647046	0.292385	HLA-DQA1;HLA-DQB1	HLA-DQB1;XXbac-BPG254F23.7	Lymphoma
chr6	32654736	dbsv112345	0.142094	chr6	32633242	rs9272154	0.283063	HLA-DQA1;HLA-DQB1	HLA-DRB1;HLA-DQA1	Pneumonia
chr6	32654736	dbsv112345	0.142094	chr6	32668599	rs2856698	0.273139	HLA-DQA1;HLA-DQB1	HLA-DQB1	Medication use (thyroid preparations)
chr6	32654736	dbsv112345	0.142094	chr6	32694503	rs2858317	0.272964	HLA-DQA1;HLA-DQB1	HLA-DQB1;XXbac-BPG254F23.7	Childhood steroid-sensitive nephrotic syndrome
chr6	32654736	dbsv112345	0.142094	chr6	32660161	rs36205178	0.268836	HLA-DQA1;HLA-DQB1	HLA-DQB1-AS1	Scarlet fever
chr6	32654736	dbsv112345	0.142094	chr6	32683763	rs17212223	0.268836	HLA-DQA1;HLA-DQB1	HLA-DQB1;XXbac-BPG254F23.7	Narcolepsy (age of onset)
chr6	32654736	dbsv112345	0.142094	chr6	32605852	rs602875	0.266833	HLA-DQA1;HLA-DQB1	HLA-DRB1;HLA-DQA1	Leprosy
chr6	32654736	dbsv112345	0.142094	chr6	32598800	rs4329147	0.255808	HLA-DQA1;HLA-DQB1	HLA-DRB1;HLA-DQA1	Childhood ear infection
chr6	32654736	dbsv112345	0.142094	chr6	32632226	rs3104376	0.255808	HLA-DQA1;HLA-DQB1	HLA-DRB1;HLA-DQA1	Itch intensity from mosquito bite
chr6	32654736	dbsv112345	0.142094	chr6	32606214	rs9270984	0.247805	HLA-DQA1;HLA-DQB1	HLA-DRB1;HLA-DQA1	Systemic lupus erythematosus
chr6	32654736	dbsv112345	0.142094	chr6	32606283	rs9270986	0.247805	HLA-DQA1;HLA-DQB1	HLA-DRB1;HLA-DQA1	Myasthenia gravis
chr6	32654736	dbsv112345	0.142094	chr6	32619077	rs9271366	0.247805	HLA-DQA1;HLA-DQB1	HLA-DRB1;HLA-DQA1	Ulcerative colitis
chr6	32654736	dbsv112345	0.142094	chr6	32576344	rs115468973	0.21898	HLA-DQA1;HLA-DQB1	RNU1-61P;HLA-DRB1	Asthma
chr6	32654736	dbsv112345	0.142094	chr6	32635230	rs2040406	0.218189	HLA-DQA1;HLA-DQB1	HLA-DRB1;HLA-DQA1	Multiple sclerosis
chr6	32654736	dbsv112345	0.142094	chr6	32656730	rs59142330	0.217501	HLA-DQA1;HLA-DQB1	HLA-DQA1;HLA-DQB1	Blood protein levels
chr6	32654736	dbsv112345	0.142094	chr6	32610501	rs2858863	0.215331	HLA-DQA1;HLA-DQB1	HLA-DRB1;HLA-DQA1	Arterial stiffness index
chr6	32654736	dbsv112345	0.142094	chr6	32632808	rs13214992	0.207615	HLA-DQA1;HLA-DQB1	HLA-DRB1;HLA-DQA1	Triglycerides
chr6	32654736	dbsv112345	0.142094	chr6	32452422	rs9268775	0.206759	HLA-DQA1;HLA-DQB1	HLA-DRA;HLA-DRB5	Waist circumference adjusted for body mass index
chr6	32654736	dbsv112345	0.142094	chr6	32674126	rs570636990	0.201492	HLA-DQA1;HLA-DQB1	HLA-DQB1;XXbac-BPG254F23.7	Blood protein levels
chr6	32655742	dbsv112346	0.141791	chr6	32658472	rs6928482	0.891264	HLA-DQA1;HLA-DQB1	HLA-DQB1	Serum uric acid levels
chr6	32655742	dbsv112346	0.141791	chr6	32635710	rs3104367	0.87645	HLA-DQA1;HLA-DQB1	HLA-DRB1;HLA-DQA1	Asthma
chr6	32655742	dbsv112346	0.141791	chr6	32636595	rs9272346	0.87645	HLA-DQA1;HLA-DQB1	HLA-DQA1	Type 1 diabetes
chr6	32655742	dbsv112346	0.141791	chr6	32644956	rs9273123	0.87645	HLA-DQA1;HLA-DQB1	HLA-DQA1;HLA-DQB1	Asthma
chr6	32655742	dbsv112346	0.141791	chr6	32647774	rs17843580	0.87645	HLA-DQA1;HLA-DQB1	HLA-DQA1;HLA-DQB1	Medication use (adrenergics, inhalants)
chr6	32655742	dbsv112346	0.141791	chr6	32658824	rs9273373	0.87645	HLA-DQA1;HLA-DQB1	HLA-DQB1	Asthma and hay fever
chr6	32655742	dbsv112346	0.141791	chr6	32658837	rs9273374	0.87645	HLA-DQA1;HLA-DQB1	HLA-DQB1	Asthma or allergic disease (pleiotropy)
chr6	32655742	dbsv112346	0.141791	chr6	32659383	rs9273404	0.87645	HLA-DQA1;HLA-DQB1	HLA-DQB1-AS1;HLA-DQB1	Chronic obstructive pulmonary disease
chr6	32655742	dbsv112346	0.141791	chr6	32659937	rs1063355	0.87645	HLA-DQA1;HLA-DQB1	HLA-DQB1-AS1	Type 2 diabetes
chr6	32655742	dbsv112346	0.141791	chr6	32660146	rs1063348	0.87645	HLA-DQA1;HLA-DQB1	HLA-DQB1-AS1	Childhood steroid-sensitive nephrotic syndrome
chr6	32655742	dbsv112346	0.141791	chr6	32660761	rs201043192	0.87645	HLA-DQA1;HLA-DQB1	HLA-DQB1	Lung function (low FEV1 vs high FEV1)
chr6	32655742	dbsv112346	0.141791	chr6	32663430	rs9274235	0.690189	HLA-DQA1;HLA-DQB1	HLA-DQB1	Lymphocyte percentage of white cells
chr6	32655742	dbsv112346	0.141791	chr6	32658571	rs28407950	0.676505	HLA-DQA1;HLA-DQB1	HLA-DQB1	Asthma (adult onset)
chr6	32655742	dbsv112346	0.141791	chr6	32658626	rs34004019	0.676505	HLA-DQA1;HLA-DQB1	HLA-DQB1	Allergic disease (asthma, hay fever or eczema)
chr6	32655742	dbsv112346	0.141791	chr6	32658715	rs9273370	0.646585	HLA-DQA1;HLA-DQB1	HLA-DQB1	Hypothyroidism
chr6	32655742	dbsv112346	0.141791	chr6	32639242	rs28802989	0.561229	HLA-DQA1;HLA-DQB1	HLA-DQA1	Tuberculosis
chr6	32655742	dbsv112346	0.141791	chr6	32632280	rs35242582	0.558318	HLA-DQA1;HLA-DQB1	HLA-DRB1;HLA-DQA1	Antineutrophil cytoplasmic antibody-associated vasculitis
chr6	32655742	dbsv112346	0.141791	chr6	32622958	rs35062987	0.547883	HLA-DQA1;HLA-DQB1	HLA-DRB1;HLA-DQA1	Total cholesterol levels
chr6	32655742	dbsv112346	0.141791	chr6	32689766	rs4642516	0.504879	HLA-DQA1;HLA-DQB1	HLA-DQB1;XXbac-BPG254F23.7	Childhood steroid-sensitive nephrotic syndrome
chr6	32655742	dbsv112346	0.141791	chr6	32650032	rs28798705	0.487096	HLA-DQA1;HLA-DQB1	HLA-DQA1;HLA-DQB1	Asthma
chr6	32655742	dbsv112346	0.141791	chr6	32684582	rs3021058	0.473058	HLA-DQA1;HLA-DQB1	HLA-DQB1;XXbac-BPG254F23.7	Automobile speeding propensity
chr6	32655742	dbsv112346	0.141791	chr6	32659473	rs9273410	0.461942	HLA-DQA1;HLA-DQB1	HLA-DQB1	Asthma (moderate or severe)
chr6	32655742	dbsv112346	0.141791	chr6	32652506	rs17843604	0.450186	HLA-DQA1;HLA-DQB1	HLA-DQA1;HLA-DQB1	Adult asthma
chr6	32655742	dbsv112346	0.141791	chr6	32658353	rs7744020	0.388767	HLA-DQA1;HLA-DQB1	HLA-DQA1;HLA-DQB1	Narcolepsy (age of onset)
chr6	32655742	dbsv112346	0.141791	chr6	32636877	rs9272371	0.383132	HLA-DQA1;HLA-DQB1	HLA-DQA1	Epstein Barr virus nuclear antigen 1 IgG seropositivity
chr6	32655742	dbsv112346	0.141791	chr6	32610350	rs9271176	0.366119	HLA-DQA1;HLA-DQB1	HLA-DRB1;HLA-DQA1	Chronic lymphocytic leukemia
chr6	32655742	dbsv112346	0.141791	chr6	32601279	rs9270779	0.359223	HLA-DQA1;HLA-DQB1	HLA-DRB1;HLA-DQA1	Heart rate response to exercise
chr6	32655742	dbsv112346	0.141791	chr6	32607736	rs9271060	0.359223	HLA-DQA1;HLA-DQB1	HLA-DRB1;HLA-DQA1	Crohn's disease
chr6	32655742	dbsv112346	0.141791	chr6	32610753	rs9271192	0.359223	HLA-DQA1;HLA-DQB1	HLA-DRB1;HLA-DQA1	Alzheimer's disease (late onset)
chr6	32655742	dbsv112346	0.141791	chr6	32611258	rs9271209	0.359223	HLA-DQA1;HLA-DQB1	HLA-DRB1;HLA-DQA1	Ulcerative colitis
chr6	32655742	dbsv112346	0.141791	chr6	32618459	rs116080888	0.351514	HLA-DQA1;HLA-DQB1	HLA-DRB1;HLA-DQA1	Lung adenocarcinoma
chr6	32655742	dbsv112346	0.141791	chr6	32680379	rs9275052	0.347526	HLA-DQA1;HLA-DQB1	HLA-DQB1;XXbac-BPG254F23.7	Low density lipoprotein cholesterol levels
chr6	32655742	dbsv112346	0.141791	chr6	32608701	rs9271100	0.335826	HLA-DQA1;HLA-DQB1	HLA-DRB1;HLA-DQA1	Leprosy
chr6	32655742	dbsv112346	0.141791	chr6	32600569	rs9270750	0.332529	HLA-DQA1;HLA-DQB1	HLA-DRB1;HLA-DQA1	Chronic lymphocytic leukemia
chr6	32655742	dbsv112346	0.141791	chr6	32609018	rs9271117	0.332243	HLA-DQA1;HLA-DQB1	HLA-DRB1;HLA-DQA1	Narcolepsy (onset before 2009 H1N1 influenza pandemic)
chr6	32655742	dbsv112346	0.141791	chr6	32696681	rs2647012	0.328796	HLA-DQA1;HLA-DQB1	HLA-DQB1;XXbac-BPG254F23.7	Lupus nephritis in systemic lupus erythematosus
chr6	32655742	dbsv112346	0.141791	chr6	32700546	rs2858310	0.328796	HLA-DQA1;HLA-DQB1	HLA-DQB1;XXbac-BPG254F23.7	C-reactive protein levels or total cholesterol levels (pleiotropy)
chr6	32655742	dbsv112346	0.141791	chr6	32702531	rs2856717	0.328796	HLA-DQA1;HLA-DQB1	HLA-DQB1;XXbac-BPG254F23.7	IgA nephropathy
chr6	32655742	dbsv112346	0.141791	chr6	32703120	rs2647051	0.328796	HLA-DQA1;HLA-DQB1	HLA-DQB1;XXbac-BPG254F23.7	Hepatitis C (spontaneous viral clearance)
chr6	32655742	dbsv112346	0.141791	chr6	32667815	rs9274600	0.321739	HLA-DQA1;HLA-DQB1	HLA-DQB1	Lung function in never smokers (low FEV1 vs high FEV1)
chr6	32655742	dbsv112346	0.141791	chr6	32634492	rs9272219	0.320559	HLA-DQA1;HLA-DQB1	HLA-DRB1;HLA-DQA1	Schizophrenia
chr6	32655742	dbsv112346	0.141791	chr6	32638979	rs9272535	0.315212	HLA-DQA1;HLA-DQB1	HLA-DQA1	Red blood cell count
chr6	32655742	dbsv112346	0.141791	chr6	32643544	rs9272975	0.315212	HLA-DQA1;HLA-DQB1	HLA-DQA1	Blood protein levels
chr6	32655742	dbsv112346	0.141791	chr6	32644174	rs9273039	0.315212	HLA-DQA1;HLA-DQB1	HLA-DQA1	Hematocrit
chr6	32655742	dbsv112346	0.141791	chr6	32694503	rs2858317	0.314062	HLA-DQA1;HLA-DQB1	HLA-DQB1;XXbac-BPG254F23.7	Childhood steroid-sensitive nephrotic syndrome
chr6	32655742	dbsv112346	0.141791	chr6	32692101	rs9275224	0.313754	HLA-DQA1;HLA-DQB1	HLA-DQB1;XXbac-BPG254F23.7	IgA nephropathy
chr6	32655742	dbsv112346	0.141791	chr6	32693798	rs9275260	0.313754	HLA-DQA1;HLA-DQB1	HLA-DQB1;XXbac-BPG254F23.7	Immunoglobulin A vasculitis
chr6	32655742	dbsv112346	0.141791	chr6	32635879	rs116139966	0.31145	HLA-DQA1;HLA-DQB1	HLA-DRB1;HLA-DQA1	Autism spectrum disorder or schizophrenia
chr6	32655742	dbsv112346	0.141791	chr6	32644620	rs6927022	0.309574	HLA-DQA1;HLA-DQB1	HLA-DQA1	Epstein Barr virus nuclear antigen 1 IgG levels
chr6	32655742	dbsv112346	0.141791	chr6	32621489	rs35597309	0.309168	HLA-DQA1;HLA-DQB1	HLA-DRB1;HLA-DQA1	Esophageal squamous cell carcinoma
chr6	32655742	dbsv112346	0.141791	chr6	32463370	rs9268877	0.30819	HLA-DQA1;HLA-DQB1	HLA-DRA;HLA-DRB5	Ulcerative colitis
chr6	32655742	dbsv112346	0.141791	chr6	32473192	rs9269080	0.30819	HLA-DQA1;HLA-DQB1	HLA-DRA;HLA-DRB5	Adult asthma
chr6	32655742	dbsv112346	0.141791	chr6	32692805	rs2647006	0.304754	HLA-DQA1;HLA-DQB1	HLA-DQB1;XXbac-BPG254F23.7	Hepatitis C (spontaneous viral clearance)
chr6	32655742	dbsv112346	0.141791	chr6	32700559	rs2647046	0.304754	HLA-DQA1;HLA-DQB1	HLA-DQB1;XXbac-BPG254F23.7	Lymphoma
chr6	32655742	dbsv112346	0.141791	chr6	32696555	rs7745040	0.302418	HLA-DQA1;HLA-DQB1	HLA-DQB1;XXbac-BPG254F23.7	Response to hepatitis B vaccine
chr6	32655742	dbsv112346	0.141791	chr6	32665936	rs9274477	0.297723	HLA-DQA1;HLA-DQB1	HLA-DQB1	Narcolepsy (age of onset)
chr6	32655742	dbsv112346	0.141791	chr6	32695143	rs9275281	0.295741	HLA-DQA1;HLA-DQB1	HLA-DQB1;XXbac-BPG254F23.7	High altitude adaptation
chr6	32655742	dbsv112346	0.141791	chr6	32695512	rs9275292	0.295741	HLA-DQA1;HLA-DQB1	HLA-DQB1;XXbac-BPG254F23.7	C-reactive protein levels or LDL-cholesterol levels (pleiotropy)
chr6	32655742	dbsv112346	0.141791	chr6	32553130	rs3828840	0.27908	HLA-DQA1;HLA-DQB1	RNU1-61P;HLA-DRB1	Multiple sclerosis (OCB status)
chr6	32655742	dbsv112346	0.141791	chr6	32660161	rs36205178	0.278379	HLA-DQA1;HLA-DQB1	HLA-DQB1-AS1	Scarlet fever
chr6	32655742	dbsv112346	0.141791	chr6	32683763	rs17212223	0.278379	HLA-DQA1;HLA-DQB1	HLA-DQB1;XXbac-BPG254F23.7	Narcolepsy (age of onset)
chr6	32655742	dbsv112346	0.141791	chr6	32633242	rs9272154	0.268665	HLA-DQA1;HLA-DQB1	HLA-DRB1;HLA-DQA1	Pneumonia
chr6	32655742	dbsv112346	0.141791	chr6	32658490	rs113452171	0.254681	HLA-DQA1;HLA-DQB1	HLA-DQB1	Takayasu arteritis
chr6	32655742	dbsv112346	0.141791	chr6	32668599	rs2856698	0.247257	HLA-DQA1;HLA-DQB1	HLA-DQB1	Medication use (thyroid preparations)
chr6	32655742	dbsv112346	0.141791	chr6	32710135	rs9275563	0.234746	HLA-DQA1;HLA-DQB1	HLA-DQB1;XXbac-BPG254F23.7	Multiple sclerosis (OCB status)
chr6	32655742	dbsv112346	0.141791	chr6	32656730	rs59142330	0.232442	HLA-DQA1;HLA-DQB1	HLA-DQA1;HLA-DQB1	Blood protein levels
chr6	32655742	dbsv112346	0.141791	chr6	32598800	rs4329147	0.224553	HLA-DQA1;HLA-DQB1	HLA-DRB1;HLA-DQA1	Childhood ear infection
chr6	32655742	dbsv112346	0.141791	chr6	32632226	rs3104376	0.224553	HLA-DQA1;HLA-DQB1	HLA-DRB1;HLA-DQA1	Itch intensity from mosquito bite
chr6	32655742	dbsv112346	0.141791	chr6	32674126	rs570636990	0.224466	HLA-DQA1;HLA-DQB1	HLA-DQB1;XXbac-BPG254F23.7	Blood protein levels
chr6	32655742	dbsv112346	0.141791	chr6	32452422	rs9268775	0.222656	HLA-DQA1;HLA-DQB1	HLA-DRA;HLA-DRB5	Waist circumference adjusted for body mass index
chr6	32655742	dbsv112346	0.141791	chr6	32606214	rs9270984	0.219029	HLA-DQA1;HLA-DQB1	HLA-DRB1;HLA-DQA1	Systemic lupus erythematosus
chr6	32655742	dbsv112346	0.141791	chr6	32606283	rs9270986	0.219029	HLA-DQA1;HLA-DQB1	HLA-DRB1;HLA-DQA1	Myasthenia gravis
chr6	32655742	dbsv112346	0.141791	chr6	32619077	rs9271366	0.219029	HLA-DQA1;HLA-DQB1	HLA-DRB1;HLA-DQA1	Ulcerative colitis
chr6	32655742	dbsv112346	0.141791	chr6	32610501	rs2858863	0.217053	HLA-DQA1;HLA-DQB1	HLA-DRB1;HLA-DQA1	Arterial stiffness index
chr6	32655742	dbsv112346	0.141791	chr6	32576344	rs115468973	0.209552	HLA-DQA1;HLA-DQB1	RNU1-61P;HLA-DRB1	Asthma
chr6	32655742	dbsv112346	0.141791	chr6	32605852	rs602875	0.207472	HLA-DQA1;HLA-DQB1	HLA-DRB1;HLA-DQA1	Leprosy
chr6	32655742	dbsv112346	0.141791	chr6	32658962	rs12055445	0.203967	HLA-DQA1;HLA-DQB1	HLA-DQB1-AS1;HLA-DQB1	Feeling worry
chr14	105521093	dbsv38050	0.141598	chr14	105644577	rs11627594	0.613928	C14orf80;TMEM121	IGHG2	Composite immunoglobulin trait (IgA/IgG)
chr14	105521093	dbsv38050	0.141598	chr14	105644577	rs11627594	0.613928	C14orf80;TMEM121	IGHG2	Composite immunoglobulin trait (IgA/IgG)
chr14	105521093	dbsv38050	0.141598	chr14	105647030	rs10444776	0.613928	C14orf80;TMEM121	RP11-731F5.2	Autoimmune traits
chr14	105521093	dbsv38050	0.141598	chr14	105647030	rs10444776	0.613928	C14orf80;TMEM121	RP11-731F5.2	Autoimmune traits
chr14	105521093	dbsv38050	0.141598	chr14	105644577	rs11627594	0.613928	C14orf80;TMEM121	IGHG2	Composite immunoglobulin trait (IgA/IgG)
chr14	105521093	dbsv38050	0.141598	chr14	105644577	rs11627594	0.613928	C14orf80;TMEM121	IGHG2	Composite immunoglobulin trait (IgA/IgG)
chr14	105521093	dbsv38050	0.141598	chr14	105647030	rs10444776	0.613928	C14orf80;TMEM121	RP11-731F5.2	Autoimmune traits
chr14	105521093	dbsv38050	0.141598	chr14	105647030	rs10444776	0.613928	C14orf80;TMEM121	RP11-731F5.2	Autoimmune traits
chr14	105521093	dbsv38050	0.141598	chr14	105738685	rs12147642	0.58242	C14orf80;TMEM121	IGHG1	Blood protein levels
chr14	105521093	dbsv38050	0.141598	chr14	105738685	rs12147642	0.58242	C14orf80;TMEM121	IGHG1	Blood protein levels
chr14	105521093	dbsv38050	0.141598	chr14	105738685	rs12147642	0.58242	C14orf80;TMEM121	IGHG1	Blood protein levels
chr14	105521093	dbsv38050	0.141598	chr14	105738685	rs12147642	0.58242	C14orf80;TMEM121	IGHG1	Blood protein levels
chr14	105521093	dbsv38050	0.141598	chr14	105728918	rs11849582	0.48867	C14orf80;TMEM121	IGHA1;IGHG1	Blood protein levels
chr14	105521093	dbsv38050	0.141598	chr14	105728918	rs11849582	0.48867	C14orf80;TMEM121	IGHA1;IGHG1	Blood protein levels
chr14	105521093	dbsv38050	0.141598	chr14	105742782	rs1071803	0.48867	C14orf80;TMEM121	IGHG1	Blood protein levels
chr14	105521093	dbsv38050	0.141598	chr14	105742782	rs1071803	0.48867	C14orf80;TMEM121	IGHG1	Blood protein levels
chr14	105521093	dbsv38050	0.141598	chr14	105753554	rs9805939	0.48867	C14orf80;TMEM121	IGHG1;IGHG3	Blood protein levels
chr14	105521093	dbsv38050	0.141598	chr14	105753554	rs9805939	0.48867	C14orf80;TMEM121	IGHG1;IGHG3	Blood protein levels
chr14	105521093	dbsv38050	0.141598	chr14	105728918	rs11849582	0.48867	C14orf80;TMEM121	IGHA1;IGHG1	Blood protein levels
chr14	105521093	dbsv38050	0.141598	chr14	105728918	rs11849582	0.48867	C14orf80;TMEM121	IGHA1;IGHG1	Blood protein levels
chr14	105521093	dbsv38050	0.141598	chr14	105742782	rs1071803	0.48867	C14orf80;TMEM121	IGHG1	Blood protein levels
chr14	105521093	dbsv38050	0.141598	chr14	105742782	rs1071803	0.48867	C14orf80;TMEM121	IGHG1	Blood protein levels
chr14	105521093	dbsv38050	0.141598	chr14	105753554	rs9805939	0.48867	C14orf80;TMEM121	IGHG1;IGHG3	Blood protein levels
chr14	105521093	dbsv38050	0.141598	chr14	105753554	rs9805939	0.48867	C14orf80;TMEM121	IGHG1;IGHG3	Blood protein levels
chr14	105521093	dbsv38050	0.141598	chr14	105769430	rs77307099	0.310913	C14orf80;TMEM121	IGHG3	Blood protein levels
chr14	105521093	dbsv38050	0.141598	chr14	105769430	rs77307099	0.310913	C14orf80;TMEM121	IGHG3	Blood protein levels
chr14	105521093	dbsv38050	0.141598	chr14	105769430	rs77307099	0.310913	C14orf80;TMEM121	IGHG3	Blood protein levels
chr14	105521093	dbsv38050	0.141598	chr14	105769430	rs77307099	0.310913	C14orf80;TMEM121	IGHG3	Blood protein levels
chr14	105521093	dbsv38050	0.141598	chr14	105727147	rs150318825	0.304989	C14orf80;TMEM121	IGHA1;IGHG1	Blood protein levels
chr14	105521093	dbsv38050	0.141598	chr14	105727147	rs150318825	0.304989	C14orf80;TMEM121	IGHA1;IGHG1	Blood protein levels
chr14	105521093	dbsv38050	0.141598	chr14	105727147	rs150318825	0.304989	C14orf80;TMEM121	IGHA1;IGHG1	Blood protein levels
chr14	105521093	dbsv38050	0.141598	chr14	105727147	rs150318825	0.304989	C14orf80;TMEM121	IGHA1;IGHG1	Blood protein levels
chr14	105521093	dbsv38050	0.141598	chr14	105737503	rs12434433	0.282059	C14orf80;TMEM121	IGHG1	Blood protein levels
chr14	105521093	dbsv38050	0.141598	chr14	105737503	rs12434433	0.282059	C14orf80;TMEM121	IGHG1	Blood protein levels
chr14	105521093	dbsv38050	0.141598	chr14	105737503	rs12434433	0.282059	C14orf80;TMEM121	IGHG1	Blood protein levels
chr14	105521093	dbsv38050	0.141598	chr14	105737503	rs12434433	0.282059	C14orf80;TMEM121	IGHG1	Blood protein levels
chr14	105521093	dbsv38050	0.141598	chr14	105745447	rs2012888	0.274997	C14orf80;TMEM121	IGHG1;IGHG3	Blood protein levels
chr14	105521093	dbsv38050	0.141598	chr14	105745447	rs2012888	0.274997	C14orf80;TMEM121	IGHG1;IGHG3	Blood protein levels
chr14	105521093	dbsv38050	0.141598	chr14	105745447	rs2012888	0.274997	C14orf80;TMEM121	IGHG1;IGHG3	Blood protein levels
chr14	105521093	dbsv38050	0.141598	chr14	105745447	rs2012888	0.274997	C14orf80;TMEM121	IGHG1;IGHG3	Blood protein levels
chr14	105521093	dbsv38050	0.141598	chr14	105721893	rs1134590	0.260352	C14orf80;TMEM121	IGHA1;IGHG1	Blood protein levels
chr14	105521093	dbsv38050	0.141598	chr14	105721893	rs1134590	0.260352	C14orf80;TMEM121	IGHA1;IGHG1	Blood protein levels
chr14	105521093	dbsv38050	0.141598	chr14	105728124	rs8009444	0.260352	C14orf80;TMEM121	IGHA1;IGHG1	Blood protein levels
chr14	105521093	dbsv38050	0.141598	chr14	105728124	rs8009444	0.260352	C14orf80;TMEM121	IGHA1;IGHG1	Blood protein levels
chr14	105521093	dbsv38050	0.141598	chr14	105729382	rs7153315	0.260352	C14orf80;TMEM121	IGHA1;IGHG1	Blood protein levels
chr14	105521093	dbsv38050	0.141598	chr14	105729382	rs7153315	0.260352	C14orf80;TMEM121	IGHA1;IGHG1	Blood protein levels
chr14	105521093	dbsv38050	0.141598	chr14	105733666	rs74093831	0.260352	C14orf80;TMEM121	IGHA1;IGHG1	Composite immunoglobulin trait (IgG/IgM)
chr14	105521093	dbsv38050	0.141598	chr14	105733666	rs74093831	0.260352	C14orf80;TMEM121	IGHA1;IGHG1	Composite immunoglobulin trait (IgG/IgM)
chr14	105521093	dbsv38050	0.141598	chr14	105733895	rs28577986	0.260352	C14orf80;TMEM121	IGHA1;IGHG1	Blood protein levels
chr14	105521093	dbsv38050	0.141598	chr14	105733895	rs28577986	0.260352	C14orf80;TMEM121	IGHA1;IGHG1	Blood protein levels
chr14	105521093	dbsv38050	0.141598	chr14	105721893	rs1134590	0.260352	C14orf80;TMEM121	IGHA1;IGHG1	Blood protein levels
chr14	105521093	dbsv38050	0.141598	chr14	105721893	rs1134590	0.260352	C14orf80;TMEM121	IGHA1;IGHG1	Blood protein levels
chr14	105521093	dbsv38050	0.141598	chr14	105728124	rs8009444	0.260352	C14orf80;TMEM121	IGHA1;IGHG1	Blood protein levels
chr14	105521093	dbsv38050	0.141598	chr14	105728124	rs8009444	0.260352	C14orf80;TMEM121	IGHA1;IGHG1	Blood protein levels
chr14	105521093	dbsv38050	0.141598	chr14	105729382	rs7153315	0.260352	C14orf80;TMEM121	IGHA1;IGHG1	Blood protein levels
chr14	105521093	dbsv38050	0.141598	chr14	105729382	rs7153315	0.260352	C14orf80;TMEM121	IGHA1;IGHG1	Blood protein levels
chr14	105521093	dbsv38050	0.141598	chr14	105733666	rs74093831	0.260352	C14orf80;TMEM121	IGHA1;IGHG1	Composite immunoglobulin trait (IgG/IgM)
chr14	105521093	dbsv38050	0.141598	chr14	105733666	rs74093831	0.260352	C14orf80;TMEM121	IGHA1;IGHG1	Composite immunoglobulin trait (IgG/IgM)
chr14	105521093	dbsv38050	0.141598	chr14	105733895	rs28577986	0.260352	C14orf80;TMEM121	IGHA1;IGHG1	Blood protein levels
chr14	105521093	dbsv38050	0.141598	chr14	105733895	rs28577986	0.260352	C14orf80;TMEM121	IGHA1;IGHG1	Blood protein levels
chr14	105521093	dbsv38050	0.141598	chr14	105734264	rs200123836	0.20939	C14orf80;TMEM121	IGHA1;IGHG1	Blood protein levels
chr14	105521093	dbsv38050	0.141598	chr14	105734264	rs200123836	0.20939	C14orf80;TMEM121	IGHA1;IGHG1	Blood protein levels
chr14	105521093	dbsv38050	0.141598	chr14	105734264	rs200123836	0.20939	C14orf80;TMEM121	IGHA1;IGHG1	Blood protein levels
chr14	105521093	dbsv38050	0.141598	chr14	105734264	rs200123836	0.20939	C14orf80;TMEM121	IGHA1;IGHG1	Blood protein levels
chr16	29843575	dbsv47690	0.141317	chr16	29874126	rs4787483	0.724716	MVP	SEZ6L2	Anthropometric traits
chr16	29843575	dbsv47690	0.141317	chr16	29874126	rs4787483	0.724716	MVP	SEZ6L2	Anthropometric traits
chr16	29843575	dbsv47690	0.141317	chr16	29874126	rs4787483	0.724716	MVP	SEZ6L2	Anthropometric traits
chr16	29843575	dbsv47690	0.141317	chr16	29874126	rs4787483	0.724716	MVP	SEZ6L2	Anthropometric traits
chr16	29843575	dbsv47690	0.141317	chr16	29809159	rs34286592	0.720166	MVP	AC009133.12;AC009133.24	Multiple sclerosis
chr16	29843575	dbsv47690	0.141317	chr16	29809159	rs34286592	0.720166	MVP	AC009133.12;AC009133.24	Multiple sclerosis
chr16	29843575	dbsv47690	0.141317	chr16	29809159	rs34286592	0.720166	MVP	AC009133.12;AC009133.24	Multiple sclerosis
chr16	29843575	dbsv47690	0.141317	chr16	29809159	rs34286592	0.720166	MVP	AC009133.12;AC009133.24	Multiple sclerosis
chr16	29843575	dbsv47690	0.141317	chr16	29880863	rs113443718	0.431471	MVP	SEZ6L2	Bitter alcoholic beverage consumption
chr16	29843575	dbsv47690	0.141317	chr16	29880863	rs113443718	0.431471	MVP	SEZ6L2	Bitter alcoholic beverage consumption
chr16	29843575	dbsv47690	0.141317	chr16	29880863	rs113443718	0.431471	MVP	SEZ6L2	Bitter alcoholic beverage consumption
chr16	29843575	dbsv47690	0.141317	chr16	29880863	rs113443718	0.431471	MVP	SEZ6L2	Bitter alcoholic beverage consumption
chr22	41908857	dbsv85685	0.141275	chr22	41944840	rs1023500	0.517205	SHISA8;SREBF2	CENPM	Schizophrenia
chr22	41908857	dbsv85685	0.141275	chr22	41944840	rs1023500	0.517205	SHISA8;SREBF2	CENPM	Schizophrenia
chr22	41908857	dbsv85685	0.141275	chr22	41944840	rs1023500	0.517205	SHISA8;SREBF2	CENPM	Schizophrenia
chr22	41908857	dbsv85685	0.141275	chr22	41944840	rs1023500	0.517205	SHISA8;SREBF2	CENPM	Schizophrenia
chr22	41908857	dbsv85685	0.141275	chr22	41884357	rs2267442	0.386505	SHISA8;SREBF2	SREBF2	Intelligence
chr22	41908857	dbsv85685	0.141275	chr22	41884357	rs2267442	0.386505	SHISA8;SREBF2	SREBF2	Intelligence
chr22	41908857	dbsv85685	0.141275	chr22	41884357	rs2267442	0.386505	SHISA8;SREBF2	SREBF2	Intelligence
chr22	41908857	dbsv85685	0.141275	chr22	41884357	rs2267442	0.386505	SHISA8;SREBF2	SREBF2	Intelligence
chr22	41908857	dbsv85685	0.141275	chr22	42141117	rs3020736	0.383006	SHISA8;SREBF2	CYP2D7	Autism spectrum disorder or schizophrenia
chr22	41908857	dbsv85685	0.141275	chr22	42141117	rs3020736	0.383006	SHISA8;SREBF2	CYP2D7	Autism spectrum disorder or schizophrenia
chr22	41908857	dbsv85685	0.141275	chr22	42141117	rs3020736	0.383006	SHISA8;SREBF2	CYP2D7	Autism spectrum disorder or schizophrenia
chr22	41908857	dbsv85685	0.141275	chr22	42141117	rs3020736	0.383006	SHISA8;SREBF2	CYP2D7	Autism spectrum disorder or schizophrenia
chr22	41908857	dbsv85685	0.141275	chr22	41974987	rs5751191	0.372865	SHISA8;SREBF2	CENPM;SEPT3	Intelligence
chr22	41908857	dbsv85685	0.141275	chr22	41974987	rs5751191	0.372865	SHISA8;SREBF2	CENPM;SEPT3	Intelligence
chr22	41908857	dbsv85685	0.141275	chr22	41974987	rs5751191	0.372865	SHISA8;SREBF2	CENPM;SEPT3	Intelligence
chr22	41908857	dbsv85685	0.141275	chr22	41974987	rs5751191	0.372865	SHISA8;SREBF2	CENPM;SEPT3	Intelligence
chr22	41908857	dbsv85685	0.141275	chr22	42022906	rs133342	0.353811	SHISA8;SREBF2	WBP2NL	Eosinophil counts
chr22	41908857	dbsv85685	0.141275	chr22	42022906	rs133342	0.353811	SHISA8;SREBF2	WBP2NL	Eosinophil counts
chr22	41908857	dbsv85685	0.141275	chr22	42022906	rs133342	0.353811	SHISA8;SREBF2	WBP2NL	Eosinophil counts
chr22	41908857	dbsv85685	0.141275	chr22	42022906	rs133342	0.353811	SHISA8;SREBF2	WBP2NL	Eosinophil counts
chr22	41908857	dbsv85685	0.141275	chr22	41822852	rs7364180	0.278011	SHISA8;SREBF2	CCDC134	Alzheimer's disease biomarkers
chr22	41908857	dbsv85685	0.141275	chr22	41822852	rs7364180	0.278011	SHISA8;SREBF2	CCDC134	Alzheimer's disease biomarkers
chr22	41908857	dbsv85685	0.141275	chr22	41822852	rs7364180	0.278011	SHISA8;SREBF2	CCDC134	Alzheimer's disease biomarkers
chr22	41908857	dbsv85685	0.141275	chr22	41822852	rs7364180	0.278011	SHISA8;SREBF2	CCDC134	Alzheimer's disease biomarkers
chr22	41908857	dbsv85685	0.141275	chr22	41814981	rs139568	0.248622	SHISA8;SREBF2	CCDC134	Tumor necrosis factor beta levels
chr22	41908857	dbsv85685	0.141275	chr22	41814981	rs139568	0.248622	SHISA8;SREBF2	CCDC134	Tumor necrosis factor beta levels
chr22	41908857	dbsv85685	0.141275	chr22	41814981	rs139568	0.248622	SHISA8;SREBF2	CCDC134	Tumor necrosis factor beta levels
chr22	41908857	dbsv85685	0.141275	chr22	41814981	rs139568	0.248622	SHISA8;SREBF2	CCDC134	Tumor necrosis factor beta levels
chr22	41908857	dbsv85685	0.141275	chr22	42207808	rs6002655	0.225064	SHISA8;SREBF2	TCF20	Schizophrenia
chr22	41908857	dbsv85685	0.141275	chr22	42207808	rs6002655	0.225064	SHISA8;SREBF2	TCF20	Schizophrenia
chr22	41908857	dbsv85685	0.141275	chr22	42207808	rs6002655	0.225064	SHISA8;SREBF2	TCF20	Schizophrenia
chr22	41908857	dbsv85685	0.141275	chr22	42207808	rs6002655	0.225064	SHISA8;SREBF2	TCF20	Schizophrenia
chr22	41908857	dbsv85685	0.141275	chr22	41395532	rs2073167	0.208534	SHISA8;SREBF2	TEF	Multiple sclerosis
chr22	41908857	dbsv85685	0.141275	chr22	41395532	rs2073167	0.208534	SHISA8;SREBF2	TEF	Multiple sclerosis
chr22	41908857	dbsv85685	0.141275	chr22	41395532	rs2073167	0.208534	SHISA8;SREBF2	TEF	Multiple sclerosis
chr22	41908857	dbsv85685	0.141275	chr22	41395532	rs2073167	0.208534	SHISA8;SREBF2	TEF	Multiple sclerosis
chr7	135446906	dbsv122385	0.137887	chr7	135361034	rs6962887	0.842389	CNOT4	CNOT4	Height
chr7	135446906	dbsv122385	0.137887	chr7	135373802	rs6467589	0.295142	CNOT4	CNOT4	Heel bone mineral density
chr7	135446906	dbsv122385	0.137887	chr7	135370989	rs10255837	0.291577	CNOT4	CNOT4	Heel bone mineral density
chr7	135446906	dbsv122385	0.137887	chr7	135453583	rs2551769	0.261387	CNOT4	CNOT4	Heel bone mineral density
chr6	85158989	dbsv116927	0.137003	chr6	85216668	rs2210478	0.70102	TBX18;RP11-30P6.6	TBX18;RP11-30P6.6	Adolescent idiopathic scoliosis
chr10	3526821	dbsv14879	0.136092	chr10	3527225	rs2066107	0.908705	RP11-482E14.1;RP11-482E14.2	RP11-482E14.1;RP11-482E14.2	Waist-to-hip ratio adjusted for BMI
chr10	3526821	dbsv14879	0.136092	chr10	3527225	rs2066107	0.908705	RP11-482E14.1;RP11-482E14.2	RP11-482E14.1;RP11-482E14.2	Waist-to-hip ratio adjusted for BMI
chr10	3526821	dbsv14879	0.136092	chr10	3527225	rs2066107	0.908705	RP11-482E14.1;RP11-482E14.2	RP11-482E14.1;RP11-482E14.2	Waist-to-hip ratio adjusted for BMI
chr10	3526821	dbsv14879	0.136092	chr10	3527225	rs2066107	0.908705	RP11-482E14.1;RP11-482E14.2	RP11-482E14.1;RP11-482E14.2	Waist-to-hip ratio adjusted for BMI
chr10	3526821	dbsv14879	0.136092	chr10	3539029	rs10795055	0.893527	RP11-482E14.1;RP11-482E14.2	RP11-482E14.2;RP11-184A2.3	Waist-hip ratio
chr10	3526821	dbsv14879	0.136092	chr10	3539029	rs10795055	0.893527	RP11-482E14.1;RP11-482E14.2	RP11-482E14.2;RP11-184A2.3	Waist-hip ratio
chr10	3526821	dbsv14879	0.136092	chr10	3554755	rs11251942	0.893527	RP11-482E14.1;RP11-482E14.2	RP11-482E14.2;RP11-184A2.3	Breast cancer specific mortality in estrogen receptor positive breast cancer
chr10	3526821	dbsv14879	0.136092	chr10	3554755	rs11251942	0.893527	RP11-482E14.1;RP11-482E14.2	RP11-482E14.2;RP11-184A2.3	Breast cancer specific mortality in estrogen receptor positive breast cancer
chr10	3526821	dbsv14879	0.136092	chr10	3539029	rs10795055	0.893527	RP11-482E14.1;RP11-482E14.2	RP11-482E14.2;RP11-184A2.3	Waist-hip ratio
chr10	3526821	dbsv14879	0.136092	chr10	3539029	rs10795055	0.893527	RP11-482E14.1;RP11-482E14.2	RP11-482E14.2;RP11-184A2.3	Waist-hip ratio
chr10	3526821	dbsv14879	0.136092	chr10	3554755	rs11251942	0.893527	RP11-482E14.1;RP11-482E14.2	RP11-482E14.2;RP11-184A2.3	Breast cancer specific mortality in estrogen receptor positive breast cancer
chr10	3526821	dbsv14879	0.136092	chr10	3554755	rs11251942	0.893527	RP11-482E14.1;RP11-482E14.2	RP11-482E14.2;RP11-184A2.3	Breast cancer specific mortality in estrogen receptor positive breast cancer
chr10	3526821	dbsv14879	0.136092	chr10	3587716	rs488535	0.751249	RP11-482E14.1;RP11-482E14.2	RP11-482E14.2;RP11-184A2.3	Heel bone mineral density
chr10	3526821	dbsv14879	0.136092	chr10	3587716	rs488535	0.751249	RP11-482E14.1;RP11-482E14.2	RP11-482E14.2;RP11-184A2.3	Heel bone mineral density
chr10	3526821	dbsv14879	0.136092	chr10	3587716	rs488535	0.751249	RP11-482E14.1;RP11-482E14.2	RP11-482E14.2;RP11-184A2.3	Heel bone mineral density
chr10	3526821	dbsv14879	0.136092	chr10	3587716	rs488535	0.751249	RP11-482E14.1;RP11-482E14.2	RP11-482E14.2;RP11-184A2.3	Heel bone mineral density
chr10	3526821	dbsv14879	0.136092	chr10	3496602	rs7092929	0.707413	RP11-482E14.1;RP11-482E14.2	RP11-482E14.1	Coronary artery calcification
chr10	3526821	dbsv14879	0.136092	chr10	3496602	rs7092929	0.707413	RP11-482E14.1;RP11-482E14.2	RP11-482E14.1	Coronary artery calcification
chr10	3526821	dbsv14879	0.136092	chr10	3496602	rs7092929	0.707413	RP11-482E14.1;RP11-482E14.2	RP11-482E14.1	Coronary artery calcification
chr10	3526821	dbsv14879	0.136092	chr10	3496602	rs7092929	0.707413	RP11-482E14.1;RP11-482E14.2	RP11-482E14.1	Coronary artery calcification
chr10	3526821	dbsv14879	0.136092	chr10	3616727	rs705469	0.583349	RP11-482E14.1;RP11-482E14.2	RP11-482E14.2;RP11-184A2.3	Capecitabine sensitivity
chr10	3526821	dbsv14879	0.136092	chr10	3616727	rs705469	0.583349	RP11-482E14.1;RP11-482E14.2	RP11-482E14.2;RP11-184A2.3	Capecitabine sensitivity
chr10	3526821	dbsv14879	0.136092	chr10	3616727	rs705469	0.583349	RP11-482E14.1;RP11-482E14.2	RP11-482E14.2;RP11-184A2.3	Capecitabine sensitivity
chr10	3526821	dbsv14879	0.136092	chr10	3616727	rs705469	0.583349	RP11-482E14.1;RP11-482E14.2	RP11-482E14.2;RP11-184A2.3	Capecitabine sensitivity
chr10	3526821	dbsv14879	0.136092	chr10	3625534	rs705471	0.563181	RP11-482E14.1;RP11-482E14.2	RP11-482E14.2;RP11-184A2.3	Capecitabine sensitivity
chr10	3526821	dbsv14879	0.136092	chr10	3625534	rs705471	0.563181	RP11-482E14.1;RP11-482E14.2	RP11-482E14.2;RP11-184A2.3	Capecitabine sensitivity
chr10	3526821	dbsv14879	0.136092	chr10	3625534	rs705471	0.563181	RP11-482E14.1;RP11-482E14.2	RP11-482E14.2;RP11-184A2.3	Capecitabine sensitivity
chr10	3526821	dbsv14879	0.136092	chr10	3625534	rs705471	0.563181	RP11-482E14.1;RP11-482E14.2	RP11-482E14.2;RP11-184A2.3	Capecitabine sensitivity
chr6	32657119	dbsv112347	0.135006	chr6	32635710	rs3104367	0.823481	HLA-DQB1-AS1;HLA-DQB1	HLA-DRB1;HLA-DQA1	Asthma
chr6	32657119	dbsv112347	0.135006	chr6	32636595	rs9272346	0.823481	HLA-DQB1-AS1;HLA-DQB1	HLA-DQA1	Type 1 diabetes
chr6	32657119	dbsv112347	0.135006	chr6	32644956	rs9273123	0.823481	HLA-DQB1-AS1;HLA-DQB1	HLA-DQA1;HLA-DQB1	Asthma
chr6	32657119	dbsv112347	0.135006	chr6	32647774	rs17843580	0.823481	HLA-DQB1-AS1;HLA-DQB1	HLA-DQA1;HLA-DQB1	Medication use (adrenergics, inhalants)
chr6	32657119	dbsv112347	0.135006	chr6	32658824	rs9273373	0.823481	HLA-DQB1-AS1;HLA-DQB1	HLA-DQB1	Asthma and hay fever
chr6	32657119	dbsv112347	0.135006	chr6	32658837	rs9273374	0.823481	HLA-DQB1-AS1;HLA-DQB1	HLA-DQB1	Asthma or allergic disease (pleiotropy)
chr6	32657119	dbsv112347	0.135006	chr6	32659383	rs9273404	0.823481	HLA-DQB1-AS1;HLA-DQB1	HLA-DQB1-AS1;HLA-DQB1	Chronic obstructive pulmonary disease
chr6	32657119	dbsv112347	0.135006	chr6	32659937	rs1063355	0.823481	HLA-DQB1-AS1;HLA-DQB1	HLA-DQB1-AS1	Type 2 diabetes
chr6	32657119	dbsv112347	0.135006	chr6	32660146	rs1063348	0.823481	HLA-DQB1-AS1;HLA-DQB1	HLA-DQB1-AS1	Childhood steroid-sensitive nephrotic syndrome
chr6	32657119	dbsv112347	0.135006	chr6	32660761	rs201043192	0.823481	HLA-DQB1-AS1;HLA-DQB1	HLA-DQB1	Lung function (low FEV1 vs high FEV1)
chr6	32657119	dbsv112347	0.135006	chr6	32658472	rs6928482	0.768825	HLA-DQB1-AS1;HLA-DQB1	HLA-DQB1	Serum uric acid levels
chr6	32657119	dbsv112347	0.135006	chr6	32658715	rs9273370	0.633114	HLA-DQB1-AS1;HLA-DQB1	HLA-DQB1	Hypothyroidism
chr6	32657119	dbsv112347	0.135006	chr6	32658571	rs28407950	0.629099	HLA-DQB1-AS1;HLA-DQB1	HLA-DQB1	Asthma (adult onset)
chr6	32657119	dbsv112347	0.135006	chr6	32658626	rs34004019	0.629099	HLA-DQB1-AS1;HLA-DQB1	HLA-DQB1	Allergic disease (asthma, hay fever or eczema)
chr6	32657119	dbsv112347	0.135006	chr6	32663430	rs9274235	0.593122	HLA-DQB1-AS1;HLA-DQB1	HLA-DQB1	Lymphocyte percentage of white cells
chr6	32657119	dbsv112347	0.135006	chr6	32639242	rs28802989	0.518909	HLA-DQB1-AS1;HLA-DQB1	HLA-DQA1	Tuberculosis
chr6	32657119	dbsv112347	0.135006	chr6	32632280	rs35242582	0.514951	HLA-DQB1-AS1;HLA-DQB1	HLA-DRB1;HLA-DQA1	Antineutrophil cytoplasmic antibody-associated vasculitis
chr6	32657119	dbsv112347	0.135006	chr6	32659473	rs9273410	0.512699	HLA-DQB1-AS1;HLA-DQB1	HLA-DQB1	Asthma (moderate or severe)
chr6	32657119	dbsv112347	0.135006	chr6	32622958	rs35062987	0.505	HLA-DQB1-AS1;HLA-DQB1	HLA-DRB1;HLA-DQA1	Total cholesterol levels
chr6	32657119	dbsv112347	0.135006	chr6	32650032	rs28798705	0.438869	HLA-DQB1-AS1;HLA-DQB1	HLA-DQA1;HLA-DQB1	Asthma
chr6	32657119	dbsv112347	0.135006	chr6	32636877	rs9272371	0.426124	HLA-DQB1-AS1;HLA-DQB1	HLA-DQA1	Epstein Barr virus nuclear antigen 1 IgG seropositivity
chr6	32657119	dbsv112347	0.135006	chr6	32689766	rs4642516	0.403822	HLA-DQB1-AS1;HLA-DQB1	HLA-DQB1;XXbac-BPG254F23.7	Childhood steroid-sensitive nephrotic syndrome
chr6	32657119	dbsv112347	0.135006	chr6	32634492	rs9272219	0.39683	HLA-DQB1-AS1;HLA-DQB1	HLA-DRB1;HLA-DQA1	Schizophrenia
chr6	32657119	dbsv112347	0.135006	chr6	32638979	rs9272535	0.391467	HLA-DQB1-AS1;HLA-DQB1	HLA-DQA1	Red blood cell count
chr6	32657119	dbsv112347	0.135006	chr6	32643544	rs9272975	0.391467	HLA-DQB1-AS1;HLA-DQB1	HLA-DQA1	Blood protein levels
chr6	32657119	dbsv112347	0.135006	chr6	32644174	rs9273039	0.391467	HLA-DQB1-AS1;HLA-DQB1	HLA-DQA1	Hematocrit
chr6	32657119	dbsv112347	0.135006	chr6	32635879	rs116139966	0.387881	HLA-DQB1-AS1;HLA-DQB1	HLA-DRB1;HLA-DQA1	Autism spectrum disorder or schizophrenia
chr6	32657119	dbsv112347	0.135006	chr6	32658353	rs7744020	0.387119	HLA-DQB1-AS1;HLA-DQB1	HLA-DQA1;HLA-DQB1	Narcolepsy (age of onset)
chr6	32657119	dbsv112347	0.135006	chr6	32652506	rs17843604	0.383796	HLA-DQB1-AS1;HLA-DQB1	HLA-DQA1;HLA-DQB1	Adult asthma
chr6	32657119	dbsv112347	0.135006	chr6	32684582	rs3021058	0.375399	HLA-DQB1-AS1;HLA-DQB1	HLA-DQB1;XXbac-BPG254F23.7	Automobile speeding propensity
chr6	32657119	dbsv112347	0.135006	chr6	32618459	rs116080888	0.364588	HLA-DQB1-AS1;HLA-DQB1	HLA-DRB1;HLA-DQA1	Lung adenocarcinoma
chr6	32657119	dbsv112347	0.135006	chr6	32667815	rs9274600	0.359179	HLA-DQB1-AS1;HLA-DQB1	HLA-DQB1	Lung function in never smokers (low FEV1 vs high FEV1)
chr6	32657119	dbsv112347	0.135006	chr6	32610350	rs9271176	0.35889	HLA-DQB1-AS1;HLA-DQB1	HLA-DRB1;HLA-DQA1	Chronic lymphocytic leukemia
chr6	32657119	dbsv112347	0.135006	chr6	32601279	rs9270779	0.352257	HLA-DQB1-AS1;HLA-DQB1	HLA-DRB1;HLA-DQA1	Heart rate response to exercise
chr6	32657119	dbsv112347	0.135006	chr6	32607736	rs9271060	0.352257	HLA-DQB1-AS1;HLA-DQB1	HLA-DRB1;HLA-DQA1	Crohn's disease
chr6	32657119	dbsv112347	0.135006	chr6	32610753	rs9271192	0.352257	HLA-DQB1-AS1;HLA-DQB1	HLA-DRB1;HLA-DQA1	Alzheimer's disease (late onset)
chr6	32657119	dbsv112347	0.135006	chr6	32611258	rs9271209	0.352257	HLA-DQB1-AS1;HLA-DQB1	HLA-DRB1;HLA-DQA1	Ulcerative colitis
chr6	32657119	dbsv112347	0.135006	chr6	32665936	rs9274477	0.334967	HLA-DQB1-AS1;HLA-DQB1	HLA-DQB1	Narcolepsy (age of onset)
chr6	32657119	dbsv112347	0.135006	chr6	32608701	rs9271100	0.329196	HLA-DQB1-AS1;HLA-DQB1	HLA-DRB1;HLA-DQA1	Leprosy
chr6	32657119	dbsv112347	0.135006	chr6	32600569	rs9270750	0.325641	HLA-DQB1-AS1;HLA-DQB1	HLA-DRB1;HLA-DQA1	Chronic lymphocytic leukemia
chr6	32657119	dbsv112347	0.135006	chr6	32609018	rs9271117	0.325336	HLA-DQB1-AS1;HLA-DQB1	HLA-DRB1;HLA-DQA1	Narcolepsy (onset before 2009 H1N1 influenza pandemic)
chr6	32657119	dbsv112347	0.135006	chr6	32668599	rs2856698	0.31974	HLA-DQB1-AS1;HLA-DQB1	HLA-DQB1	Medication use (thyroid preparations)
chr6	32657119	dbsv112347	0.135006	chr6	32660161	rs36205178	0.312566	HLA-DQB1-AS1;HLA-DQB1	HLA-DQB1-AS1	Scarlet fever
chr6	32657119	dbsv112347	0.135006	chr6	32683763	rs17212223	0.312566	HLA-DQB1-AS1;HLA-DQB1	HLA-DQB1;XXbac-BPG254F23.7	Narcolepsy (age of onset)
chr6	32657119	dbsv112347	0.135006	chr6	32692101	rs9275224	0.283201	HLA-DQB1-AS1;HLA-DQB1	HLA-DQB1;XXbac-BPG254F23.7	IgA nephropathy
chr6	32657119	dbsv112347	0.135006	chr6	32693798	rs9275260	0.283201	HLA-DQB1-AS1;HLA-DQB1	HLA-DQB1;XXbac-BPG254F23.7	Immunoglobulin A vasculitis
chr6	32657119	dbsv112347	0.135006	chr6	32644620	rs6927022	0.273783	HLA-DQB1-AS1;HLA-DQB1	HLA-DQA1	Epstein Barr virus nuclear antigen 1 IgG levels
chr6	32657119	dbsv112347	0.135006	chr6	32621489	rs35597309	0.272505	HLA-DQB1-AS1;HLA-DQB1	HLA-DRB1;HLA-DQA1	Esophageal squamous cell carcinoma
chr6	32657119	dbsv112347	0.135006	chr6	32553130	rs3828840	0.272344	HLA-DQB1-AS1;HLA-DQB1	RNU1-61P;HLA-DRB1	Multiple sclerosis (OCB status)
chr6	32657119	dbsv112347	0.135006	chr6	32696555	rs7745040	0.270974	HLA-DQB1-AS1;HLA-DQB1	HLA-DQB1;XXbac-BPG254F23.7	Response to hepatitis B vaccine
chr6	32657119	dbsv112347	0.135006	chr6	32695143	rs9275281	0.265568	HLA-DQB1-AS1;HLA-DQB1	HLA-DQB1;XXbac-BPG254F23.7	High altitude adaptation
chr6	32657119	dbsv112347	0.135006	chr6	32695512	rs9275292	0.265568	HLA-DQB1-AS1;HLA-DQB1	HLA-DQB1;XXbac-BPG254F23.7	C-reactive protein levels or LDL-cholesterol levels (pleiotropy)
chr6	32657119	dbsv112347	0.135006	chr6	32680379	rs9275052	0.255459	HLA-DQB1-AS1;HLA-DQB1	HLA-DQB1;XXbac-BPG254F23.7	Low density lipoprotein cholesterol levels
chr6	32657119	dbsv112347	0.135006	chr6	32635230	rs2040406	0.251524	HLA-DQB1-AS1;HLA-DQB1	HLA-DRB1;HLA-DQA1	Multiple sclerosis
chr6	32657119	dbsv112347	0.135006	chr6	32658490	rs113452171	0.249362	HLA-DQB1-AS1;HLA-DQB1	HLA-DQB1	Takayasu arteritis
chr6	32657119	dbsv112347	0.135006	chr6	32696681	rs2647012	0.234652	HLA-DQB1-AS1;HLA-DQB1	HLA-DQB1;XXbac-BPG254F23.7	Lupus nephritis in systemic lupus erythematosus
chr6	32657119	dbsv112347	0.135006	chr6	32700546	rs2858310	0.234652	HLA-DQB1-AS1;HLA-DQB1	HLA-DQB1;XXbac-BPG254F23.7	C-reactive protein levels or total cholesterol levels (pleiotropy)
chr6	32657119	dbsv112347	0.135006	chr6	32702531	rs2856717	0.234652	HLA-DQB1-AS1;HLA-DQB1	HLA-DQB1;XXbac-BPG254F23.7	IgA nephropathy
chr6	32657119	dbsv112347	0.135006	chr6	32703120	rs2647051	0.234652	HLA-DQB1-AS1;HLA-DQB1	HLA-DQB1;XXbac-BPG254F23.7	Hepatitis C (spontaneous viral clearance)
chr6	32657119	dbsv112347	0.135006	chr6	32463370	rs9268877	0.223124	HLA-DQB1-AS1;HLA-DQB1	HLA-DRA;HLA-DRB5	Ulcerative colitis
chr6	32657119	dbsv112347	0.135006	chr6	32473192	rs9269080	0.223124	HLA-DQB1-AS1;HLA-DQB1	HLA-DRA;HLA-DRB5	Adult asthma
chr6	32657119	dbsv112347	0.135006	chr6	32605852	rs602875	0.222902	HLA-DQB1-AS1;HLA-DQB1	HLA-DRB1;HLA-DQA1	Leprosy
chr6	32657119	dbsv112347	0.135006	chr6	32598800	rs4329147	0.219936	HLA-DQB1-AS1;HLA-DQB1	HLA-DRB1;HLA-DQA1	Childhood ear infection
chr6	32657119	dbsv112347	0.135006	chr6	32632226	rs3104376	0.219936	HLA-DQB1-AS1;HLA-DQB1	HLA-DRB1;HLA-DQA1	Itch intensity from mosquito bite
chr6	32657119	dbsv112347	0.135006	chr6	32692805	rs2647006	0.215145	HLA-DQB1-AS1;HLA-DQB1	HLA-DQB1;XXbac-BPG254F23.7	Hepatitis C (spontaneous viral clearance)
chr6	32657119	dbsv112347	0.135006	chr6	32700559	rs2647046	0.215145	HLA-DQB1-AS1;HLA-DQB1	HLA-DQB1;XXbac-BPG254F23.7	Lymphoma
chr6	32657119	dbsv112347	0.135006	chr6	32606214	rs9270984	0.214631	HLA-DQB1-AS1;HLA-DQB1	HLA-DRB1;HLA-DQA1	Systemic lupus erythematosus
chr6	32657119	dbsv112347	0.135006	chr6	32606283	rs9270986	0.214631	HLA-DQB1-AS1;HLA-DQB1	HLA-DRB1;HLA-DQA1	Myasthenia gravis
chr6	32657119	dbsv112347	0.135006	chr6	32619077	rs9271366	0.214631	HLA-DQB1-AS1;HLA-DQB1	HLA-DRB1;HLA-DQA1	Ulcerative colitis
chr6	32657119	dbsv112347	0.135006	chr6	32633242	rs9272154	0.204251	HLA-DQB1-AS1;HLA-DQB1	HLA-DRB1;HLA-DQA1	Pneumonia
chr6	32657119	dbsv112347	0.135006	chr6	32674101	rs9274954	0.20337	HLA-DQB1-AS1;HLA-DQB1	HLA-DQB1;XXbac-BPG254F23.7	Blood protein levels
chr4	98980406	dbsv101061	0.134055	chr4	99135847	rs3805322	0.389067	RP11-571L19.7	RP11-696N14.1	Esophageal cancer (alcohol interaction)
chr4	98980406	dbsv101061	0.134055	chr4	99078985	rs1154414	0.382016	RP11-571L19.7	ADH5	Alcohol consumption (drinks per week)
chr4	98980406	dbsv101061	0.134055	chr4	99145181	rs4148883	0.330037	RP11-571L19.7	RP11-696N14.1	Alcohol dependence
chr4	98980406	dbsv101061	0.134055	chr4	98837981	rs4699680	0.324602	RP11-571L19.7	RP11-1299A16.3;EIF4E	Alcohol consumption (drinks per week)
chr4	98980406	dbsv101061	0.134055	chr4	99318162	rs1229984	0.265039	RP11-571L19.7	ADH1B	Bitter alcoholic beverage consumption
chr4	98980406	dbsv101061	0.134055	chr4	98875633	rs7665590	0.220961	RP11-571L19.7	EIF4E	Primary biliary cholangitis
chr11	58404368	dbsv22370	0.132542	chr11	58358832	rs4939208	0.909261	OR5B3	OR5B17	Self-reported math ability (MTAG)
chr11	58404368	dbsv22370	0.132542	chr11	58358832	rs4939208	0.909261	OR5B3	OR5B17	Self-reported math ability (MTAG)
chr11	58404368	dbsv22370	0.132542	chr11	58358832	rs4939208	0.909261	OR5B3	OR5B17	Self-reported math ability (MTAG)
chr11	58404368	dbsv22370	0.132542	chr11	58358832	rs4939208	0.909261	OR5B3	OR5B17	Self-reported math ability (MTAG)
chr11	58404368	dbsv22370	0.132542	chr11	58407302	rs12802960	0.909261	OR5B3	OR5B3;OR5B2	Birth weight
chr11	58404368	dbsv22370	0.132542	chr11	58407302	rs12802960	0.909261	OR5B3	OR5B3;OR5B2	Birth weight
chr11	58404368	dbsv22370	0.132542	chr11	58439730	rs11229457	0.909261	OR5B3	OR5B12	Diastolic blood pressure
chr11	58404368	dbsv22370	0.132542	chr11	58439730	rs11229457	0.909261	OR5B3	OR5B12	Diastolic blood pressure
chr11	58404368	dbsv22370	0.132542	chr11	58407302	rs12802960	0.909261	OR5B3	OR5B3;OR5B2	Birth weight
chr11	58404368	dbsv22370	0.132542	chr11	58407302	rs12802960	0.909261	OR5B3	OR5B3;OR5B2	Birth weight
chr11	58404368	dbsv22370	0.132542	chr11	58439730	rs11229457	0.909261	OR5B3	OR5B12	Diastolic blood pressure
chr11	58404368	dbsv22370	0.132542	chr11	58439730	rs11229457	0.909261	OR5B3	OR5B12	Diastolic blood pressure
chr11	58404368	dbsv22370	0.132542	chr11	58327233	rs11229365	0.890427	OR5B3	OR10W1;OR5B17	Self-reported math ability
chr11	58404368	dbsv22370	0.132542	chr11	58327233	rs11229365	0.890427	OR5B3	OR10W1;OR5B17	Self-reported math ability
chr11	58404368	dbsv22370	0.132542	chr11	58327233	rs11229365	0.890427	OR5B3	OR10W1;OR5B17	Self-reported math ability
chr11	58404368	dbsv22370	0.132542	chr11	58327233	rs11229365	0.890427	OR5B3	OR10W1;OR5B17	Self-reported math ability
chr11	58404368	dbsv22370	0.132542	chr11	58495563	rs7925560	0.859039	OR5B3	OR5B12;RP11-655C2.3	Morning person
chr11	58404368	dbsv22370	0.132542	chr11	58495563	rs7925560	0.859039	OR5B3	OR5B12;RP11-655C2.3	Morning person
chr11	58404368	dbsv22370	0.132542	chr11	58571651	rs10896794	0.859039	OR5B3	LPXN	Inflammatory bowel disease
chr11	58404368	dbsv22370	0.132542	chr11	58571651	rs10896794	0.859039	OR5B3	LPXN	Inflammatory bowel disease
chr11	58404368	dbsv22370	0.132542	chr11	58590875	rs7102852	0.859039	OR5B3	ZFP91;ZFP91-CNTF	Systolic blood pressure
chr11	58404368	dbsv22370	0.132542	chr11	58590875	rs7102852	0.859039	OR5B3	ZFP91;ZFP91-CNTF	Systolic blood pressure
chr11	58404368	dbsv22370	0.132542	chr11	58599088	rs10896795	0.859039	OR5B3	ZFP91;ZFP91-CNTF	Medication use (calcium channel blockers)
chr11	58404368	dbsv22370	0.132542	chr11	58599088	rs10896795	0.859039	OR5B3	ZFP91;ZFP91-CNTF	Medication use (calcium channel blockers)
chr11	58404368	dbsv22370	0.132542	chr11	58605748	rs12808544	0.859039	OR5B3	ZFP91;ZFP91-CNTF	Morning person
chr11	58404368	dbsv22370	0.132542	chr11	58605748	rs12808544	0.859039	OR5B3	ZFP91;ZFP91-CNTF	Morning person
chr11	58404368	dbsv22370	0.132542	chr11	58618704	rs3168135	0.859039	OR5B3	ZFP91	Morningness
chr11	58404368	dbsv22370	0.132542	chr11	58618704	rs3168135	0.859039	OR5B3	ZFP91	Morningness
chr11	58404368	dbsv22370	0.132542	chr11	58633213	rs12787765	0.859039	OR5B3	AP001350.4;GLYAT	Morning person
chr11	58404368	dbsv22370	0.132542	chr11	58633213	rs12787765	0.859039	OR5B3	AP001350.4;GLYAT	Morning person
chr11	58404368	dbsv22370	0.132542	chr11	58495563	rs7925560	0.859039	OR5B3	OR5B12;RP11-655C2.3	Morning person
chr11	58404368	dbsv22370	0.132542	chr11	58495563	rs7925560	0.859039	OR5B3	OR5B12;RP11-655C2.3	Morning person
chr11	58404368	dbsv22370	0.132542	chr11	58571651	rs10896794	0.859039	OR5B3	LPXN	Inflammatory bowel disease
chr11	58404368	dbsv22370	0.132542	chr11	58571651	rs10896794	0.859039	OR5B3	LPXN	Inflammatory bowel disease
chr11	58404368	dbsv22370	0.132542	chr11	58590875	rs7102852	0.859039	OR5B3	ZFP91;ZFP91-CNTF	Systolic blood pressure
chr11	58404368	dbsv22370	0.132542	chr11	58590875	rs7102852	0.859039	OR5B3	ZFP91;ZFP91-CNTF	Systolic blood pressure
chr11	58404368	dbsv22370	0.132542	chr11	58599088	rs10896795	0.859039	OR5B3	ZFP91;ZFP91-CNTF	Medication use (calcium channel blockers)
chr11	58404368	dbsv22370	0.132542	chr11	58599088	rs10896795	0.859039	OR5B3	ZFP91;ZFP91-CNTF	Medication use (calcium channel blockers)
chr11	58404368	dbsv22370	0.132542	chr11	58605748	rs12808544	0.859039	OR5B3	ZFP91;ZFP91-CNTF	Morning person
chr11	58404368	dbsv22370	0.132542	chr11	58605748	rs12808544	0.859039	OR5B3	ZFP91;ZFP91-CNTF	Morning person
chr11	58404368	dbsv22370	0.132542	chr11	58618704	rs3168135	0.859039	OR5B3	ZFP91	Morningness
chr11	58404368	dbsv22370	0.132542	chr11	58618704	rs3168135	0.859039	OR5B3	ZFP91	Morningness
chr11	58404368	dbsv22370	0.132542	chr11	58633213	rs12787765	0.859039	OR5B3	AP001350.4;GLYAT	Morning person
chr11	58404368	dbsv22370	0.132542	chr11	58633213	rs12787765	0.859039	OR5B3	AP001350.4;GLYAT	Morning person
chr11	58404368	dbsv22370	0.132542	chr11	58641214	rs11229555	0.839368	OR5B3	AP001350.4;GLYAT	Medication use (agents acting on the renin-angiotensin system)
chr11	58404368	dbsv22370	0.132542	chr11	58641214	rs11229555	0.839368	OR5B3	AP001350.4;GLYAT	Medication use (agents acting on the renin-angiotensin system)
chr11	58404368	dbsv22370	0.132542	chr11	58641214	rs11229555	0.839368	OR5B3	AP001350.4;GLYAT	Medication use (agents acting on the renin-angiotensin system)
chr11	58404368	dbsv22370	0.132542	chr11	58641214	rs11229555	0.839368	OR5B3	AP001350.4;GLYAT	Medication use (agents acting on the renin-angiotensin system)
chr11	58404368	dbsv22370	0.132542	chr11	58646437	rs1938598	0.802886	OR5B3	AP001350.4;GLYAT	Medication use (HMG CoA reductase inhibitors)
chr11	58404368	dbsv22370	0.132542	chr11	58646437	rs1938598	0.802886	OR5B3	AP001350.4;GLYAT	Medication use (HMG CoA reductase inhibitors)
chr11	58404368	dbsv22370	0.132542	chr11	58646437	rs1938598	0.802886	OR5B3	AP001350.4;GLYAT	Medication use (HMG CoA reductase inhibitors)
chr11	58404368	dbsv22370	0.132542	chr11	58646437	rs1938598	0.802886	OR5B3	AP001350.4;GLYAT	Medication use (HMG CoA reductase inhibitors)
chr11	58404368	dbsv22370	0.132542	chr11	58656608	rs61889554	0.56251	OR5B3	AP001350.4;GLYAT	Systolic blood pressure
chr11	58404368	dbsv22370	0.132542	chr11	58656608	rs61889554	0.56251	OR5B3	AP001350.4;GLYAT	Systolic blood pressure
chr11	58404368	dbsv22370	0.132542	chr11	58656608	rs61889554	0.56251	OR5B3	AP001350.4;GLYAT	Systolic blood pressure
chr11	58404368	dbsv22370	0.132542	chr11	58656608	rs61889554	0.56251	OR5B3	AP001350.4;GLYAT	Systolic blood pressure
chr11	58404368	dbsv22370	0.132542	chr11	58151147	rs2441986	0.349634	OR5B3	OR9Q1	Systolic blood pressure
chr11	58404368	dbsv22370	0.132542	chr11	58151147	rs2441986	0.349634	OR5B3	OR9Q1	Systolic blood pressure
chr11	58404368	dbsv22370	0.132542	chr11	58151147	rs2441986	0.349634	OR5B3	OR9Q1	Systolic blood pressure
chr11	58404368	dbsv22370	0.132542	chr11	58151147	rs2441986	0.349634	OR5B3	OR9Q1	Systolic blood pressure
chr11	58404368	dbsv22370	0.132542	chr11	58214757	rs1966836	0.348094	OR5B3	OR1S1	Loneliness
chr11	58404368	dbsv22370	0.132542	chr11	58214757	rs1966836	0.348094	OR5B3	OR1S1	Loneliness
chr11	58404368	dbsv22370	0.132542	chr11	58214757	rs1966836	0.348094	OR5B3	OR1S1	Loneliness
chr11	58404368	dbsv22370	0.132542	chr11	58214757	rs1966836	0.348094	OR5B3	OR1S1	Loneliness
chr11	58404368	dbsv22370	0.132542	chr11	58669855	rs11229575	0.295001	OR5B3	AP001350.4;GLYAT	Height
chr11	58404368	dbsv22370	0.132542	chr11	58669855	rs11229575	0.295001	OR5B3	AP001350.4;GLYAT	Height
chr11	58404368	dbsv22370	0.132542	chr11	58669855	rs11229575	0.295001	OR5B3	AP001350.4;GLYAT	Height
chr11	58404368	dbsv22370	0.132542	chr11	58669855	rs11229575	0.295001	OR5B3	AP001350.4;GLYAT	Height
chr11	58404368	dbsv22370	0.132542	chr11	58394909	rs12575459	0.262238	OR5B3	OR5B17;OR5B3	High density lipoprotein cholesterol levels
chr11	58404368	dbsv22370	0.132542	chr11	58394909	rs12575459	0.262238	OR5B3	OR5B17;OR5B3	High density lipoprotein cholesterol levels
chr11	58404368	dbsv22370	0.132542	chr11	58394909	rs12575459	0.262238	OR5B3	OR5B17;OR5B3	High density lipoprotein cholesterol levels
chr11	58404368	dbsv22370	0.132542	chr11	58394909	rs12575459	0.262238	OR5B3	OR5B17;OR5B3	High density lipoprotein cholesterol levels
chr15	56110542	dbsv40992	0.132071	chr15	56212400	rs8030605	0.733033	RFX7	RFX7	Waist-to-hip ratio adjusted for BMI
chr15	56110542	dbsv40992	0.132071	chr15	56212400	rs8030605	0.733033	RFX7	RFX7	Waist-to-hip ratio adjusted for BMI
chr15	56110542	dbsv40992	0.132071	chr15	56212400	rs8030605	0.733033	RFX7	RFX7	Waist-to-hip ratio adjusted for BMI
chr15	56110542	dbsv40992	0.132071	chr15	56212400	rs8030605	0.733033	RFX7	RFX7	Waist-to-hip ratio adjusted for BMI
chr15	56110542	dbsv40992	0.132071	chr15	56236608	rs12595496	0.686305	RFX7	RFX7	Waist-to-hip ratio adjusted for BMI
chr15	56110542	dbsv40992	0.132071	chr15	56236608	rs12595496	0.686305	RFX7	RFX7	Waist-to-hip ratio adjusted for BMI
chr15	56110542	dbsv40992	0.132071	chr15	56236608	rs12595496	0.686305	RFX7	RFX7	Waist-to-hip ratio adjusted for BMI
chr15	56110542	dbsv40992	0.132071	chr15	56236608	rs12595496	0.686305	RFX7	RFX7	Waist-to-hip ratio adjusted for BMI
chr15	56110542	dbsv40992	0.132071	chr15	56090097	rs16976734	0.605077	RFX7	RFX7	Chronic lymphocytic leukemia
chr15	56110542	dbsv40992	0.132071	chr15	56090097	rs16976734	0.605077	RFX7	RFX7	Chronic lymphocytic leukemia
chr15	56110542	dbsv40992	0.132071	chr15	56090097	rs16976734	0.605077	RFX7	RFX7	Chronic lymphocytic leukemia
chr15	56110542	dbsv40992	0.132071	chr15	56090097	rs16976734	0.605077	RFX7	RFX7	Chronic lymphocytic leukemia
chr15	56110542	dbsv40992	0.132071	chr15	56251348	rs2718930	0.355294	RFX7	RP11-844G16.3;RNU6-1287P	Colonoscopy-negative controls vs population controls
chr15	56110542	dbsv40992	0.132071	chr15	56251348	rs2718930	0.355294	RFX7	RP11-844G16.3;RNU6-1287P	Colonoscopy-negative controls vs population controls
chr15	56110542	dbsv40992	0.132071	chr15	56251348	rs2718930	0.355294	RFX7	RP11-844G16.3;RNU6-1287P	Colonoscopy-negative controls vs population controls
chr15	56110542	dbsv40992	0.132071	chr15	56251348	rs2718930	0.355294	RFX7	RP11-844G16.3;RNU6-1287P	Colonoscopy-negative controls vs population controls
chr15	56110542	dbsv40992	0.132071	chr15	56423932	rs12908766	0.335462	RFX7	TEX9	Waist-hip ratio
chr15	56110542	dbsv40992	0.132071	chr15	56423932	rs12908766	0.335462	RFX7	TEX9	Waist-hip ratio
chr15	56110542	dbsv40992	0.132071	chr15	56423932	rs12908766	0.335462	RFX7	TEX9	Waist-hip ratio
chr15	56110542	dbsv40992	0.132071	chr15	56423932	rs12908766	0.335462	RFX7	TEX9	Waist-hip ratio
chr11	58399512	dbsv19718	0.131689	chr11	58358832	rs4939208	0.925993	OR5B3	OR5B17	Self-reported math ability (MTAG)
chr11	58399512	dbsv19718	0.131689	chr11	58358832	rs4939208	0.925993	OR5B3	OR5B17	Self-reported math ability (MTAG)
chr11	58399512	dbsv19718	0.131689	chr11	58358832	rs4939208	0.925993	OR5B3	OR5B17	Self-reported math ability (MTAG)
chr11	58399512	dbsv19718	0.131689	chr11	58358832	rs4939208	0.925993	OR5B3	OR5B17	Self-reported math ability (MTAG)
chr11	58399512	dbsv19718	0.131689	chr11	58407302	rs12802960	0.925993	OR5B3	OR5B3;OR5B2	Birth weight
chr11	58399512	dbsv19718	0.131689	chr11	58407302	rs12802960	0.925993	OR5B3	OR5B3;OR5B2	Birth weight
chr11	58399512	dbsv19718	0.131689	chr11	58439730	rs11229457	0.925993	OR5B3	OR5B12	Diastolic blood pressure
chr11	58399512	dbsv19718	0.131689	chr11	58439730	rs11229457	0.925993	OR5B3	OR5B12	Diastolic blood pressure
chr11	58399512	dbsv19718	0.131689	chr11	58407302	rs12802960	0.925993	OR5B3	OR5B3;OR5B2	Birth weight
chr11	58399512	dbsv19718	0.131689	chr11	58407302	rs12802960	0.925993	OR5B3	OR5B3;OR5B2	Birth weight
chr11	58399512	dbsv19718	0.131689	chr11	58439730	rs11229457	0.925993	OR5B3	OR5B12	Diastolic blood pressure
chr11	58399512	dbsv19718	0.131689	chr11	58439730	rs11229457	0.925993	OR5B3	OR5B12	Diastolic blood pressure
chr11	58399512	dbsv19718	0.131689	chr11	58327233	rs11229365	0.906046	OR5B3	OR10W1;OR5B17	Self-reported math ability
chr11	58399512	dbsv19718	0.131689	chr11	58327233	rs11229365	0.906046	OR5B3	OR10W1;OR5B17	Self-reported math ability
chr11	58399512	dbsv19718	0.131689	chr11	58327233	rs11229365	0.906046	OR5B3	OR10W1;OR5B17	Self-reported math ability
chr11	58399512	dbsv19718	0.131689	chr11	58327233	rs11229365	0.906046	OR5B3	OR10W1;OR5B17	Self-reported math ability
chr11	58399512	dbsv19718	0.131689	chr11	58495563	rs7925560	0.874983	OR5B3	OR5B12;RP11-655C2.3	Morning person
chr11	58399512	dbsv19718	0.131689	chr11	58495563	rs7925560	0.874983	OR5B3	OR5B12;RP11-655C2.3	Morning person
chr11	58399512	dbsv19718	0.131689	chr11	58571651	rs10896794	0.874983	OR5B3	LPXN	Inflammatory bowel disease
chr11	58399512	dbsv19718	0.131689	chr11	58571651	rs10896794	0.874983	OR5B3	LPXN	Inflammatory bowel disease
chr11	58399512	dbsv19718	0.131689	chr11	58590875	rs7102852	0.874983	OR5B3	ZFP91;ZFP91-CNTF	Systolic blood pressure
chr11	58399512	dbsv19718	0.131689	chr11	58590875	rs7102852	0.874983	OR5B3	ZFP91;ZFP91-CNTF	Systolic blood pressure
chr11	58399512	dbsv19718	0.131689	chr11	58599088	rs10896795	0.874983	OR5B3	ZFP91;ZFP91-CNTF	Medication use (calcium channel blockers)
chr11	58399512	dbsv19718	0.131689	chr11	58599088	rs10896795	0.874983	OR5B3	ZFP91;ZFP91-CNTF	Medication use (calcium channel blockers)
chr11	58399512	dbsv19718	0.131689	chr11	58605748	rs12808544	0.874983	OR5B3	ZFP91;ZFP91-CNTF	Morning person
chr11	58399512	dbsv19718	0.131689	chr11	58605748	rs12808544	0.874983	OR5B3	ZFP91;ZFP91-CNTF	Morning person
chr11	58399512	dbsv19718	0.131689	chr11	58618704	rs3168135	0.874983	OR5B3	ZFP91	Morningness
chr11	58399512	dbsv19718	0.131689	chr11	58618704	rs3168135	0.874983	OR5B3	ZFP91	Morningness
chr11	58399512	dbsv19718	0.131689	chr11	58633213	rs12787765	0.874983	OR5B3	AP001350.4;GLYAT	Morning person
chr11	58399512	dbsv19718	0.131689	chr11	58633213	rs12787765	0.874983	OR5B3	AP001350.4;GLYAT	Morning person
chr11	58399512	dbsv19718	0.131689	chr11	58495563	rs7925560	0.874983	OR5B3	OR5B12;RP11-655C2.3	Morning person
chr11	58399512	dbsv19718	0.131689	chr11	58495563	rs7925560	0.874983	OR5B3	OR5B12;RP11-655C2.3	Morning person
chr11	58399512	dbsv19718	0.131689	chr11	58571651	rs10896794	0.874983	OR5B3	LPXN	Inflammatory bowel disease
chr11	58399512	dbsv19718	0.131689	chr11	58571651	rs10896794	0.874983	OR5B3	LPXN	Inflammatory bowel disease
chr11	58399512	dbsv19718	0.131689	chr11	58590875	rs7102852	0.874983	OR5B3	ZFP91;ZFP91-CNTF	Systolic blood pressure
chr11	58399512	dbsv19718	0.131689	chr11	58590875	rs7102852	0.874983	OR5B3	ZFP91;ZFP91-CNTF	Systolic blood pressure
chr11	58399512	dbsv19718	0.131689	chr11	58599088	rs10896795	0.874983	OR5B3	ZFP91;ZFP91-CNTF	Medication use (calcium channel blockers)
chr11	58399512	dbsv19718	0.131689	chr11	58599088	rs10896795	0.874983	OR5B3	ZFP91;ZFP91-CNTF	Medication use (calcium channel blockers)
chr11	58399512	dbsv19718	0.131689	chr11	58605748	rs12808544	0.874983	OR5B3	ZFP91;ZFP91-CNTF	Morning person
chr11	58399512	dbsv19718	0.131689	chr11	58605748	rs12808544	0.874983	OR5B3	ZFP91;ZFP91-CNTF	Morning person
chr11	58399512	dbsv19718	0.131689	chr11	58618704	rs3168135	0.874983	OR5B3	ZFP91	Morningness
chr11	58399512	dbsv19718	0.131689	chr11	58618704	rs3168135	0.874983	OR5B3	ZFP91	Morningness
chr11	58399512	dbsv19718	0.131689	chr11	58633213	rs12787765	0.874983	OR5B3	AP001350.4;GLYAT	Morning person
chr11	58399512	dbsv19718	0.131689	chr11	58633213	rs12787765	0.874983	OR5B3	AP001350.4;GLYAT	Morning person
chr11	58399512	dbsv19718	0.131689	chr11	58641214	rs11229555	0.854219	OR5B3	AP001350.4;GLYAT	Medication use (agents acting on the renin-angiotensin system)
chr11	58399512	dbsv19718	0.131689	chr11	58641214	rs11229555	0.854219	OR5B3	AP001350.4;GLYAT	Medication use (agents acting on the renin-angiotensin system)
chr11	58399512	dbsv19718	0.131689	chr11	58641214	rs11229555	0.854219	OR5B3	AP001350.4;GLYAT	Medication use (agents acting on the renin-angiotensin system)
chr11	58399512	dbsv19718	0.131689	chr11	58641214	rs11229555	0.854219	OR5B3	AP001350.4;GLYAT	Medication use (agents acting on the renin-angiotensin system)
chr11	58399512	dbsv19718	0.131689	chr11	58646437	rs1938598	0.816475	OR5B3	AP001350.4;GLYAT	Medication use (HMG CoA reductase inhibitors)
chr11	58399512	dbsv19718	0.131689	chr11	58646437	rs1938598	0.816475	OR5B3	AP001350.4;GLYAT	Medication use (HMG CoA reductase inhibitors)
chr11	58399512	dbsv19718	0.131689	chr11	58646437	rs1938598	0.816475	OR5B3	AP001350.4;GLYAT	Medication use (HMG CoA reductase inhibitors)
chr11	58399512	dbsv19718	0.131689	chr11	58646437	rs1938598	0.816475	OR5B3	AP001350.4;GLYAT	Medication use (HMG CoA reductase inhibitors)
chr11	58399512	dbsv19718	0.131689	chr11	58656608	rs61889554	0.563368	OR5B3	AP001350.4;GLYAT	Systolic blood pressure
chr11	58399512	dbsv19718	0.131689	chr11	58656608	rs61889554	0.563368	OR5B3	AP001350.4;GLYAT	Systolic blood pressure
chr11	58399512	dbsv19718	0.131689	chr11	58656608	rs61889554	0.563368	OR5B3	AP001350.4;GLYAT	Systolic blood pressure
chr11	58399512	dbsv19718	0.131689	chr11	58656608	rs61889554	0.563368	OR5B3	AP001350.4;GLYAT	Systolic blood pressure
chr11	58399512	dbsv19718	0.131689	chr11	58151147	rs2441986	0.35073	OR5B3	OR9Q1	Systolic blood pressure
chr11	58399512	dbsv19718	0.131689	chr11	58151147	rs2441986	0.35073	OR5B3	OR9Q1	Systolic blood pressure
chr11	58399512	dbsv19718	0.131689	chr11	58151147	rs2441986	0.35073	OR5B3	OR9Q1	Systolic blood pressure
chr11	58399512	dbsv19718	0.131689	chr11	58151147	rs2441986	0.35073	OR5B3	OR9Q1	Systolic blood pressure
chr11	58399512	dbsv19718	0.131689	chr11	58214757	rs1966836	0.349557	OR5B3	OR1S1	Loneliness
chr11	58399512	dbsv19718	0.131689	chr11	58214757	rs1966836	0.349557	OR5B3	OR1S1	Loneliness
chr11	58399512	dbsv19718	0.131689	chr11	58214757	rs1966836	0.349557	OR5B3	OR1S1	Loneliness
chr11	58399512	dbsv19718	0.131689	chr11	58214757	rs1966836	0.349557	OR5B3	OR1S1	Loneliness
chr11	58399512	dbsv19718	0.131689	chr11	58669855	rs11229575	0.286858	OR5B3	AP001350.4;GLYAT	Height
chr11	58399512	dbsv19718	0.131689	chr11	58669855	rs11229575	0.286858	OR5B3	AP001350.4;GLYAT	Height
chr11	58399512	dbsv19718	0.131689	chr11	58669855	rs11229575	0.286858	OR5B3	AP001350.4;GLYAT	Height
chr11	58399512	dbsv19718	0.131689	chr11	58669855	rs11229575	0.286858	OR5B3	AP001350.4;GLYAT	Height
chr11	58399512	dbsv19718	0.131689	chr11	58394909	rs12575459	0.276641	OR5B3	OR5B17;OR5B3	High density lipoprotein cholesterol levels
chr11	58399512	dbsv19718	0.131689	chr11	58394909	rs12575459	0.276641	OR5B3	OR5B17;OR5B3	High density lipoprotein cholesterol levels
chr11	58399512	dbsv19718	0.131689	chr11	58394909	rs12575459	0.276641	OR5B3	OR5B17;OR5B3	High density lipoprotein cholesterol levels
chr11	58399512	dbsv19718	0.131689	chr11	58394909	rs12575459	0.276641	OR5B3	OR5B17;OR5B3	High density lipoprotein cholesterol levels
chr2	225174877	dbsv69435	0.128964	chr2	225195969	rs13391754	0.881795	DOCK10;NYAP2	DOCK10;NYAP2	Adolescent idiopathic scoliosis
chr2	225174877	dbsv69435	0.128964	chr2	225154561	rs4674973	0.551521	DOCK10;NYAP2	DOCK10;NYAP2	Age-related hearing impairment
chr2	225174877	dbsv69435	0.128964	chr2	225145121	rs2396190	0.264425	DOCK10;NYAP2	DOCK10;NYAP2	Response to exercise (triglyceride level interaction)
chr6	85220083	dbsv116929	0.12765	chr6	85216668	rs2210478	0.776159	TBX18;RP11-30P6.6	TBX18;RP11-30P6.6	Adolescent idiopathic scoliosis
chr2	44796088	dbsv71632	0.12765	chr2	44729201	rs343968	0.745952	CAMKMT;LINC01833	CAMKMT	Height
chr2	44796088	dbsv71632	0.12765	chr2	44746652	rs343949	0.745952	CAMKMT;LINC01833	CAMKMT	Irritable mood
chr2	44796088	dbsv71632	0.12765	chr2	44420692	rs17498753	0.313889	CAMKMT;LINC01833	CAMKMT	Seasonality and depression
chr1	78141373	dbsv7203	0.127526	chr1	78119402	rs540742	0.409433	GIPC2;MGC27382	GIPC2	Body mass index
chr1	78141373	dbsv7203	0.127526	chr1	78241809	rs679843	0.263974	GIPC2;MGC27382	MGC27382	Estimated glomerular filtration rate
chr1	78141373	dbsv7203	0.127526	chr1	78120284	rs668766	0.20991	GIPC2;MGC27382	GIPC2	Reaction time
chr21	22445029	dbsv82099	0.127005	chr21	22474790	rs9984417	0.452836	AP000705.7;AP000959.2	AP000705.7;AP000959.2	Periodontitis
chr21	22445029	dbsv82099	0.127005	chr21	22474790	rs9984417	0.452836	AP000705.7;AP000959.2	AP000705.7;AP000959.2	Periodontitis
chr21	22445029	dbsv82099	0.127005	chr21	22474790	rs9984417	0.452836	AP000705.7;AP000959.2	AP000705.7;AP000959.2	Periodontitis
chr21	22445029	dbsv82099	0.127005	chr21	22474790	rs9984417	0.452836	AP000705.7;AP000959.2	AP000705.7;AP000959.2	Periodontitis
chr3	191390413	dbsv93348	0.12658	chr3	191393371	rs9841435	0.220543	CCDC50	CCDC50	Height
chr17	49295412	dbsv53773	0.126427	chr17	49281119	rs4794033	0.915978	ZNF652	FLJ40194;MIR6129	Waist-hip ratio
chr17	49295412	dbsv53773	0.126427	chr17	49281119	rs4794033	0.915978	ZNF652	FLJ40194;MIR6129	Waist-hip ratio
chr17	49295412	dbsv53773	0.126427	chr17	49281119	rs4794033	0.915978	ZNF652	FLJ40194;MIR6129	Waist-hip ratio
chr17	49295412	dbsv53773	0.126427	chr17	49281119	rs4794033	0.915978	ZNF652	FLJ40194;MIR6129	Waist-hip ratio
chr22	41326376	dbsv85680	0.12598	chr22	41324724	rs5751077	0.443244	ZC3H7B	ZC3H7B	Neutrophil percentage of granulocytes
chr22	41326376	dbsv85680	0.12598	chr22	41324724	rs5751077	0.443244	ZC3H7B	ZC3H7B	Neutrophil percentage of granulocytes
chr22	41326376	dbsv85680	0.12598	chr22	41324724	rs5751077	0.443244	ZC3H7B	ZC3H7B	Neutrophil percentage of granulocytes
chr22	41326376	dbsv85680	0.12598	chr22	41324724	rs5751077	0.443244	ZC3H7B	ZC3H7B	Neutrophil percentage of granulocytes
chr22	41326376	dbsv85680	0.12598	chr22	41798557	rs1983554	0.423047	ZC3H7B	MEI1	Spherical equivalent or myopia (age of diagnosis)
chr22	41326376	dbsv85680	0.12598	chr22	41798557	rs1983554	0.423047	ZC3H7B	MEI1	Spherical equivalent or myopia (age of diagnosis)
chr22	41326376	dbsv85680	0.12598	chr22	41798557	rs1983554	0.423047	ZC3H7B	MEI1	Spherical equivalent or myopia (age of diagnosis)
chr22	41326376	dbsv85680	0.12598	chr22	41798557	rs1983554	0.423047	ZC3H7B	MEI1	Spherical equivalent or myopia (age of diagnosis)
chr22	41326376	dbsv85680	0.12598	chr22	41365286	rs4820437	0.412027	ZC3H7B	ZC3H7B;TEF	Hypothyroidism
chr22	41326376	dbsv85680	0.12598	chr22	41365286	rs4820437	0.412027	ZC3H7B	ZC3H7B;TEF	Hypothyroidism
chr22	41326376	dbsv85680	0.12598	chr22	41372858	rs5751086	0.412027	ZC3H7B	TEF	Eczema
chr22	41326376	dbsv85680	0.12598	chr22	41372858	rs5751086	0.412027	ZC3H7B	TEF	Eczema
chr22	41326376	dbsv85680	0.12598	chr22	41365286	rs4820437	0.412027	ZC3H7B	ZC3H7B;TEF	Hypothyroidism
chr22	41326376	dbsv85680	0.12598	chr22	41365286	rs4820437	0.412027	ZC3H7B	ZC3H7B;TEF	Hypothyroidism
chr22	41326376	dbsv85680	0.12598	chr22	41372858	rs5751086	0.412027	ZC3H7B	TEF	Eczema
chr22	41326376	dbsv85680	0.12598	chr22	41372858	rs5751086	0.412027	ZC3H7B	TEF	Eczema
chr22	41326376	dbsv85680	0.12598	chr22	41324693	rs5758297	0.409246	ZC3H7B	ZC3H7B	Eosinophil percentage of granulocytes
chr22	41326376	dbsv85680	0.12598	chr22	41324693	rs5758297	0.409246	ZC3H7B	ZC3H7B	Eosinophil percentage of granulocytes
chr22	41326376	dbsv85680	0.12598	chr22	41324693	rs5758297	0.409246	ZC3H7B	ZC3H7B	Eosinophil percentage of granulocytes
chr22	41326376	dbsv85680	0.12598	chr22	41324693	rs5758297	0.409246	ZC3H7B	ZC3H7B	Eosinophil percentage of granulocytes
chr22	41326376	dbsv85680	0.12598	chr22	41356940	rs1109151	0.409246	ZC3H7B	ZC3H7B	Eosinophil counts
chr22	41326376	dbsv85680	0.12598	chr22	41356940	rs1109151	0.409246	ZC3H7B	ZC3H7B	Eosinophil counts
chr22	41326376	dbsv85680	0.12598	chr22	41356940	rs1109151	0.409246	ZC3H7B	ZC3H7B	Eosinophil counts
chr22	41326376	dbsv85680	0.12598	chr22	41356940	rs1109151	0.409246	ZC3H7B	ZC3H7B	Eosinophil counts
chr22	41326376	dbsv85680	0.12598	chr22	41363371	rs5758311	0.389616	ZC3H7B	ZC3H7B;TEF	Medication use (thyroid preparations)
chr22	41326376	dbsv85680	0.12598	chr22	41363371	rs5758311	0.389616	ZC3H7B	ZC3H7B;TEF	Medication use (thyroid preparations)
chr22	41326376	dbsv85680	0.12598	chr22	41363371	rs5758311	0.389616	ZC3H7B	ZC3H7B;TEF	Medication use (thyroid preparations)
chr22	41326376	dbsv85680	0.12598	chr22	41363371	rs5758311	0.389616	ZC3H7B	ZC3H7B;TEF	Medication use (thyroid preparations)
chr22	41326376	dbsv85680	0.12598	chr22	41265150	rs2235852	0.388299	ZC3H7B	RANGAP1	Self-reported allergy
chr22	41326376	dbsv85680	0.12598	chr22	41265150	rs2235852	0.388299	ZC3H7B	RANGAP1	Self-reported allergy
chr22	41326376	dbsv85680	0.12598	chr22	41265150	rs2235852	0.388299	ZC3H7B	RANGAP1	Self-reported allergy
chr22	41326376	dbsv85680	0.12598	chr22	41265150	rs2235852	0.388299	ZC3H7B	RANGAP1	Self-reported allergy
chr22	41326376	dbsv85680	0.12598	chr22	41268535	rs5758274	0.383629	ZC3H7B	RANGAP1	Bitter beverage consumption
chr22	41326376	dbsv85680	0.12598	chr22	41268535	rs5758274	0.383629	ZC3H7B	RANGAP1	Bitter beverage consumption
chr22	41326376	dbsv85680	0.12598	chr22	41268535	rs5758274	0.383629	ZC3H7B	RANGAP1	Bitter beverage consumption
chr22	41326376	dbsv85680	0.12598	chr22	41268535	rs5758274	0.383629	ZC3H7B	RANGAP1	Bitter beverage consumption
chr22	41326376	dbsv85680	0.12598	chr22	42130692	rs1065852	0.335737	ZC3H7B	CYP2D6	Response to serotonin reuptake inhibitors in major depressive disorder (plasma drug and metabolite levels)
chr22	41326376	dbsv85680	0.12598	chr22	42130692	rs1065852	0.335737	ZC3H7B	CYP2D6	Response to serotonin reuptake inhibitors in major depressive disorder (plasma drug and metabolite levels)
chr22	41326376	dbsv85680	0.12598	chr22	42130692	rs1065852	0.335737	ZC3H7B	CYP2D6	Response to serotonin reuptake inhibitors in major depressive disorder (plasma drug and metabolite levels)
chr22	41326376	dbsv85680	0.12598	chr22	42130692	rs1065852	0.335737	ZC3H7B	CYP2D6	Response to serotonin reuptake inhibitors in major depressive disorder (plasma drug and metabolite levels)
chr22	41326376	dbsv85680	0.12598	chr22	41471373	rs727563	0.335454	ZC3H7B	ACO2	Crohn's disease
chr22	41326376	dbsv85680	0.12598	chr22	41471373	rs727563	0.335454	ZC3H7B	ACO2	Crohn's disease
chr22	41326376	dbsv85680	0.12598	chr22	41471373	rs727563	0.335454	ZC3H7B	ACO2	Crohn's disease
chr22	41326376	dbsv85680	0.12598	chr22	41471373	rs727563	0.335454	ZC3H7B	ACO2	Crohn's disease
chr22	41326376	dbsv85680	0.12598	chr22	41458442	rs9607805	0.274226	ZC3H7B	TOB2;PHF5A	Neurociticism
chr22	41326376	dbsv85680	0.12598	chr22	41458442	rs9607805	0.274226	ZC3H7B	TOB2;PHF5A	Neurociticism
chr22	41326376	dbsv85680	0.12598	chr22	41458442	rs9607805	0.274226	ZC3H7B	TOB2;PHF5A	Neurociticism
chr22	41326376	dbsv85680	0.12598	chr22	41458442	rs9607805	0.274226	ZC3H7B	TOB2;PHF5A	Neurociticism
chr22	41326376	dbsv85680	0.12598	chr22	41940168	rs5758511	0.254374	ZC3H7B	CENPM	Birth weight
chr22	41326376	dbsv85680	0.12598	chr22	41940168	rs5758511	0.254374	ZC3H7B	CENPM	Birth weight
chr22	41326376	dbsv85680	0.12598	chr22	41940168	rs5758511	0.254374	ZC3H7B	CENPM	Birth weight
chr22	41326376	dbsv85680	0.12598	chr22	41940168	rs5758511	0.254374	ZC3H7B	CENPM	Birth weight
chr22	41326376	dbsv85680	0.12598	chr22	42213142	rs5758651	0.248144	ZC3H7B	TCF20	Body mass index
chr22	41326376	dbsv85680	0.12598	chr22	42213142	rs5758651	0.248144	ZC3H7B	TCF20	Body mass index
chr22	41326376	dbsv85680	0.12598	chr22	42213142	rs5758651	0.248144	ZC3H7B	TCF20	Body mass index
chr22	41326376	dbsv85680	0.12598	chr22	42213142	rs5758651	0.248144	ZC3H7B	TCF20	Body mass index
chr22	41326376	dbsv85680	0.12598	chr22	41395532	rs2073167	0.247187	ZC3H7B	TEF	Multiple sclerosis
chr22	41326376	dbsv85680	0.12598	chr22	41395532	rs2073167	0.247187	ZC3H7B	TEF	Multiple sclerosis
chr22	41326376	dbsv85680	0.12598	chr22	41395532	rs2073167	0.247187	ZC3H7B	TEF	Multiple sclerosis
chr22	41326376	dbsv85680	0.12598	chr22	41395532	rs2073167	0.247187	ZC3H7B	TEF	Multiple sclerosis
chr22	41326376	dbsv85680	0.12598	chr22	41822852	rs7364180	0.211395	ZC3H7B	CCDC134	Alzheimer's disease biomarkers
chr22	41326376	dbsv85680	0.12598	chr22	41822852	rs7364180	0.211395	ZC3H7B	CCDC134	Alzheimer's disease biomarkers
chr22	41326376	dbsv85680	0.12598	chr22	41822852	rs7364180	0.211395	ZC3H7B	CCDC134	Alzheimer's disease biomarkers
chr22	41326376	dbsv85680	0.12598	chr22	41822852	rs7364180	0.211395	ZC3H7B	CCDC134	Alzheimer's disease biomarkers
chr22	41326376	dbsv85680	0.12598	chr22	41202929	rs136402	0.208643	ZC3H7B	EP300-AS1;L3MBTL2	Neurociticism
chr22	41326376	dbsv85680	0.12598	chr22	41202929	rs136402	0.208643	ZC3H7B	EP300-AS1;L3MBTL2	Neurociticism
chr22	41326376	dbsv85680	0.12598	chr22	41202929	rs136402	0.208643	ZC3H7B	EP300-AS1;L3MBTL2	Neurociticism
chr22	41326376	dbsv85680	0.12598	chr22	41202929	rs136402	0.208643	ZC3H7B	EP300-AS1;L3MBTL2	Neurociticism
chr22	41326376	dbsv85680	0.12598	chr22	41814981	rs139568	0.20416	ZC3H7B	CCDC134	Tumor necrosis factor beta levels
chr22	41326376	dbsv85680	0.12598	chr22	41814981	rs139568	0.20416	ZC3H7B	CCDC134	Tumor necrosis factor beta levels
chr22	41326376	dbsv85680	0.12598	chr22	41814981	rs139568	0.20416	ZC3H7B	CCDC134	Tumor necrosis factor beta levels
chr22	41326376	dbsv85680	0.12598	chr22	41814981	rs139568	0.20416	ZC3H7B	CCDC134	Tumor necrosis factor beta levels
chr20	63535800	dbsv77596	0.124335	chr20	63530645	rs310642	0.44762	PTK6	PTK6	Hair shape
chr20	63535800	dbsv77596	0.124335	chr20	63530645	rs310642	0.44762	PTK6	PTK6	Hair shape
chr20	63535800	dbsv77596	0.124335	chr20	63530645	rs310642	0.44762	PTK6	PTK6	Hair shape
chr20	63535800	dbsv77596	0.124335	chr20	63530645	rs310642	0.44762	PTK6	PTK6	Hair shape
chr12	112323965	dbsv26758	0.12407	chr12	112223459	rs7956202	0.846978	HECTD4	HECTD4	Reaction time
chr12	112323965	dbsv26758	0.12407	chr12	112223459	rs7956202	0.846978	HECTD4	HECTD4	Reaction time
chr12	112323965	dbsv26758	0.12407	chr12	112223459	rs7956202	0.846978	HECTD4	HECTD4	Reaction time
chr12	112323965	dbsv26758	0.12407	chr12	112223459	rs7956202	0.846978	HECTD4	HECTD4	Reaction time
chr12	112323965	dbsv26758	0.12407	chr12	112404471	rs11066284	0.846978	HECTD4	RPL6	Blond vs. brown/black hair color
chr12	112323965	dbsv26758	0.12407	chr12	112404471	rs11066284	0.846978	HECTD4	RPL6	Blond vs. brown/black hair color
chr12	112323965	dbsv26758	0.12407	chr12	112404471	rs11066284	0.846978	HECTD4	RPL6	Blond vs. brown/black hair color
chr12	112323965	dbsv26758	0.12407	chr12	112404471	rs11066284	0.846978	HECTD4	RPL6	Blond vs. brown/black hair color
chr12	112323965	dbsv26758	0.12407	chr12	112063962	rs7978068	0.828506	HECTD4	RP1-267L14.3	Reaction time
chr12	112323965	dbsv26758	0.12407	chr12	112063962	rs7978068	0.828506	HECTD4	RP1-267L14.3	Reaction time
chr12	112323965	dbsv26758	0.12407	chr12	112063962	rs7978068	0.828506	HECTD4	RP1-267L14.3	Reaction time
chr12	112323965	dbsv26758	0.12407	chr12	112063962	rs7978068	0.828506	HECTD4	RP1-267L14.3	Reaction time
chr12	112323965	dbsv26758	0.12407	chr12	111818238	rs9971942	0.827214	HECTD4	ALDH2	Reaction time
chr12	112323965	dbsv26758	0.12407	chr12	111818238	rs9971942	0.827214	HECTD4	ALDH2	Reaction time
chr12	112323965	dbsv26758	0.12407	chr12	111818238	rs9971942	0.827214	HECTD4	ALDH2	Reaction time
chr12	112323965	dbsv26758	0.12407	chr12	111818238	rs9971942	0.827214	HECTD4	ALDH2	Reaction time
chr12	112323965	dbsv26758	0.12407	chr12	112490647	rs7978851	0.797424	HECTD4	PTPN11	Reaction time
chr12	112323965	dbsv26758	0.12407	chr12	112490647	rs7978851	0.797424	HECTD4	PTPN11	Reaction time
chr12	112323965	dbsv26758	0.12407	chr12	112490647	rs7978851	0.797424	HECTD4	PTPN11	Reaction time
chr12	112323965	dbsv26758	0.12407	chr12	112490647	rs7978851	0.797424	HECTD4	PTPN11	Reaction time
chr12	112323965	dbsv26758	0.12407	chr12	111752634	rs6490294	0.700338	HECTD4	ACAD10	Platelet count
chr12	112323965	dbsv26758	0.12407	chr12	111752634	rs6490294	0.700338	HECTD4	ACAD10	Platelet count
chr12	112323965	dbsv26758	0.12407	chr12	111752634	rs6490294	0.700338	HECTD4	ACAD10	Platelet count
chr12	112323965	dbsv26758	0.12407	chr12	111752634	rs6490294	0.700338	HECTD4	ACAD10	Platelet count
chr12	112323965	dbsv26758	0.12407	chr12	111818958	rs7305242	0.441751	HECTD4	ALDH2;MAPKAPK5-AS1	Body mass index
chr12	112323965	dbsv26758	0.12407	chr12	111818958	rs7305242	0.441751	HECTD4	ALDH2;MAPKAPK5-AS1	Body mass index
chr12	112323965	dbsv26758	0.12407	chr12	111818958	rs7305242	0.441751	HECTD4	ALDH2;MAPKAPK5-AS1	Body mass index
chr12	112323965	dbsv26758	0.12407	chr12	111818958	rs7305242	0.441751	HECTD4	ALDH2;MAPKAPK5-AS1	Body mass index
chr12	112323965	dbsv26758	0.12407	chr12	112203573	rs2301712	0.436754	HECTD4	HECTD4	Body mass index
chr12	112323965	dbsv26758	0.12407	chr12	112203573	rs2301712	0.436754	HECTD4	HECTD4	Body mass index
chr12	112323965	dbsv26758	0.12407	chr12	112203573	rs2301712	0.436754	HECTD4	HECTD4	Body mass index
chr12	112323965	dbsv26758	0.12407	chr12	112203573	rs2301712	0.436754	HECTD4	HECTD4	Body mass index
chr12	112323965	dbsv26758	0.12407	chr12	112115228	rs10850001	0.375703	HECTD4	NAA25;TRAFD1	Estimated glomerular filtration rate
chr12	112323965	dbsv26758	0.12407	chr12	112115228	rs10850001	0.375703	HECTD4	NAA25;TRAFD1	Estimated glomerular filtration rate
chr12	112323965	dbsv26758	0.12407	chr12	112115228	rs10850001	0.375703	HECTD4	NAA25;TRAFD1	Estimated glomerular filtration rate
chr12	112323965	dbsv26758	0.12407	chr12	112115228	rs10850001	0.375703	HECTD4	NAA25;TRAFD1	Estimated glomerular filtration rate
chr12	112323965	dbsv26758	0.12407	chr12	111489097	rs1029388	0.356981	HECTD4	ATXN2	Reaction time
chr12	112323965	dbsv26758	0.12407	chr12	111489097	rs1029388	0.356981	HECTD4	ATXN2	Reaction time
chr12	112323965	dbsv26758	0.12407	chr12	111489097	rs1029388	0.356981	HECTD4	ATXN2	Reaction time
chr12	112323965	dbsv26758	0.12407	chr12	111489097	rs1029388	0.356981	HECTD4	ATXN2	Reaction time
chr12	112323965	dbsv26758	0.12407	chr12	112083644	rs4767364	0.356414	HECTD4	NAA25	Oral cavity and pharyngeal cancer
chr12	112323965	dbsv26758	0.12407	chr12	112083644	rs4767364	0.356414	HECTD4	NAA25	Oral cavity and pharyngeal cancer
chr12	112323965	dbsv26758	0.12407	chr12	112083644	rs4767364	0.356414	HECTD4	NAA25	Oral cavity and pharyngeal cancer
chr12	112323965	dbsv26758	0.12407	chr12	112083644	rs4767364	0.356414	HECTD4	NAA25	Oral cavity and pharyngeal cancer
chr12	112323965	dbsv26758	0.12407	chr12	111537019	rs619010	0.342495	HECTD4	ATXN2	Platelet count
chr12	112323965	dbsv26758	0.12407	chr12	111537019	rs619010	0.342495	HECTD4	ATXN2	Platelet count
chr12	112323965	dbsv26758	0.12407	chr12	111537019	rs619010	0.342495	HECTD4	ATXN2	Platelet count
chr12	112323965	dbsv26758	0.12407	chr12	111537019	rs619010	0.342495	HECTD4	ATXN2	Platelet count
chr12	112323965	dbsv26758	0.12407	chr12	112072600	rs7298532	0.337829	HECTD4	NAA25	Morning person
chr12	112323965	dbsv26758	0.12407	chr12	112072600	rs7298532	0.337829	HECTD4	NAA25	Morning person
chr12	112323965	dbsv26758	0.12407	chr12	112072600	rs7298532	0.337829	HECTD4	NAA25	Morning person
chr12	112323965	dbsv26758	0.12407	chr12	112072600	rs7298532	0.337829	HECTD4	NAA25	Morning person
chr12	112323965	dbsv26758	0.12407	chr12	112229871	rs1005902	0.337829	HECTD4	HECTD4	Mean arterial pressure
chr12	112323965	dbsv26758	0.12407	chr12	112229871	rs1005902	0.337829	HECTD4	HECTD4	Mean arterial pressure
chr12	112323965	dbsv26758	0.12407	chr12	112229871	rs1005902	0.337829	HECTD4	HECTD4	Mean arterial pressure
chr12	112323965	dbsv26758	0.12407	chr12	112229871	rs1005902	0.337829	HECTD4	HECTD4	Mean arterial pressure
chr12	112323965	dbsv26758	0.12407	chr12	112261736	rs2285810	0.337829	HECTD4	HECTD4	C-reactive protein levels or LDL-cholesterol levels (pleiotropy)
chr12	112323965	dbsv26758	0.12407	chr12	112261736	rs2285810	0.337829	HECTD4	HECTD4	C-reactive protein levels or LDL-cholesterol levels (pleiotropy)
chr12	112323965	dbsv26758	0.12407	chr12	112261736	rs2285810	0.337829	HECTD4	HECTD4	C-reactive protein levels or LDL-cholesterol levels (pleiotropy)
chr12	112323965	dbsv26758	0.12407	chr12	112261736	rs2285810	0.337829	HECTD4	HECTD4	C-reactive protein levels or LDL-cholesterol levels (pleiotropy)
chr12	112323965	dbsv26758	0.12407	chr12	112333259	rs10850031	0.337829	HECTD4	HECTD4	Reaction time
chr12	112323965	dbsv26758	0.12407	chr12	112333259	rs10850031	0.337829	HECTD4	HECTD4	Reaction time
chr12	112323965	dbsv26758	0.12407	chr12	112333259	rs10850031	0.337829	HECTD4	HECTD4	Reaction time
chr12	112323965	dbsv26758	0.12407	chr12	112333259	rs10850031	0.337829	HECTD4	HECTD4	Reaction time
chr12	112323965	dbsv26758	0.12407	chr12	111409936	rs3803170	0.319902	HECTD4	SH2B3	Mean corpuscular hemoglobin
chr12	112323965	dbsv26758	0.12407	chr12	111409936	rs3803170	0.319902	HECTD4	SH2B3	Mean corpuscular hemoglobin
chr12	112323965	dbsv26758	0.12407	chr12	111409936	rs3803170	0.319902	HECTD4	SH2B3	Mean corpuscular hemoglobin
chr12	112323965	dbsv26758	0.12407	chr12	111409936	rs3803170	0.319902	HECTD4	SH2B3	Mean corpuscular hemoglobin
chr12	112323965	dbsv26758	0.12407	chr12	111440722	rs7296313	0.29808	HECTD4	SH2B3	Reaction time
chr12	112323965	dbsv26758	0.12407	chr12	111440722	rs7296313	0.29808	HECTD4	SH2B3	Reaction time
chr12	112323965	dbsv26758	0.12407	chr12	111440722	rs7296313	0.29808	HECTD4	SH2B3	Reaction time
chr12	112323965	dbsv26758	0.12407	chr12	111440722	rs7296313	0.29808	HECTD4	SH2B3	Reaction time
chr12	112323965	dbsv26758	0.12407	chr12	111449855	rs739496	0.29808	HECTD4	SH2B3	Platelet count
chr12	112323965	dbsv26758	0.12407	chr12	111449855	rs739496	0.29808	HECTD4	SH2B3	Platelet count
chr12	112323965	dbsv26758	0.12407	chr12	111449855	rs739496	0.29808	HECTD4	SH2B3	Platelet count
chr12	112323965	dbsv26758	0.12407	chr12	111449855	rs739496	0.29808	HECTD4	SH2B3	Platelet count
chr12	112323965	dbsv26758	0.12407	chr12	112569798	rs7974266	0.25359	HECTD4	PTPN11;RPH3A	Systolic blood pressure x smoking status (current vs non-current) interaction (2df test)
chr12	112323965	dbsv26758	0.12407	chr12	112569798	rs7974266	0.25359	HECTD4	PTPN11;RPH3A	Systolic blood pressure x smoking status (current vs non-current) interaction (2df test)
chr12	112323965	dbsv26758	0.12407	chr12	112569798	rs7974266	0.25359	HECTD4	PTPN11;RPH3A	Systolic blood pressure x smoking status (current vs non-current) interaction (2df test)
chr12	112323965	dbsv26758	0.12407	chr12	112569798	rs7974266	0.25359	HECTD4	PTPN11;RPH3A	Systolic blood pressure x smoking status (current vs non-current) interaction (2df test)
chr12	112323965	dbsv26758	0.12407	chr12	111449163	rs11065904	0.248797	HECTD4	SH2B3	Blood urea nitrogen levels
chr12	112323965	dbsv26758	0.12407	chr12	111449163	rs11065904	0.248797	HECTD4	SH2B3	Blood urea nitrogen levels
chr12	112323965	dbsv26758	0.12407	chr12	111449163	rs11065904	0.248797	HECTD4	SH2B3	Blood urea nitrogen levels
chr12	112323965	dbsv26758	0.12407	chr12	111449163	rs11065904	0.248797	HECTD4	SH2B3	Blood urea nitrogen levels
chr12	112323965	dbsv26758	0.12407	chr12	111501743	rs2238153	0.202259	HECTD4	ATXN2	Serum total protein level
chr12	112323965	dbsv26758	0.12407	chr12	111501743	rs2238153	0.202259	HECTD4	ATXN2	Serum total protein level
chr12	112323965	dbsv26758	0.12407	chr12	111501743	rs2238153	0.202259	HECTD4	ATXN2	Serum total protein level
chr12	112323965	dbsv26758	0.12407	chr12	111501743	rs2238153	0.202259	HECTD4	ATXN2	Serum total protein level
chr20	15777529	dbsv75872	0.123559	chr20	15870432	rs6110809	0.204157	MACROD2	MACROD2	Thyroid-associated orbitopathy in graves' disease
chr20	15777529	dbsv75872	0.123559	chr20	15870432	rs6110809	0.204157	MACROD2	MACROD2	Thyroid-associated orbitopathy in graves' disease
chr20	15777529	dbsv75872	0.123559	chr20	15870432	rs6110809	0.204157	MACROD2	MACROD2	Thyroid-associated orbitopathy in graves' disease
chr20	15777529	dbsv75872	0.123559	chr20	15870432	rs6110809	0.204157	MACROD2	MACROD2	Thyroid-associated orbitopathy in graves' disease
chr11	58397888	dbsv22369	0.123305	chr11	58358832	rs4939208	0.894046	OR5B17;OR5B3	OR5B17	Self-reported math ability (MTAG)
chr11	58397888	dbsv22369	0.123305	chr11	58358832	rs4939208	0.894046	OR5B17;OR5B3	OR5B17	Self-reported math ability (MTAG)
chr11	58397888	dbsv22369	0.123305	chr11	58358832	rs4939208	0.894046	OR5B17;OR5B3	OR5B17	Self-reported math ability (MTAG)
chr11	58397888	dbsv22369	0.123305	chr11	58358832	rs4939208	0.894046	OR5B17;OR5B3	OR5B17	Self-reported math ability (MTAG)
chr11	58397888	dbsv22369	0.123305	chr11	58407302	rs12802960	0.894046	OR5B17;OR5B3	OR5B3;OR5B2	Birth weight
chr11	58397888	dbsv22369	0.123305	chr11	58407302	rs12802960	0.894046	OR5B17;OR5B3	OR5B3;OR5B2	Birth weight
chr11	58397888	dbsv22369	0.123305	chr11	58439730	rs11229457	0.894046	OR5B17;OR5B3	OR5B12	Diastolic blood pressure
chr11	58397888	dbsv22369	0.123305	chr11	58439730	rs11229457	0.894046	OR5B17;OR5B3	OR5B12	Diastolic blood pressure
chr11	58397888	dbsv22369	0.123305	chr11	58407302	rs12802960	0.894046	OR5B17;OR5B3	OR5B3;OR5B2	Birth weight
chr11	58397888	dbsv22369	0.123305	chr11	58407302	rs12802960	0.894046	OR5B17;OR5B3	OR5B3;OR5B2	Birth weight
chr11	58397888	dbsv22369	0.123305	chr11	58439730	rs11229457	0.894046	OR5B17;OR5B3	OR5B12	Diastolic blood pressure
chr11	58397888	dbsv22369	0.123305	chr11	58439730	rs11229457	0.894046	OR5B17;OR5B3	OR5B12	Diastolic blood pressure
chr11	58397888	dbsv22369	0.123305	chr11	58327233	rs11229365	0.876255	OR5B17;OR5B3	OR10W1;OR5B17	Self-reported math ability
chr11	58397888	dbsv22369	0.123305	chr11	58327233	rs11229365	0.876255	OR5B17;OR5B3	OR10W1;OR5B17	Self-reported math ability
chr11	58397888	dbsv22369	0.123305	chr11	58327233	rs11229365	0.876255	OR5B17;OR5B3	OR10W1;OR5B17	Self-reported math ability
chr11	58397888	dbsv22369	0.123305	chr11	58327233	rs11229365	0.876255	OR5B17;OR5B3	OR10W1;OR5B17	Self-reported math ability
chr11	58397888	dbsv22369	0.123305	chr11	58495563	rs7925560	0.844536	OR5B17;OR5B3	OR5B12;RP11-655C2.3	Morning person
chr11	58397888	dbsv22369	0.123305	chr11	58495563	rs7925560	0.844536	OR5B17;OR5B3	OR5B12;RP11-655C2.3	Morning person
chr11	58397888	dbsv22369	0.123305	chr11	58571651	rs10896794	0.844536	OR5B17;OR5B3	LPXN	Inflammatory bowel disease
chr11	58397888	dbsv22369	0.123305	chr11	58571651	rs10896794	0.844536	OR5B17;OR5B3	LPXN	Inflammatory bowel disease
chr11	58397888	dbsv22369	0.123305	chr11	58590875	rs7102852	0.844536	OR5B17;OR5B3	ZFP91;ZFP91-CNTF	Systolic blood pressure
chr11	58397888	dbsv22369	0.123305	chr11	58590875	rs7102852	0.844536	OR5B17;OR5B3	ZFP91;ZFP91-CNTF	Systolic blood pressure
chr11	58397888	dbsv22369	0.123305	chr11	58599088	rs10896795	0.844536	OR5B17;OR5B3	ZFP91;ZFP91-CNTF	Medication use (calcium channel blockers)
chr11	58397888	dbsv22369	0.123305	chr11	58599088	rs10896795	0.844536	OR5B17;OR5B3	ZFP91;ZFP91-CNTF	Medication use (calcium channel blockers)
chr11	58397888	dbsv22369	0.123305	chr11	58605748	rs12808544	0.844536	OR5B17;OR5B3	ZFP91;ZFP91-CNTF	Morning person
chr11	58397888	dbsv22369	0.123305	chr11	58605748	rs12808544	0.844536	OR5B17;OR5B3	ZFP91;ZFP91-CNTF	Morning person
chr11	58397888	dbsv22369	0.123305	chr11	58618704	rs3168135	0.844536	OR5B17;OR5B3	ZFP91	Morningness
chr11	58397888	dbsv22369	0.123305	chr11	58618704	rs3168135	0.844536	OR5B17;OR5B3	ZFP91	Morningness
chr11	58397888	dbsv22369	0.123305	chr11	58633213	rs12787765	0.844536	OR5B17;OR5B3	AP001350.4;GLYAT	Morning person
chr11	58397888	dbsv22369	0.123305	chr11	58633213	rs12787765	0.844536	OR5B17;OR5B3	AP001350.4;GLYAT	Morning person
chr11	58397888	dbsv22369	0.123305	chr11	58495563	rs7925560	0.844536	OR5B17;OR5B3	OR5B12;RP11-655C2.3	Morning person
chr11	58397888	dbsv22369	0.123305	chr11	58495563	rs7925560	0.844536	OR5B17;OR5B3	OR5B12;RP11-655C2.3	Morning person
chr11	58397888	dbsv22369	0.123305	chr11	58571651	rs10896794	0.844536	OR5B17;OR5B3	LPXN	Inflammatory bowel disease
chr11	58397888	dbsv22369	0.123305	chr11	58571651	rs10896794	0.844536	OR5B17;OR5B3	LPXN	Inflammatory bowel disease
chr11	58397888	dbsv22369	0.123305	chr11	58590875	rs7102852	0.844536	OR5B17;OR5B3	ZFP91;ZFP91-CNTF	Systolic blood pressure
chr11	58397888	dbsv22369	0.123305	chr11	58590875	rs7102852	0.844536	OR5B17;OR5B3	ZFP91;ZFP91-CNTF	Systolic blood pressure
chr11	58397888	dbsv22369	0.123305	chr11	58599088	rs10896795	0.844536	OR5B17;OR5B3	ZFP91;ZFP91-CNTF	Medication use (calcium channel blockers)
chr11	58397888	dbsv22369	0.123305	chr11	58599088	rs10896795	0.844536	OR5B17;OR5B3	ZFP91;ZFP91-CNTF	Medication use (calcium channel blockers)
chr11	58397888	dbsv22369	0.123305	chr11	58605748	rs12808544	0.844536	OR5B17;OR5B3	ZFP91;ZFP91-CNTF	Morning person
chr11	58397888	dbsv22369	0.123305	chr11	58605748	rs12808544	0.844536	OR5B17;OR5B3	ZFP91;ZFP91-CNTF	Morning person
chr11	58397888	dbsv22369	0.123305	chr11	58618704	rs3168135	0.844536	OR5B17;OR5B3	ZFP91	Morningness
chr11	58397888	dbsv22369	0.123305	chr11	58618704	rs3168135	0.844536	OR5B17;OR5B3	ZFP91	Morningness
chr11	58397888	dbsv22369	0.123305	chr11	58633213	rs12787765	0.844536	OR5B17;OR5B3	AP001350.4;GLYAT	Morning person
chr11	58397888	dbsv22369	0.123305	chr11	58633213	rs12787765	0.844536	OR5B17;OR5B3	AP001350.4;GLYAT	Morning person
chr11	58397888	dbsv22369	0.123305	chr11	58641214	rs11229555	0.825887	OR5B17;OR5B3	AP001350.4;GLYAT	Medication use (agents acting on the renin-angiotensin system)
chr11	58397888	dbsv22369	0.123305	chr11	58641214	rs11229555	0.825887	OR5B17;OR5B3	AP001350.4;GLYAT	Medication use (agents acting on the renin-angiotensin system)
chr11	58397888	dbsv22369	0.123305	chr11	58641214	rs11229555	0.825887	OR5B17;OR5B3	AP001350.4;GLYAT	Medication use (agents acting on the renin-angiotensin system)
chr11	58397888	dbsv22369	0.123305	chr11	58641214	rs11229555	0.825887	OR5B17;OR5B3	AP001350.4;GLYAT	Medication use (agents acting on the renin-angiotensin system)
chr11	58397888	dbsv22369	0.123305	chr11	58646437	rs1938598	0.790576	OR5B17;OR5B3	AP001350.4;GLYAT	Medication use (HMG CoA reductase inhibitors)
chr11	58397888	dbsv22369	0.123305	chr11	58646437	rs1938598	0.790576	OR5B17;OR5B3	AP001350.4;GLYAT	Medication use (HMG CoA reductase inhibitors)
chr11	58397888	dbsv22369	0.123305	chr11	58646437	rs1938598	0.790576	OR5B17;OR5B3	AP001350.4;GLYAT	Medication use (HMG CoA reductase inhibitors)
chr11	58397888	dbsv22369	0.123305	chr11	58646437	rs1938598	0.790576	OR5B17;OR5B3	AP001350.4;GLYAT	Medication use (HMG CoA reductase inhibitors)
chr11	58397888	dbsv22369	0.123305	chr11	58656608	rs61889554	0.562185	OR5B17;OR5B3	AP001350.4;GLYAT	Systolic blood pressure
chr11	58397888	dbsv22369	0.123305	chr11	58656608	rs61889554	0.562185	OR5B17;OR5B3	AP001350.4;GLYAT	Systolic blood pressure
chr11	58397888	dbsv22369	0.123305	chr11	58656608	rs61889554	0.562185	OR5B17;OR5B3	AP001350.4;GLYAT	Systolic blood pressure
chr11	58397888	dbsv22369	0.123305	chr11	58656608	rs61889554	0.562185	OR5B17;OR5B3	AP001350.4;GLYAT	Systolic blood pressure
chr11	58397888	dbsv22369	0.123305	chr11	58151147	rs2441986	0.37276	OR5B17;OR5B3	OR9Q1	Systolic blood pressure
chr11	58397888	dbsv22369	0.123305	chr11	58151147	rs2441986	0.37276	OR5B17;OR5B3	OR9Q1	Systolic blood pressure
chr11	58397888	dbsv22369	0.123305	chr11	58151147	rs2441986	0.37276	OR5B17;OR5B3	OR9Q1	Systolic blood pressure
chr11	58397888	dbsv22369	0.123305	chr11	58151147	rs2441986	0.37276	OR5B17;OR5B3	OR9Q1	Systolic blood pressure
chr11	58397888	dbsv22369	0.123305	chr11	58214757	rs1966836	0.370846	OR5B17;OR5B3	OR1S1	Loneliness
chr11	58397888	dbsv22369	0.123305	chr11	58214757	rs1966836	0.370846	OR5B17;OR5B3	OR1S1	Loneliness
chr11	58397888	dbsv22369	0.123305	chr11	58214757	rs1966836	0.370846	OR5B17;OR5B3	OR1S1	Loneliness
chr11	58397888	dbsv22369	0.123305	chr11	58214757	rs1966836	0.370846	OR5B17;OR5B3	OR1S1	Loneliness
chr11	58397888	dbsv22369	0.123305	chr11	58669855	rs11229575	0.303244	OR5B17;OR5B3	AP001350.4;GLYAT	Height
chr11	58397888	dbsv22369	0.123305	chr11	58669855	rs11229575	0.303244	OR5B17;OR5B3	AP001350.4;GLYAT	Height
chr11	58397888	dbsv22369	0.123305	chr11	58669855	rs11229575	0.303244	OR5B17;OR5B3	AP001350.4;GLYAT	Height
chr11	58397888	dbsv22369	0.123305	chr11	58669855	rs11229575	0.303244	OR5B17;OR5B3	AP001350.4;GLYAT	Height
chr11	58397888	dbsv22369	0.123305	chr11	58394909	rs12575459	0.248916	OR5B17;OR5B3	OR5B17;OR5B3	High density lipoprotein cholesterol levels
chr11	58397888	dbsv22369	0.123305	chr11	58394909	rs12575459	0.248916	OR5B17;OR5B3	OR5B17;OR5B3	High density lipoprotein cholesterol levels
chr11	58397888	dbsv22369	0.123305	chr11	58394909	rs12575459	0.248916	OR5B17;OR5B3	OR5B17;OR5B3	High density lipoprotein cholesterol levels
chr11	58397888	dbsv22369	0.123305	chr11	58394909	rs12575459	0.248916	OR5B17;OR5B3	OR5B17;OR5B3	High density lipoprotein cholesterol levels
chr1	231047438	dbsv4816	0.123027	chr1	231036535	rs4074493	0.517272	FAM89A;TRIM67	FAM89A	Carotid plaque burden (smoking interaction)
chr1	174363866	dbsv8383	0.121051	chr1	174184146	rs12076771	0.936101	RABGAP1L	RABGAP1L	Neurociticism
chr1	174363866	dbsv8383	0.121051	chr1	174400537	rs16846938	0.936101	RABGAP1L	RABGAP1L	Neuroticism
chr1	174363866	dbsv8383	0.121051	chr1	174463744	rs12092768	0.936101	RABGAP1L	RABGAP1L	Neurociticism
chr1	174363866	dbsv8383	0.121051	chr1	174496801	rs7536102	0.936101	RABGAP1L	RABGAP1L	Neuroticism
chr1	174363866	dbsv8383	0.121051	chr1	174733772	rs459078	0.936101	RABGAP1L	RABGAP1L	Neurociticism
chr1	174363866	dbsv8383	0.121051	chr1	174882641	rs6425302	0.936101	RABGAP1L	RABGAP1L	Neurociticism
chr1	174363866	dbsv8383	0.121051	chr1	174903292	rs4651205	0.936101	RABGAP1L	RABGAP1L	Experiencing mood swings
chr1	174363866	dbsv8383	0.121051	chr1	174805993	rs913687	0.897877	RABGAP1L	RABGAP1L	Depressed affect
chr1	174363866	dbsv8383	0.121051	chr1	174583673	rs17301853	0.589487	RABGAP1L	RABGAP1L	Migraine without aura
chr1	174363866	dbsv8383	0.121051	chr1	174821673	rs6658917	0.589487	RABGAP1L	RABGAP1L	Reaction time
chr1	174363866	dbsv8383	0.121051	chr1	174926185	rs78167602	0.589487	RABGAP1L	RABGAP1L	Reaction time
chr1	174363866	dbsv8383	0.121051	chr1	174465194	rs12568655	0.22058	RABGAP1L	RABGAP1L	Medication use (anilides)
chr1	174363866	dbsv8383	0.121051	chr1	174220131	rs56188862	0.213795	RABGAP1L	RABGAP1L	Tea consumption
chr1	174363866	dbsv8383	0.121051	chr1	174478450	rs10218528	0.213795	RABGAP1L	RABGAP1L	Feeling tense
chr1	174363866	dbsv8383	0.121051	chr1	174707294	rs333418	0.213795	RABGAP1L	RABGAP1L	General cognitive ability
chr1	174363866	dbsv8383	0.121051	chr1	174822675	rs1793291	0.213795	RABGAP1L	RABGAP1L	General cognitive ability
chr1	174363866	dbsv8383	0.121051	chr1	173911614	rs2227607	0.206377	RABGAP1L	SERPINC1	Heel bone mineral density
chr12	120621963	dbsv29822	0.120951	chr12	120938613	rs1186380	0.341498	POP5;RP11-728G15.1	SPPL3;HNF1A-AS1	LDL cholesterol levels
chr12	120621963	dbsv29822	0.120951	chr12	120938613	rs1186380	0.341498	POP5;RP11-728G15.1	SPPL3;HNF1A-AS1	LDL cholesterol levels
chr12	120621963	dbsv29822	0.120951	chr12	120938613	rs1186380	0.341498	POP5;RP11-728G15.1	SPPL3;HNF1A-AS1	LDL cholesterol levels
chr12	120621963	dbsv29822	0.120951	chr12	120938613	rs1186380	0.341498	POP5;RP11-728G15.1	SPPL3;HNF1A-AS1	LDL cholesterol levels
chr12	120621963	dbsv29822	0.120951	chr12	120798455	rs1039302	0.323217	POP5;RP11-728G15.1	SPPL3	Quantitative traits
chr12	120621963	dbsv29822	0.120951	chr12	120798455	rs1039302	0.323217	POP5;RP11-728G15.1	SPPL3	Quantitative traits
chr12	120621963	dbsv29822	0.120951	chr12	120798455	rs1039302	0.323217	POP5;RP11-728G15.1	SPPL3	Quantitative traits
chr12	120621963	dbsv29822	0.120951	chr12	120798455	rs1039302	0.323217	POP5;RP11-728G15.1	SPPL3	Quantitative traits
chr12	120621963	dbsv29822	0.120951	chr12	120741095	rs78885399	0.305607	POP5;RP11-728G15.1	RP11-173P15.7	Schizophrenia
chr12	120621963	dbsv29822	0.120951	chr12	120741095	rs78885399	0.305607	POP5;RP11-728G15.1	RP11-173P15.7	Schizophrenia
chr12	120621963	dbsv29822	0.120951	chr12	120741095	rs78885399	0.305607	POP5;RP11-728G15.1	RP11-173P15.7	Schizophrenia
chr12	120621963	dbsv29822	0.120951	chr12	120741095	rs78885399	0.305607	POP5;RP11-728G15.1	RP11-173P15.7	Schizophrenia
chr12	120621963	dbsv29822	0.120951	chr12	120731553	rs11065231	0.275999	POP5;RP11-728G15.1	ACADS	Lung function (FVC)
chr12	120621963	dbsv29822	0.120951	chr12	120731553	rs11065231	0.275999	POP5;RP11-728G15.1	ACADS	Lung function (FVC)
chr12	120621963	dbsv29822	0.120951	chr12	120731553	rs11065231	0.275999	POP5;RP11-728G15.1	ACADS	Lung function (FVC)
chr12	120621963	dbsv29822	0.120951	chr12	120731553	rs11065231	0.275999	POP5;RP11-728G15.1	ACADS	Lung function (FVC)
chr12	120621963	dbsv29822	0.120951	chr12	120657369	rs2686555	0.26916	POP5;RP11-728G15.1	CABP1	C-reactive protein levels or triglyceride levels (pleiotropy)
chr12	120621963	dbsv29822	0.120951	chr12	120657369	rs2686555	0.26916	POP5;RP11-728G15.1	CABP1	C-reactive protein levels or triglyceride levels (pleiotropy)
chr12	120621963	dbsv29822	0.120951	chr12	120657369	rs2686555	0.26916	POP5;RP11-728G15.1	CABP1	C-reactive protein levels or triglyceride levels (pleiotropy)
chr12	120621963	dbsv29822	0.120951	chr12	120657369	rs2686555	0.26916	POP5;RP11-728G15.1	CABP1	C-reactive protein levels or triglyceride levels (pleiotropy)
chr12	120621963	dbsv29822	0.120951	chr12	120631398	rs4767921	0.259113	POP5;RP11-728G15.1	RP11-728G15.1	Highest math class taken (MTAG)
chr12	120621963	dbsv29822	0.120951	chr12	120631398	rs4767921	0.259113	POP5;RP11-728G15.1	RP11-728G15.1	Highest math class taken (MTAG)
chr12	120621963	dbsv29822	0.120951	chr12	120631398	rs4767921	0.259113	POP5;RP11-728G15.1	RP11-728G15.1	Highest math class taken (MTAG)
chr12	120621963	dbsv29822	0.120951	chr12	120631398	rs4767921	0.259113	POP5;RP11-728G15.1	RP11-728G15.1	Highest math class taken (MTAG)
chr2	42605297	dbsv66164	0.120343	chr2	42499746	rs7581704	0.685631	MTA3	MTA3	Insomnia
chr2	42605297	dbsv66164	0.120343	chr2	42481265	rs1979755	0.63789	MTA3	KCNG3	Body mass index
chr2	42605297	dbsv66164	0.120343	chr2	42758663	rs6719977	0.423143	MTA3	MTA3;OXER1	Hyperactive-impulsive symptoms
chr2	42605297	dbsv66164	0.120343	chr2	42712211	rs7580766	0.387419	MTA3	MTA3	Body mass index
chr2	42605297	dbsv66164	0.120343	chr2	42788579	rs3816183	0.249246	MTA3	HAAO	Hypospadias
chr17	658005	dbsv49966	0.12029	chr17	715725	rs684232	0.909135	VPS53	VPS53	Prostate cancer
chr17	658005	dbsv49966	0.12029	chr17	715725	rs684232	0.909135	VPS53	VPS53	Prostate cancer
chr17	658005	dbsv49966	0.12029	chr17	715725	rs684232	0.909135	VPS53	VPS53	Prostate cancer
chr17	658005	dbsv49966	0.12029	chr17	715725	rs684232	0.909135	VPS53	VPS53	Prostate cancer
chr22	40498276	dbsv85662	0.119016	chr22	40466609	rs17001943	0.881209	MKL1	MKL1	Estimated glomerular filtration rate
chr22	40498276	dbsv85662	0.119016	chr22	40466609	rs17001943	0.881209	MKL1	MKL1	Estimated glomerular filtration rate
chr22	40498276	dbsv85662	0.119016	chr22	40466609	rs17001943	0.881209	MKL1	MKL1	Estimated glomerular filtration rate
chr22	40498276	dbsv85662	0.119016	chr22	40466609	rs17001943	0.881209	MKL1	MKL1	Estimated glomerular filtration rate
chr22	40498276	dbsv85662	0.119016	chr22	40487595	rs10483205	0.881209	MKL1	MKL1	Breast size
chr22	40498276	dbsv85662	0.119016	chr22	40487595	rs10483205	0.881209	MKL1	MKL1	Breast size
chr22	40498276	dbsv85662	0.119016	chr22	40487595	rs10483205	0.881209	MKL1	MKL1	Breast size
chr22	40498276	dbsv85662	0.119016	chr22	40487595	rs10483205	0.881209	MKL1	MKL1	Breast size
chr22	40498276	dbsv85662	0.119016	chr22	40489495	rs73167082	0.881209	MKL1	MKL1	Estimated glomerular filtration rate
chr22	40498276	dbsv85662	0.119016	chr22	40489495	rs73167082	0.881209	MKL1	MKL1	Estimated glomerular filtration rate
chr22	40498276	dbsv85662	0.119016	chr22	40489495	rs73167082	0.881209	MKL1	MKL1	Estimated glomerular filtration rate
chr22	40498276	dbsv85662	0.119016	chr22	40489495	rs73167082	0.881209	MKL1	MKL1	Estimated glomerular filtration rate
chr22	40498276	dbsv85662	0.119016	chr22	40496790	rs6001939	0.881209	MKL1	MKL1	Glomerular filtration rate
chr22	40498276	dbsv85662	0.119016	chr22	40496790	rs6001939	0.881209	MKL1	MKL1	Glomerular filtration rate
chr22	40498276	dbsv85662	0.119016	chr22	40496790	rs6001939	0.881209	MKL1	MKL1	Glomerular filtration rate
chr22	40498276	dbsv85662	0.119016	chr22	40496790	rs6001939	0.881209	MKL1	MKL1	Glomerular filtration rate
chr22	40498276	dbsv85662	0.119016	chr22	40466116	rs9607721	0.866972	MKL1	MKL1	Creatine kinase levels
chr22	40498276	dbsv85662	0.119016	chr22	40466116	rs9607721	0.866972	MKL1	MKL1	Creatine kinase levels
chr22	40498276	dbsv85662	0.119016	chr22	40466116	rs9607721	0.866972	MKL1	MKL1	Creatine kinase levels
chr22	40498276	dbsv85662	0.119016	chr22	40466116	rs9607721	0.866972	MKL1	MKL1	Creatine kinase levels
chr22	40498276	dbsv85662	0.119016	chr22	40480230	rs6001930	0.866972	MKL1	MKL1	Breast cancer
chr22	40498276	dbsv85662	0.119016	chr22	40480230	rs6001930	0.866972	MKL1	MKL1	Breast cancer
chr22	40498276	dbsv85662	0.119016	chr22	40480230	rs6001930	0.866972	MKL1	MKL1	Breast cancer
chr22	40498276	dbsv85662	0.119016	chr22	40480230	rs6001930	0.866972	MKL1	MKL1	Breast cancer
chr22	40498276	dbsv85662	0.119016	chr22	40481380	rs17001974	0.866972	MKL1	MKL1	Creatinine levels
chr22	40498276	dbsv85662	0.119016	chr22	40481380	rs17001974	0.866972	MKL1	MKL1	Creatinine levels
chr22	40498276	dbsv85662	0.119016	chr22	40481380	rs17001974	0.866972	MKL1	MKL1	Creatinine levels
chr22	40498276	dbsv85662	0.119016	chr22	40481380	rs17001974	0.866972	MKL1	MKL1	Creatinine levels
chr22	40498276	dbsv85662	0.119016	chr22	40484209	rs17001977	0.866972	MKL1	MKL1	Estimated glomerular filtration rate
chr22	40498276	dbsv85662	0.119016	chr22	40484209	rs17001977	0.866972	MKL1	MKL1	Estimated glomerular filtration rate
chr22	40498276	dbsv85662	0.119016	chr22	40484209	rs17001977	0.866972	MKL1	MKL1	Estimated glomerular filtration rate
chr22	40498276	dbsv85662	0.119016	chr22	40484209	rs17001977	0.866972	MKL1	MKL1	Estimated glomerular filtration rate
chr22	40498276	dbsv85662	0.119016	chr22	40488658	rs112880707	0.866972	MKL1	MKL1	Estimated glomerular filtration rate
chr22	40498276	dbsv85662	0.119016	chr22	40488658	rs112880707	0.866972	MKL1	MKL1	Estimated glomerular filtration rate
chr22	40498276	dbsv85662	0.119016	chr22	40488658	rs112880707	0.866972	MKL1	MKL1	Estimated glomerular filtration rate
chr22	40498276	dbsv85662	0.119016	chr22	40488658	rs112880707	0.866972	MKL1	MKL1	Estimated glomerular filtration rate
chr22	40498276	dbsv85662	0.119016	chr22	40564688	rs5995875	0.866224	MKL1	MKL1	Breast size
chr22	40498276	dbsv85662	0.119016	chr22	40564688	rs5995875	0.866224	MKL1	MKL1	Breast size
chr22	40498276	dbsv85662	0.119016	chr22	40601107	rs17002036	0.866224	MKL1	MKL1	Breast size
chr22	40498276	dbsv85662	0.119016	chr22	40601107	rs17002036	0.866224	MKL1	MKL1	Breast size
chr22	40498276	dbsv85662	0.119016	chr22	40623944	rs6001982	0.866224	MKL1	MKL1	Breast cancer
chr22	40498276	dbsv85662	0.119016	chr22	40623944	rs6001982	0.866224	MKL1	MKL1	Breast cancer
chr22	40498276	dbsv85662	0.119016	chr22	40564688	rs5995875	0.866224	MKL1	MKL1	Breast size
chr22	40498276	dbsv85662	0.119016	chr22	40564688	rs5995875	0.866224	MKL1	MKL1	Breast size
chr22	40498276	dbsv85662	0.119016	chr22	40601107	rs17002036	0.866224	MKL1	MKL1	Breast size
chr22	40498276	dbsv85662	0.119016	chr22	40601107	rs17002036	0.866224	MKL1	MKL1	Breast size
chr22	40498276	dbsv85662	0.119016	chr22	40623944	rs6001982	0.866224	MKL1	MKL1	Breast cancer
chr22	40498276	dbsv85662	0.119016	chr22	40623944	rs6001982	0.866224	MKL1	MKL1	Breast cancer
chr22	40498276	dbsv85662	0.119016	chr22	40600363	rs17002034	0.851812	MKL1	MKL1	Bipolar disorder and schizophrenia
chr22	40498276	dbsv85662	0.119016	chr22	40600363	rs17002034	0.851812	MKL1	MKL1	Bipolar disorder and schizophrenia
chr22	40498276	dbsv85662	0.119016	chr22	40600363	rs17002034	0.851812	MKL1	MKL1	Bipolar disorder and schizophrenia
chr22	40498276	dbsv85662	0.119016	chr22	40600363	rs17002034	0.851812	MKL1	MKL1	Bipolar disorder and schizophrenia
chr22	40498276	dbsv85662	0.119016	chr22	40663167	rs79898470	0.556596	MKL1	MKL1;MCHR1	Lung function (FEV1/FVC)
chr22	40498276	dbsv85662	0.119016	chr22	40663167	rs79898470	0.556596	MKL1	MKL1;MCHR1	Lung function (FEV1/FVC)
chr22	40498276	dbsv85662	0.119016	chr22	40663167	rs79898470	0.556596	MKL1	MKL1;MCHR1	Lung function (FEV1/FVC)
chr22	40498276	dbsv85662	0.119016	chr22	40663167	rs79898470	0.556596	MKL1	MKL1;MCHR1	Lung function (FEV1/FVC)
chr22	40498276	dbsv85662	0.119016	chr22	40646087	rs12159200	0.54851	MKL1	MKL1;MCHR1	Treatment response for severe sepsis
chr22	40498276	dbsv85662	0.119016	chr22	40646087	rs12159200	0.54851	MKL1	MKL1;MCHR1	Treatment response for severe sepsis
chr22	40498276	dbsv85662	0.119016	chr22	40654982	rs17002069	0.54851	MKL1	MKL1;MCHR1	Schizophrenia
chr22	40498276	dbsv85662	0.119016	chr22	40654982	rs17002069	0.54851	MKL1	MKL1;MCHR1	Schizophrenia
chr22	40498276	dbsv85662	0.119016	chr22	40646087	rs12159200	0.54851	MKL1	MKL1;MCHR1	Treatment response for severe sepsis
chr22	40498276	dbsv85662	0.119016	chr22	40646087	rs12159200	0.54851	MKL1	MKL1;MCHR1	Treatment response for severe sepsis
chr22	40498276	dbsv85662	0.119016	chr22	40654982	rs17002069	0.54851	MKL1	MKL1;MCHR1	Schizophrenia
chr22	40498276	dbsv85662	0.119016	chr22	40654982	rs17002069	0.54851	MKL1	MKL1;MCHR1	Schizophrenia
chr22	40498276	dbsv85662	0.119016	chr22	40414942	rs729982	0.520919	MKL1	MKL1	Number of common colds
chr22	40498276	dbsv85662	0.119016	chr22	40414942	rs729982	0.520919	MKL1	MKL1	Number of common colds
chr22	40498276	dbsv85662	0.119016	chr22	40414942	rs729982	0.520919	MKL1	MKL1	Number of common colds
chr22	40498276	dbsv85662	0.119016	chr22	40414942	rs729982	0.520919	MKL1	MKL1	Number of common colds
chr22	40498276	dbsv85662	0.119016	chr22	40382227	rs17001868	0.473585	MKL1	RP5-1042K10.10	Breast size
chr22	40498276	dbsv85662	0.119016	chr22	40382227	rs17001868	0.473585	MKL1	RP5-1042K10.10	Breast size
chr22	40498276	dbsv85662	0.119016	chr22	40382227	rs17001868	0.473585	MKL1	RP5-1042K10.10	Breast size
chr22	40498276	dbsv85662	0.119016	chr22	40382227	rs17001868	0.473585	MKL1	RP5-1042K10.10	Breast size
chr22	40498276	dbsv85662	0.119016	chr22	40394561	rs147122512	0.453962	MKL1	RP5-1042K10.14;SGSM3	High density lipoprotein cholesterol levels
chr22	40498276	dbsv85662	0.119016	chr22	40394561	rs147122512	0.453962	MKL1	RP5-1042K10.14;SGSM3	High density lipoprotein cholesterol levels
chr22	40498276	dbsv85662	0.119016	chr22	40394561	rs147122512	0.453962	MKL1	RP5-1042K10.14;SGSM3	High density lipoprotein cholesterol levels
chr22	40498276	dbsv85662	0.119016	chr22	40394561	rs147122512	0.453962	MKL1	RP5-1042K10.14;SGSM3	High density lipoprotein cholesterol levels
chr22	40498276	dbsv85662	0.119016	chr22	40333610	rs470113	0.387937	MKL1	TNRC6B	Systolic blood pressure
[truncated: 97,430 more rows]
