# Supplementary material for: Structural variants involved in high-altitude adaptation detected using single-molecule long-read sequencing
Source: Nat Commun. 2023 Dec 13;14:8282. doi: 10.1038/s41467-023-44034-z (PMC10719358; doi:10.1038/s41467-023-44034-z)
Supplement: Supplementary file 6 — Supplementary Data 4 [file 41467_2023_44034_MOESM6_ESM.xlsx]

## Sheet: Sheet1
Key Resource Tables of Tools and Public Data
Software/Algorithms	Source	Website
Guppy (5.0.11)	Oxford Nanopore Technologies	https://community.nanoporetech.com
minimap2 (2.23-r1111)	Li 2018	https://github.com/lh3/minimap2
Sniffles (1.0.12)	Sedlazeck et al. 2018	https://github.com/fritzsedlazeck/Sniffles
cuteSV(1.0.12)	Jiang et al. 2020	https://github.com/tjiangHIT/cuteSV
nanovar(1.4.1)	Tham et al. 2020	https://github.com/benoukraflab/nanovar
SMRTLink (6.0)	Pacific Biosciences, 2018	https://www.pacb.com/support/documentation/?fwp_asset_type=release-notes&fwp_sort=preserve
pbmm2 (commit 1.3.0)	Pacific Biosciences, 2022	https://github.com/PacificBiosciences/pbmm2
pbsv 2.6.2	Wenger et al. 2019	https://github.com/PacificBiosciences/pbsv
dbSVmerge	GrandOmics	https://github.com/GrandOmics/svmerge
Plink (1.9)	Purcell et al. 2007	http://www.cog-genomics.org/plink2/
frappe (1.1_linux64)	Tang et al. 2005	https://med.stanford.edu/tanglab/software/frappe.html
vcftools (0.1.17)	Danecek et al. 2011	http://vcftools.sourceforge.net/downloads.html
SVhawkeye	This paper	https://github.com/yywan0913/SVhawkeye
bwa (0.7.17-r1188)	Li 2013	https://github.com/lh3/bwa
Truvari v3.0.1	Adam English. 2018	https://github.com/spiralgenetics/truvari
HiC-Pro (2.11.1)	Servant et al. 2015	http://github.com/nservant/HiC-Pro
fastp (0.12.6)	Chen et al. 2018	https://github.com/OpenGene/fastp
cworld-dekker (0.0.1)	Miura et al. 2018	https://github.com/dekkerlab/cworld-dekker
Picard (V2.5.0)	Li, H. et al. 2010.	http://broadinstitute.github.io/picard/
The Genome Analysis Toolkit (GATK) v4.2.3.0	McKenna, A. et al. 2010.	https://software.broadinstitute.org/gatk/
SnpEff	Cingolanin P. et al. 2012.	http://snpeff.sourceforge.net/
SIFT	Ng P C, et al. 2003.	https://sift.bii.a-star.edu.sg/
MutationTaster	Schwarz J M, et al. 2010.	http://www.mutationtaster.org/
PolyPhen2	Ivan Adzhubei, et al. 2013.	http://genetics.bwh.harvard.edu/pph2/
Condel	Yuan X, et al. 2018.	http://bbglab.irbbarcelona.org/fannsdb/
FATHMM	Shihab HA, et al. 2013.	http://fathmm.biocompute.org.uk/
SURVIVOR	Jeffares et al. 2017	https://github.com/fritzsedlazeck/SURVIVOR
Public Data
GRCh38	NCBI	https://ftp.ncbi.nlm.nih.gov/genomes/all/GCF/000/001/405/GCF_000001405.39_GRCh38.p13/GRCh38_major_release_seqs_for_alignment_pipelines/GCA_000001405.15_GRCh38_no_alt_analysis_set.fna.gz
1KGP	1000 Genomes Project Consortium	https://www.internationalgenome.org/data-portal/data-collection/30x-grch38
gnomAD SVs (2.1.1,GRCh38 liftover )	Collins et al., 2020	https://gnomad.broadinstitute.org/
		https://www.ncbi.nlm.nih.gov/sites/dbvarapp/studies/nstd166/
dbVar	NCBI	https://www.ncbi.nlm.nih.gov/dbvar
TibetanSV webserver	This paper	https://zhilong.shinyapps.io/tibetan
segdup	UCSC Genome browser	http://hgdownload.cse.ucsc.edu/goldenPath/hg38/database/genomicSuperDups.txt.gz
rmsk	UCSC Genome browser	http://hgdownload.cse.ucsc.edu/goldenPath/hg38/database/rmsk.txt.gz
Dgv (2016-05-15)	Database of Genomic Variants	http://dgv.tcag.ca/
Decipher (Version3)	DatabasE of genomiC varIation and Phenotype in Humans using Ensembl Resources	https://decipher.sanger.ac.uk/about/downloads/documents
OMIM	Online Mendelian Inheritance in Man	https://omim.org/downloads
ANNOVAR (17 Jul 2017)	Wang et al. 2010	https://annovar.openbioinformatics.org/en/latest/user-guide/download/
Promoter	FANTOM5 Human Promoters	http://slidebase.binf.ku.dk/human_promoters/bed
Enhancer	Epimap Repository	https://personal.broadinstitute.org/cboix/epimap/links/links_corr_only/
Silencer	SilencerDB	http://health.tsinghua.edu.cn/silencerdb/download.php
HiC TAD, Loop	3D Genome Browser	http://3dgenome.fsm.northwestern.edu/
Phenotype	GWAS Catalog	https://www.ebi.ac.uk/gwas/downloads
Audano15	Audano et al. 2019	ftp://ftp.ncbi.nlm.nih.gov/pub/dbVar/data/Homo_sapiens/by_study/vcf/nstd162.GRCh38.variant_call.vcf.gz
ZF1	Ouzhuluobu et al. 2019	https://doi.org/10.1093/nsr/nwz160
Icelander3622	Beyter et al. 2021	https://github.com/DecodeGenetics/LRS_SV_sets
Ebert35	Ebert et al. 2021	http://ftp.1000genomes.ebi.ac.uk/vol1/ftp/data_collections/HGSVC2/release/v2.0/integrated_callset/
Han405	Wu et al. 2021	https://ngdc.cncb.ac.cn/gvm/getProjectDetail?project=GVM000132
