# Supplementary material for: Structural variants involved in high-altitude adaptation detected using single-molecule long-read sequencing
Source: Nat Commun. 2023 Dec 13;14:8282. doi: 10.1038/s41467-023-44034-z (PMC10719358; doi:10.1038/s41467-023-44034-z)
Supplement: Supplementary file 8 — Source Data [file 41467_2023_44034_MOESM8_ESM.xlsx]

## Sheet: a(Dual-luciferase reporter gene
	Firefly luciferase RLU （n=5)
control	dbsv66240-WT+PRL-TK	44396	36894	35662	36344	33220
seg1	dbsv66240-MUT4+PRL-TK	45647	45264	37985	48768	46457
seg2	dbsv66240-MUT1+PRL-TK	38566	31284	30426	30690	27434
seg3	dbsv66240-MUT2+PRL-TK	24068	15576	14168	14124	11880
seg4	dbsv66240-MUT3+PRL-TK	20988	15466	14146	15290	12936
	Renilla luciferase RLU (n=5)
control	dbsv66240-WT+PRL-TK	4600	4652	4670	4710	4592
seg1	dbsv66240-MUT4+PRL-TK	2341	2210	2287	3018	2432
seg2	dbsv66240-MUT1+PRL-TK	3258	3180	3174	3242	3166
seg3	dbsv66240-MUT2+PRL-TK	2184	1112	1118	1276	1176
seg4	dbsv66240-MUT3+PRL-TK	2170	1138	1106	1110	1110
	Firefly luciferase/Renilla luciferase RLU						Average	SD
control	dbsv66240-WT+PRL-TK	9.6513	7.93078	7.6364	7.71635	7.23432	8.03383	0.646989
seg1	dbsv66240-MUT4+PRL-TK	19.4989	20.4814	16.6091	16.159	19.1024	18.3702	1.58889
seg2	dbsv66240-MUT1+PRL-TK	11.8373	9.83774	9.58601	9.46638	8.66519	9.87853	0.783518
seg3	dbsv66240-MUT2+PRL-TK	11.0201	14.0072	12.6726	11.069	10.102	11.7742	1.25257
seg4	dbsv66240-MUT3+PRL-TK	9.67189	13.5905	12.7902	13.7748	11.6541	12.2963	1.30666

## Sheet: b(EPAS1 expression by qPCR)
HEK-293T	EPAS1-Cq	GAPDH-Cq
WT	23.5762	13.6027	1.01169
	23.2796	13.9887
	23.1204	14.1065
dbsv66240-/-	24.8025	15.0083	0.788938
	24.6941	14.6797
	24.2748	14.6625
WT	27.6	20.85	1.00105
	27.31	20.92
	27.45	20.82
dbsv66240-/-	27.45	19.92	0.501271
	27.51	19.92
	27.44	19.92
WT	23.67	15.32	1.0006
	23.77	15.06
	23.78	14.84
dbsv66240-/-	24.36	15.06	0.524057
	24.57	14.76
	24.62	14.91
